# Supplementary material for: Targeted Sequencing of Genomic Repeat Regions Detects Circulating Cell-free Echinococcus DNA
Source: PLoS Negl Trop Dis. 2020 Mar 10;14(3):e0008147. doi: 10.1371/journal.pntd.0008147 (PMC7083330; doi:10.1371/journal.pntd.0008147)
Supplement: S1 Table — (XLSX) [file pntd.0008147.s006.xlsx]

## Sheet: S1 Table
S1 Table. Mapping ratio of sequencing reads from simulation experiments using various quantities of HCF templates.
HCF template quantity	Mapping ratio
100fg	0.977577
100fg	0.934226
100fg	0.986952
100fg	0.987303
10fg	0.847517
10fg	0.767526
10fg	0.959838
10fg	0.961084
10fg	0.990736
10fg	0.972814
4fg	0.580513
4fg	0.112801
4fg	0.395066
4fg	0.909093
4fg	0.916517
4fg	0.793291
4fg	0.761091
4fg	0.751923
4fg	0.777166
2fg	0.882863
2fg	0.000262027
2fg	0.362665
2fg	0.720911
2fg	0.00107947
2fg	0.343221
2fg	0.662867
2fg	0.957603
2fg	0.903638
2fg	0.953005
2fg	0.896561
2fg	0.895885
2fg	0.957232
2fg	0.897688
2fg	0.954589
2fg	0.899745
2fg	0.86347
1fg	0.284416
1fg	0.538577
1fg	0.000345503
1fg	0.0359723
1fg	0.00129017
1fg	0.0116114
0fg	0.000841655
0fg	0.000717628
0fg	0.000807968
0fg	0.00128061
0fg	0.0313525
0fg	0.0233117
0fg	0.0143427
0fg	0.0288289
0fg	0.00404231
0fg	0.0166379
0fg	5.69077e-05
0fg	6.10061e-05
0fg	0.00400542
0fg	0.000619134
