# Supplementary material for: Targeted Sequencing of Genomic Repeat Regions Detects Circulating Cell-free Echinococcus DNA
Source: PLoS Negl Trop Dis. 2020 Mar 10;14(3):e0008147. doi: 10.1371/journal.pntd.0008147 (PMC7083330; doi:10.1371/journal.pntd.0008147)
Supplement: S2 Table — Indicated quantity of HCF DNA was added per 1mL of plasma from health controls. 5 ng of lambda DNA was added as quality control for cfDNA extraction. (XLSX) [file pntd.0008147.s007.xlsx]

## Sheet: S2 Table
S2 Table. Alignment results of plasma samples added HCF DNA.
Lambda DNA per 1ml of Plasma	HCF DNA per 1ml of Plasma	Reads Mapped to Lambda DNA	Reads Mapped to Repeats	Mapping Ratio to Repeats
5ng	NTC	171285	9	2.46075e-05
	0fg	6690	1	3.51013e-05
	5fg	1283	348118	0.961405
	10fg	9219	432856	0.973062
Indicated quantity of HCF DNA was added per 1mL of plasma from health controls. 5 ng of lambda DNA was added as quality control for cfDNA extraction.
