# Supplementary material for: Targeted Sequencing of Genomic Repeat Regions Detects Circulating Cell-free Echinococcus DNA
Source: PLoS Negl Trop Dis. 2020 Mar 10;14(3):e0008147. doi: 10.1371/journal.pntd.0008147 (PMC7083330; doi:10.1371/journal.pntd.0008147)
Supplement: S1 Appendix — (FASTA) [file pntd.0008147.s008.fasta]

>CL1Contig1 (82-1.7-136)
AGGCTTCGTCAATTAGGAGTAGTTGGAGTAGTTTTTGTAGTATCATTTTGGTGACGGTAG
GCTTTGTCAATTAGGAGTAGTT
>CL1Contig2 (82-1.5-127)
CTACTCCCAAAGTGACGTAGCCTACGGTCACCACCAAAATAATACCATATCTACTCCAAC
TACTCCTCATGCCACCAAGCCC
>CL1Contig3 (114-9.2-1050)
GGCTTGGTCGCTTGAGGAGAAGTTCGAGTAGATTTGGTAGTATTTTTGTTTGTGTTCGTA
GACTTCGTCAATTAGGAGTAGTTCGAGTAGATTTGGTAGTATTTTTGTTTGTGA
>CL1Contig4 (109-6.2-674)
CTGTTGTAAAAGTGGGCTTGGTGCCTTAAGGAGCAGTTGGAGTAGATATGGTATTATTTT
TGGTTTTGACGGTAGGCTTCGTCAATTAGTAGTAGTTCGAGTGGAAGGA
>CL1Contig5 (81-1.7-135)
GTGACAAGCCCACCGTCACCACCCAAATCACTTCCAAACCCAATCCAACTACTCCTAAAG
TGACGAAGCCTGCCGTCACCA
>CL1Contig6 (75-4.1-306)
CAAAGTGACTAAGCCCACCGTCACCACCCAAATCACTTCCAAACCCACTCCAACTACTCC
TAAAGTGACGAAGCC
>CL1Contig7 (91-3.0-277)
TCGAACTACTCCTAATTGTCGAAGCCTACCGTCACAACCAAAAATACTACCAAATCCACT
CGCACTTCTCCTCAAGCGACCAAGCCTACGG
>CL1Contig8 (137-33.3-4556)
TTTTGTTTGTGACGGTAGGCTTCGTCAATTAGGAGTAGTTCGAGTAGATTTGGTAGTATT
TTTGTGGTGACGGTAGGCTTCGTCAATTAGGAGTAGTTCGAGTAGATTTGGTAGTATTTT
TGTTGGTGACGGTACGC
>CL1Contig9 (99-21.2-2095)
TGGTTTTTTTGGTGGTGACGGTAGGCTTAGTCACTTTAGGAGTAGTTCGAGTAGATTTGG
TGGTTTGTTTTTTGGTGACGGTGGGCTTAGTCACTTTAG
>CL1Contig10 (126-17.7-2230)
AGTAGTTCGAGTAGATATGGTAGTATTTTTGTTTGTGTCGTTAGGCTTCGTCAATTAGGA
GTAGTTCGAGTAGATTTGGTAGTATTTTTGGTTGTGACGGTAGGCTTCGTCAATTAGGAG
TAGTTC
>CL1Contig11 (83-3.3-277)
TCTTAATGTGACGAAGCGTACCGTCACCAACAAAAAAACCACCAAATCTACTCGAACTTC
TCCTCAAGCGACCAATCCTACGG
>CL1Contig12 (96-8.6-826)
GGTAGGCTTCGTCAATTAGGAGTAGTTCGATTTGATTTGGTAGTATTTTTGTCGGTGAAG
GTAGGCTTCGTCAATTAGTAGTAGTTCGATTAGATT
>CL1Contig13 (162-202.9-32863)
ACCGTAGGCTTGGTCGCTTGAGGAGAAGTTCGAGTAGATTTGGTAGTATTTTTGGTTGTG
ACGGTAGGCTTCGTCAATTAGGAGTAGTTCGAGTAGATTTGGTAGTATTTTTGTTGGTGA
CGGTACGCTTCGTCACTTTGGGAGTAGTTCGAGTGGAAGGAG
>CL1Contig14 (160-54.5-8725)
AATAACCACCAAATCTACTCGAACTACTCCCAATGTGACGAAGCCTACCGTCACCACCAA
AAAAACCACCAAATCTACTCGAACTACTCCCAATGTGACGAAGCCTACCGTCACCACCAA
AAAAACTACCAAATCTTCTCGAAATACTCCTCAAGCGACC
>CL1Contig15 (85-4.9-420)
TTTGGTGGTTTTCGTGGTGGTGACGGTAGGCTAAGTCACATTGGGAGTAGTTCGAGTAGA
TTTGGTGGTTTTCTTGGTGGTGACG
>CL1Contig16 (96-82.1-7882)
GGCTAAATCACTTCGGGAGTAGTTCGAGTATATTTGGTAGTATTTTTGTTGGTGACGGTA
CGCTTCGTCACATTGGGAGTAGTTCGAGTGGAAGGA
>CL1Contig17 (181-176.0-31857)
CTACCCCTTCCACTCGAACTACTCCCAAAGTGACTAAGCCCACCGTCACCACCAAAAAAA
CCACCAAATCTACTCGAACTACTCCTAAAGTGACTAAGCCTACCGTCACCACCAAAAAAA
CCACCAAATCTACTCGAACTACTCCTAAAGTGACTAAGCCTACCGTCACCACCAAAAACA
C
>CL1Contig18 (104-9.9-1034)
CCCCTTCCACTCGAACTACTCCCAATGTGACTAAGCCTACCGTCACCACCAAAAATACTA
CCATATCTACTCCAACTACTCCTCATGCCACCAAGCCCACTTTC
>CL1Contig19 (74-1.9-140)
CACCACCAAAAAAACTACCAAATCTACTCGAACTAAACCTTAAGTGACTAAGCCTAACGC
TAACGTCCACAACA
>CL1Contig20 (93-4.5-419)
ACCTCTTCCACTCGAACTACTCCCAAAGTGACTAAGCCTACCGTCACCACCAAAAATAAT
ACCAAATCTACTCGAACTTCTCCTCAAGCGACC
>CL1Contig21 (100-4.2-419)
TGACTTAGTCTACAGTCACCACCAAGAAAACCACCAAATCTACTCGAACTACTCCCAAAG
GGACTAAGCCTACGGTCACCACCAAAGAAACCACCAAATC
>CL1Contig22 (77-1.8-137)
AATCACTTCGGGGGTAGTTCGATTATATTTGGTAGTTTTTTTTGGTGGTGACGGTAGGCT
TAGTCACATTGGGAGTA
>CL1Contig23 (75-2.8-210)
ACTCCTTCCACTCAAACTACTCCCAATGTGACGAAGCCTACCGTCACCACCAAAAAAACT
ACCAAATCTAATTGA
>CL1Contig24 (73-1.9-138)
CTACTCCCAATGTGACGAAGCGTACCGTCACAACCAAAAATACTACCAAATCAACTCGAA
CTTCTCCTCAAGC
>CL1Contig25 (91-2.3-210)
AGTCTACTCGAACTACTCCCGAAGTGACTAAGCCCACCGCCACCACCAAAAAAACTACCA
AATCTACTCGAACTACTCCTCAAGCGACCAA
>CL1Contig26 (71-1.9-138)
TTTGGTTGTGACGCTAGGCTTCGTCAAATAGGAGTAGTTCGAGTAGTTTTGGTAGTATTA
TTTTGGTGATG
>CL1Contig27 (109-5.0-544)
CACTCGAACTACTCCCGAAGTGACTAAGCCTACCGTCACCAACAAAAATACTACCGAATA
TACTCGAACTTCTCCCAATGTGACGAAGCCTACCGTCACCACCAAAAAA
>CL1Contig28 (122-5.6-686)
GTGGTGACGGTAGGCATAGTCAATTTGGGAGTAGTTCGAGTAGATTTGGTAGTTTTTTTG
GTGGTGGCGTTGGGCTTATTCATTTCGGGAGTAGTAGGAGTGGAATGGGTAGACCTAGTG
GT
>CL1Contig29 (104-6.6-684)
CTCGAACTACTCCCAAAGTGACGAAGCGTACCGTCACCAAAAAAATGCTACCAAATCCAC
TCGAACTACTCCTAATTGACGAAGCCTACCGTCACCACCAAAAA
>CL1Contig30 (80-2.6-210)
TCCCGAAGTGACGAAGCCTACCGTCACCACCAAAATAACTACCAAATATTCTCGAACTAC
TCCCAATGTGACGAAGCCTA
>CL1Contig31 (124-9.9-1223)
AATTAGGAGTAGTTCGAGTAGATTTGGTAGTATTTTTGTTGGTGACGGCAGGCTTCGTCA
CTTTAGGAGTAGTTCGAGTAGATTTGGTAGTATTTTTGTTGGTGAAGGTACGCTTCGTCA
CTTT
>CL1Contig32 (70-1.8-127)
CACATTGGGAGTAGTTCGAGTAGATTTGGTGGATTTTTGGTGGTGACGGTAGGCTTAGTC
ACTTCGGGAG
>CL1Contig33 (95-41.8-3973)
CTACTCGAACTACTCCTAATTGACGAAGCCTACCGTCACCACAAAAATACTACCAAATCT
ACTCGAACTTCTCCTCAAGCGACCAAGCCTACGGT
>CL1Contig34 (160-159.6-25530)
CTACTCCTTCCACTCGAACTACTCCCGAAGTGACTAAGCCTACCGTCACCACCAAAAAAA
CCACCAAATCTACTCGAACTACTCCCAATGTGACGAAGCCTACCGTCACCACCAAAAAAA
CTACCAAATATACTCGAACTACTCCCGAAGTGATTTAGCC
>CL1Contig35 (97-4.7-452)
ACCGTCACCACAAAAATACTACCAAATCTACTCGAACTACTCCCAAAGTGACTAAGCCCA
CCGTCACCACCCAAATCACTTCCAAACCCAATCCAAC
>CL1Contig36 (94-17.1-1609)
TTCCACTCGAACTACTCCCGAAGTGACTAAGCCTACCGTCACCACCAAAAAAACCACCAA
ATATACTCGAACTACTCCCGAAGTGATTTAGCCC
>CL1Contig37 (76-1.8-140)
GCTTCGTCACATTGGGAATAGTTCGAGTAGATTTGGTGGTTTTTTTCGTGGTGACGGTAA
GCTTCGTCACATTGGG
>CL1Contig38 (73-1.7-127)
GGTTGTGACCTTAGGCTTCGTCAATTAGGAGTAGTTCGAGTAGATATGGTAGTATTTTTG
TTTGTGTCGTTAG
>CL1Contig39 (78-1.8-139)
GGTCGCTTGAGGAGTATTTCGAGAAGATTTGGTAGTATTTTTGGTTGTGACGGTAGGCCT
CGTCAATTAGGAGTAGTT
>CL1Contig40 (152-28.8-4379)
AATCTACTCCAAATACTCCTAAAGTGACTAAGCCTACCGTCACCACCAAAAAAACTACCA
AATCTACTCGAACTACTCCTAACATGACTAAGCCCACCGTCACCAAAAAACAAACCACCA
AATCTACTCGAACTACTCCCAAAGGGATTAAG
>CL1Contig41 (145-11.8-1705)
CCACTCGAACTACTCCCAAAGTGACGAAGCCTACCGTCACCACAAAAATACTACCAAATC
TACTCGAACTTCTCCTAATTGACAGGGCCTACCGTCACAACCAAAAATACTACCAAATCT
ACTCGAACTTCTCCTCAACCGACCA
>CL1Contig42 (163-20.4-3322)
ACCGTAGGCTTGGTCGCTTGAGGAGAAGTTCGAGTATATTTGGTAGTTTTTTTGGTGGTG
ACGGTAGGCTTCGTCACATTGAGAGTAGTTCGAGTTGAATTGGTGGTTATTTTGGTGGTG
ACGGTAGGCTTCGTCACTTCGGGAGTAGTTCGAGTGGAAGGAG
>CL1Contig43 (105-41.0-4306)
ACCGTAGGCTTGGTCGCTTGAGGAGAAGTTCGAGTATATTTGGTGGTTATTTTGGTGGTG
ACGGTAGGCTTCGTCACTTCGGGAGTAGTTCGAGTGGAAGGAGGA
>CL1Contig44 (82-1.6-135)
TCGAGGATATTTGGGAGTTTTTTTTGGTGGGGACGGTAGGCTTAGTCACATTGGGAGTAG
TTCGAGTAGAATTGGTCGTTAT
>CL1Contig45 (115-59.0-6789)
TCGAACTACTCCCAATGTGACTTAGCCTACCGTCACCACCAAGAAAACCACCAAATCTAC
TCGAACTACTCCCAAAGGGACTAAGCCTACGGTCACAACCACAAGGTCTACCCCT
>CL1Contig46 (75-1.9-140)
CTCCTCATTGACGAAGCCTACCGACACAAACAAAAAATACTACCAAATCTACTCGAACTT
CTCCTCAAGCGACCA
>CL6Contig1 (117-48.3-5653)
TGAGGAGAAGTTCGAGAGGATTTGGTAGTTTTTTTGGTAGTGACGGTGGGCTAAATCACT
TCGGGAGTAGTTCGAGTATATTTGGTGGTTATTTTGGTGGTGACGGTAGGCTTCGTC
>CL6Contig2 (80-3.5-280)
ACCTTGTGGTGGTGACCGTGCGCTTGGTCGCTTGAGGAGAAGTTCGAGTATATTTGGTAG
TTTTTTTGGTGGTGACGGTA
>CL6Contig3 (137-23.3-3197)
CGTCACCACCAAAAAATACTACCAAATATACTCGAACTACTCCCGAAGTGATTTAGCCCA
CCGTCACTACCAAAAACCTACCAAATCTTCTCGAAATACTCCTCAAGCGACCAAGCGCAC
GGTCACCACCACAAGGT
>CL6Contig4 (70-1.9-134)
AAGTGATTTAGCCCACCGTCACTACCAAAAAAACTACCAAATATACTCGAACTACTCCCG
AAGTGATTTA
>CL6Contig5 (98-17.4-1704)
GAAGTGACGAAGCCTACCGTCACCACCAAAAAAACTACCAAATCTTCTCGAAATACTCCT
CAAGCGACCAAGCGCACGGTTACCACCACTAGTTCTAC
>CL6Contig6 (102-12.2-1241)
TCGAACTACTCCCGAAGTGATTTAGCCCACCGTCACTACCAAAAAAACCACCAAATCTAC
TCGAACTACTCCTCAAGCGACCAAGCGCACGGTCACCACCAC
>CL6Contig7 (156-380.2-59309)
ATGTGACGAAGCCTACCGTCACCAACAAAAATACTACCAAATATACTCGAACTACTCCCG
AAGTGATTTAGCCCACCGTCACTACCAAAAAAACTACCAAATCTTCTCGAAATACTCCTC
AAGCGACCAAGCGCACGGTCACCACCACAAGGTCTA
>CL6Contig8 (91-2.9-266)
AAACCTACCGTCACCACCAAAATAACCACCAAATATACTCGAACTATTCCGAAGTAATTT
AGCCCACCGTCACTACCAAAAAAACTACCAA
>CL13Contig1 (92-2.2-203)
AAGCCACGTCCAGCGGCGGAGACTTCTGCATCGCTTTCATCTCCACCAGTTACAATGGTT
GTCTGTACCACCGCCGCATTGCAAATCACCGT
>CL13Contig2 (73-1.9-140)
ACACTCTAACTGGTTTAAGCGCACGAGAAAGACAGAACAATGAATTAGGCGGCGAAACAA
TCCTCATGGATGA
>CL13Contig3 (118-6.0-711)
CCAAGTTTTTAAGTATTTAAAGGAATTATGGAAGATGGTGCAAAACGATGTAATCCGATT
TTACTTGATCATAGCTTGCATTTACTTGGTAAAATTGCAGCTGCCGTTACTGTACTGG
>CL13Contig4 (70-2.0-138)
TTAATTTGAAGGAGGCGGTGACTTGCAATGCAGCGGTGGTGCAGACAACCATTCTAACTG
GTAGAGATAA
>CL13Contig5 (75-1.8-132)
GACCTTAATGATGCAGTTTTTCAGTATTTAAAGGAATTATGGAAGATGGTGCAAAACGAT
GTAATCCGATTTTAC
>CL13Contig6 (75-1.9-140)
TATAAGTGGAACAAGTTTATTAAATCAAAGAAGGCGGTGACTTGCAATGCGGCGGTGGTG
CAGACAACCATTGTA
>CL13Contig7 (71-2.0-140)
CTGCATCGCTTTCATCTCCACCAGTTACAATGGTTGTCTGTACCACCGCATTGCAAGTCA
CCGCCTTCTTT
>CL13Contig8 (98-2.1-208)
CCATTTGTTCGAGCGCTTGAACTGACTGGTCAGGGAAATCAATTCACCGGCACTAAAAAC
AGGGAAGATGAAAAGAGGTTCGACTGCTATGGTCAGCA
>CL13Contig9 (75-1.8-136)
AGCATTACCCAATCAAATGCCCAATCCCACGTCCGGCGGCAGCGACTTCTGCATCTCTTT
CATCTCTACCAGTTA
>CL13Contig10 (71-1.9-136)
CAATCAGTTAAAGCGCTAGAACAAATGGAGAGAGAAGCTCTATTGAAGGGCTCCAACTGG
TATCTCTTCCA
>CL13Contig11 (72-1.9-134)
ATTACAAGATGTCATTTAAGTCTGCTGACTGTGAATCGGGCTTGTGCATTTCACAAACAA
TTTGCAGCCATT
>CL13Contig12 (74-1.9-138)
ATGTAGTCCGATTTTACTTGATCATAGCTTGCATTTACTTAATAAAATTGCGGCTGCCAT
TACTGTACTGATCA
>CL13Contig13 (74-1.8-134)
CACTAATCACAGTGGGAACATCCTAACCGGTTTAAGCTCACGATAAAGACAGAACAATGA
ACTAAGCGGCGCAA
>CL13Contig14 (909-45.3-41141)
TCGAACTGTGTTGCCAGGGCAGTGAGTTAACCAAATTCTTGCTTAACCTGGTCAAGTTGA
CTACTTCACGCCCAATGCCACGTCCGGCGGCAGCGACTTCTGCATCGCCTTCATCTCTAC
CAGTGAGAATGGTTGTGTGCACCACTGCCGCATTGCAAGTCACCGCCTCCTGTAAATTAA
TGAACCTGTTCCACCTATAGCCAATGGAGAGGCCTCACATCTTTGGCTAATTGGCTGTGT
GCTTCGATCCACCCACCATTGCTAACTCCCAAACAGCACCTTTGCCTGACCTCATGTCAC
GCATCGCCTTCTTCATTCGAGCTAGTGTTCAGTGGAGGAGATACCAGTTGGGGCCCTTCA
GCAGAGCTTCTCTCTCCATTTATTCGCGCGCTTTAACTACTCGGTCAGGGAAATCAATTC
ACCAGCACTAAAAACAGGGCAGTTGAGAGGAGAATAGACTGCTATGGTCAGTACAGTAAT
TTTACCCAGTAAATGCAAGCTACGATCAAGTACAATCGGATTACATCGTTTCGCACCATC
TTCCACAATTCCTGTAAATACTGAAAACCGTTAAGGAGCCTTTACTACTGCCCATTAGAT
GTCGTGAATCACGGCGGGACACATCCTAACTGGTTTAAGCTCACGATAAAGACAGAACAA
TGAAGTAAGCGTCGCAACAATCCCCATGGATGACCGGATTTGCTATATTTGCTGACTTTG
ACTTAGAAATTACACACAGACAAACACAGATAAAACTTGCAGTCAGATGGCCAAGGAGCT
TGAGTTCAACGTCTGCCAATTGTTTGCGAAATGCACAAGCCCGAATCACAGCCATCAGAC
TTAAACGACATTTCGTAACATGCGGCTTCGGAATAGGAAAGTGGTAAGTGCCGCACACTC
AAGGACACT
>CL13Contig15 (76-1.8-140)
CTCCACTGGCTATAAGTGGAACAAGTGCATTAATTTGAAGGAGGCGGTGACTTGCAATGC
GGCGGTGGTGCAGACA
>CL13Contig16 (80-1.8-140)
GAATCACAGTCATCAGACTTAAACGACATTTTGTAAAAAGAGGCTTCGGAATAGGAAAGT
GGTAAGTGCCGCACGCTCAA
>CL15Contig1 (70-1.9-134)
CGATACATCTTCCTCTCCGCAACACACTACATCCAACTCAATACCTGCAAAGCAGTGAAC
GAGTCACGCC
>CL15Contig2 (117-198.1-23173)
TGCACAGCGAGGGTTGAAAGAGCTGAATTGATGGTGATGGGTGAAATGAGTGACTCGTTC
ACTGCTTTGCAGGTATTGTGTTGGATGTAGTGTGTTGCGGAGAGGAAGATGCATCGT
>CL15Contig3 (72-1.9-139)
ATGGGTGAAATGAGTGACTCCTTCACTGCTTTGCACGTATTGAGTTGGATGTATTGTGCT
GCGGAGAGGAAG
>CL15Contig4 (117-149.3-17468)
TGCACAGCGAGGGTTGAAAGAGCTGAATTGATGGTGATGGGTGAAATGAGTGACGCGTTC
AGGGCTTTGCAGGTATTGTGTTGGATGTAGTGTGTTGCGGAGAGGGTGATGCATCGT
>CL15Contig5 (78-2.7-210)
GGTTGAAAGAGCTGAGTTGATGGTGATGGGTGAAATGAGTGACTCGTTCACTGCTTTGCA
CGTATTGAGTTGGATGTA
>CL82Contig2 (81-3.4-274)
TCGCGGAGACAACGCTTCTCCTCCCCTCCCTCATCCTCCTTCACCATTGACACATGTGTG
TGCATGTGACATATTTTATAA
>CL82Contig3 (73-1.9-140)
TGTGTGTGCATGTGACATATTTTATAATAATCCTCTCACCCCAATCTACTCCATTCAATC
GCACTCTCACTTG
>CL82Contig4 (86-3.9-334)
CAATGCCTTTCCATAACATGCATTGACTGTGCGCATGAGGAGCTGGAGCGGGGCAGGGCG
GGGCGGTGAAGAGGAGTGCAAGTGAG
>CL86Contig1 (342-15.3-5239)
GAATAATTTAAGTTTGTGTAGTTTTAGTTAAGCTAAGTCTATGTGCTGCTTATTGGAGTT
TTTGTGTGTTACATTAATAAGGGTGTTATTGTAAGATGATGTGATTTAGGACTTAATAGT
AATGTTAAATGAGTTTGTTGATGTGAAGAGAGTTTAGCTCAGGTACACACCGCCCGTCAC
CCTCGGTTGTTATTGAGGTAAGTCGTAACAAGGTAACTTTAAATGAATTTGAAGTTAATT
ATTAGGTTGTCCTAGTTGTAGTGAAATTGTCGTTGTTATATTATGATATTGTGTGTTATA
TTGTGGCGGTTTGTGTATTTATTGTTTGTTTTGTGTATGTTT
>CL90Contig1 (240-19.0-4570)
CGTTGGAGCGTTCACACAACAACCGCCACAATCTCGCCATCTGTCCACCCATCGGCTACG
ATGCAGCCTAACCGCCAAAGCCGTAGAGGGTACGACCCTGGCGCTTAAGAGCATACACCA
CGTCCATGGCAGTGACGGTCTTGCGCTTCGCGTGCTCAGTGTACGTGACGGCGTCACGGA
TGACGTTCTCCAGGAAGACTTTGAGCACACCTCGGGTCTCCTCGTAGATGAGCCCAGAGA
>CL90Contig2 (84-2.5-208)
CGTTCAAACAACATCCGCCACAATCTCACCATCTGTCCACGCATCAGCTACGATGCAGCC
TAACCGCCAAAGCCATAGAGGGTA
>CL94Contig1 (282-16.8-4733)
TTGTGGTCGCGGCGGCCGAATTGTGTATGCAGCATGCAGTGTTGAAGATGAGGAAGTGGA
TTACGCGCCAGAGGTGGCTTGCAACCTCGGTGGTGGGCAGTGTGGTTCACTCGCGCTCCA
CTTGGTAGCAATCAATTGGCGAGTGTGGTGCCTCAAACACACCTGAATTGGCACTGTGCC
AACAAGATGGAAATATCTCCACGCACGTCTATGCATATGGACTGAAAGCCTGCTCACCAA
CATGGGCAGGTGGTAGGCAAGTGGAGCACATTCACTCAAACC
>CL98Contig1 (86-2.4-203)
CATTCATTCATTCATTCATTCACAGTGATGTGCACAAACACGTGAGACAGATAGCATACT
GCAGTGAACGACACAGTTGCATTCTC
>CL98Contig2 (241-16.4-3952)
CACCATCATCATCCACAGTGATGTGTACAACCACGTGAGACAGATTGCATACTGCAGTGA
ACCACACAGTTGCATTCTCACCTCTGGCCATTTCGCCACACAGCCTACTTCTACCATGCA
CTTCAAGTTGCTATCACACGCCACCTATGACATGACAGCTCATTCATCTCCATCTCCCTC
CTTCAAACAGACACTTGTGGTGGCGGCGGCGGCGGCGGCGGCGGCGGCGGCGGCCGAATT
G
>CL102Contig1 (303-13.3-4044)
CATATATTCAAGAAAAGGCTAATTCCCTTTTCTACTCCACTCTTCTTCATCGCAATCACG
TCCGCGATCTTTCCTACACCACAGTTTGTCGCTTTCTCCTGGACTATTATTCCGTCAGCA
TGGATGACGATGATTTTCCAACAACTCCAACCGCTAATCTCGCCTTCCATATGGCTTTTC
GCATTACTCCGGTAGGATATATTTGTCACTCATGACTTTTTTTATGTCGTTTGCATCAGT
TTGCCTTCTATATCATTTTTTGCCCCAAAACTTCTTTCCCTTCTTATTCACTTGCCGTTG
TCA
>CL106Contig1 (255-15.4-3917)
CTTGATTTATCTTTTGTTGGTTATTTATTTATTTGTTGTCTTGTTGCTATTGGGTTTTTG
GTTACTGCATGCAGGGAGTTGGATGGTAAGCGTTGGTTGGCGTTTTTGAGTTTGTCTCAT
ATTGTTGTTCCATTTTTAGGGTTTTTTGTTAGTGATTGAATTAGTGTTGGTTATAGGTTT
TTTTATTGTTTGGGGCATGGGTTAAGTGCAGCCATAGTATTTGGTTTATTGTGGTGTTTT
TATGATGTTTCAAAT
>CL110Contig1 (116-5.9-689)
AGCGCAACACAGCTAGCTCCTCATAACCTTAGCCTTGTCTCACTGCGCTTCTACTCGCAA
GCATTTCTGTCACAAATCAGACAAGGTGACACTACTCGAGATGGTGTAGTGCTCTC
>CL110Contig2 (242-12.1-2919)
GGCAGCGCAACACAGCTAGCTCCTCATAACCTTAGCCTTGCCTTACTGCGCTTCTACTCG
CAAGCATCACTGTCACAACTCAGACACGGTGACACTACTCGAGATGGTGTAGTGCTCTCG
AGTCTACATCCCTTCGCATCTGCGTGCTGCTTCGTTTATATCCTCCTATGAGCATGCCTT
CATGCATGTATAAGTGCGTGCGTGCGTGCGTGCGAGCGTGCGTGCGTCCGAGCGTGCGAG
CG
>CL114Contig1 (89-3.7-332)
TGATAGATCGCATTCAAAAGGAGGTTGAAGGTTTTACCTAATCACGGTAATTTCAAACAC
TAATGACTGCGACGCCTGGGATTCCTGCA
>CL114Contig2 (168-16.8-2821)
CGGGAATCCCAGGCGTCGCAGTCATTAGTGTTTGCAATAACCGCGATTAGGCATAACCCT
CAACCTCCTTTCGAATGCGCTCCATCACTATTCGTCACGTTGTCGTGGCAACCCGGATTC
GCCTTGCACTGCATGTCGCATATGGCATGTGCGAATACACAAAGAACA
>CL114Contig3 (87-3.8-332)
CATGGCGGCAACGGTCTTGTTGCTTCTATGCCATATTCGACATGCAGTGCAAGGCGAAAC
CGGGTTGCCACGACAACGTGACGAATA
>CL118Contig1 (108-5.1-550)
CGCCCACCACCGATGCTATTTGTACATCTCTGTGCAGATGCTGCCCTTGCATCGACCAAT
CAACACGTCACTGCAGTTCATTTTAACAACCCACACTTCGTCTTATTT
>CL118Contig2 (134-5.6-752)
GCATTCTTAGTCCTCAAATCATCGATTTCACGTACACAATTTTTACCACATTTATCAATT
GAAGTCCAGCCGTTATTTGTTGATATTAGTTTCGTTAACAGCATTGCACACGTGCGCACT
AAAATATGTGCATT
>CL118Contig3 (98-3.5-346)
AGATGCTGCTCTTGCATCAGCCAATCAACACGTCACTGCAGTTCATTTCAACAATGCATT
CTTAGTCCTCAAATCATCGATTTCACGTACACAATTTT
>CL118Contig4 (151-8.2-1235)
TGTTACAGATGCTGCCCTTGCATCAGCCAATCAACAAGTCACTGCAGTTCATTTCAACAA
TTCATTGTTAGTCCCCAAATCATCGATTTCACGCGCACAATTTTTACCACTTTTATCAAT
TTAAGTCAAGCCGTTATTTTTCGATATTGGT
>CL118Contig5 (79-1.7-137)
ATTAAGACGAAGAATGAATTGTTGAAATGAACTGAAGTGATATGTTGATTGGCTGGTACA
AGGGCAGTAGCAGTACACA
>CL118Contig6 (96-2.7-260)
TTTGTACATCTGTGTACAGATGCTGCCCTTGTATCAACCAATCAACACGTCAATGCAGTT
CATTTTAACAATTTACACTTGGTCTTAATTTCATCG
>CL122Contig1 (79-2.7-210)
TACCGTAGTTACACCAAATTTTCCAGTCGCTATCACTGCTGGATATAGTTTCGCAAATAT
CCACAAACTCTCCTCCTCA
>CL122Contig2 (155-9.4-1459)
TCGCGAATGCTCTTTCCATTTCTACCATTTCAGAACCTAATTCTCCAATCTACTCCACTT
CCTCCCACCATTCCGCAAATCAGTCCTCCACACATCTACCGTAGTTACACCAAATTTTCC
AGTCGCTATCACTGCTGGATATAGTTTCTCAAATA
>CL122Contig3 (147-6.6-964)
CAGTCGCTATCACTGCTGGATATAGTTTCTCAAATATCCACAAACTCTCCTCCTCAAGTA
TCTAATCCCTACCACTGCAAAACCTGATTCTCCACCCAACTGTTCCTTTGCAATATCTAC
TTTCCACCAAGCCTGAACCGCACCCTC
>CL122Contig4 (76-2.5-188)
TATTTCAAAGGAACAGTTGGGTGGAGGATCAGGTTCTGCAGTGGTAGGGAATAAATACTT
AAAGGGGAAGTTTTGT
>CL122Contig5 (88-3.0-268)
CATTGCAGAACCTGATTCTCCACCCAACTGTTCCTTTGAAATATCTGGTTCTCACCAAAC
CTGAACCGGGCCCTCTACGTACCTACCC
>CL126Contig1 (241-13.0-3145)
CACCTGAACTCCGCACCAACCTCAGTTTTATTCGGCTTATCGGCGCATTCAAACAAGGGT
GTAAATCATTCCATTCTATGTAGCTAACTTATAAGCAAAATGTGTATTCAATCCGATAAG
TAGATGCAATTTTGTAAAATGGCACTTTCGCTGCAAGAAATGTTTATCAAGTGAAATAGC
ATGCTAAGCACTAGTGTAGCAGCTCCATTATAAATGCACAAGATTGGAAAAAATACTAGT
T
>CL130Contig1 (241-12.7-3066)
GTTCCATTGGTTTTATGTGGTTATTTACTAATTCGTAGTGAGTATTATGAATTTGTCTGT
GTTTCTTACCATTGTTATTATTTTTTTTTGTGTTATTTAGGGGTTTGGTGTTATTTCGCG
ATAGTTGTGCTATAGTGGTTTAATGAGGTGTTTTTGCATTTTGTGTTTTGGTCATGAAGG
AGATTAGTTATCCGTTAAATTTCTTTTAGCTTAAATTAAAGCGTCAATTTGAAGCGTTGG
A
>CL134Contig1 (220-13.5-2968)
CTCCGTTTTATTTCCTTTATCTACTTCTGCGATCCTCAATATGCATTTATCAGTTCGGGC
ACCTACTATGCTCTTTGAATAGTATGATTCGGCTACAAAAGGTTTAATTAAATAATAATT
TCATTATCAGCCTTCATATTTGGTATCCTTTTTTGTAAGGTAATCGTCCTTGTCTATCAT
TTCAAACGCACATACGGACAAGTCGTACCCGGCTACGCCG
>CL138Contig1 (204-14.3-2918)
TATTTTTGGCTATTTTGTTTTTTGTTACTTGTTACTCCATTGTCTATGCCATTGATCTAT
AAGATAAGTGTGTGTGTGGGCATATTTTACTCTTCTATATATATATTGTTGGTTTGGGTT
GTTTATAGTTTTTCTGAGCAGTTTTTTCTGTTTAAGTTGGGTGGTGATTATTTTTACAGT
AGTGTATTTAATTGCTGGGTTGAG
>CL142Contig1 (169-11.3-1907)
CATTCCCTCCAAGGGCTGATAGCTGGCTCCACCATTGACTATCCGTAATGCCGAAATAGC
GTCCATTATGGCACTAACTATTTGGCTTTGCGACAGGCCGGAGGTCATCCCAGTTACTAG
AAGTCCAACTATTGCACCAAGGCCAGATCCAACTCCCAACGCTATTCCG
>CL142Contig2 (81-2.5-199)
AGTTCCTCCAGCTCTATTTCCTCCAAGGGCCGATAGTTTGCTCCACCATTGACTGTCCGT
AATGCCGAAATAGCGTCCATT
>CL142Contig3 (85-5.3-450)
CGGATAGTCAATGGTGGAGCAAACTATCAGCCCTTGGAGGAAATAGAGCTGGAGGAACTG
GTTAACCGCGTACAGGAGGAAGCAC
>CL146Contig1 (178-14.9-2652)
TTGTATTTATTATTGTGTTATGTTGGTGGTGAATGCGTTATTGGCTAGTTGTATTTGTTA
TTTGGTTTATGGATTTAGTTGGTATTCGTTACTTTTATGTTTGGTGTATGTTGGGGGTGT
TTATGTTTTGTTTATTTTTGTGTCGGTGTTTAGTCCTAATAGGAATTTTGTTTTGTAT
>CL155Contig1 (226-11.0-2483)
AGGCCTTAAAGTCTTGACACACACACACACACACAAGCACAGTGCAGGGGAGCATAAGAG
GTTGCATGGCACCCTCCATATCTAGCTGGCCAGGTGACTGACTGGCTAACCAACTGGACG
TGTGTGTTTGTGTGACGCCAAAGCTTGTCACCATGGCGGCGATTTTTATCAGTTATACCA
TAATGCTCGCGGTTTTGTTGAGCCCTTGTTGCAGCTGGACACGCAT
>CL158Contig1 (86-2.2-188)
GAGGTAGATGGTTGTAAGTTCTCCCACTTTAGCTCTTTTTCGTACTGTCTGTTCCACTGG
TTCTTCTTCCACTTGCCAAGATGTAG
>CL158Contig2 (154-6.1-939)
TGGAGGAAATAGAGCTGGAAGAACTGGTTAACCGCGTACAGGAGGAAGCACCAACAACTG
CACTTAATGAAGAGGAGTCACCTCAACGCCCTATATCTGGACAAGGGGAAGAGGAACCAG
TGCAACAGACAACACGAAAAAGAACTAAAGTGGG
>CL158Contig3 (87-6.2-539)
AGCACCAACAACTGTACTTAATGAAGAGGAGTCACCTCAACCCTCTACATCTGGGCAAGG
GGAAGAGGAACCAGTGCAACAGACAAC
>CL158Contig4 (85-1.6-138)
ACCGCGTACAGGAGGAAGCACCTACAACTACGCTTAATGAAGAGGAGTCACCTCAACCCT
CTACATCTTAGCAAGTGGAAGAAGA
>CL158Contig5 (75-1.8-137)
TCCATTGGAATGTCATCTCCCACTTTAGCTCTTTTTCGTACTGTCTGTTGCACTGGTTCC
TCTTCCCCTTGCCCA
>CL158Contig6 (89-2.3-203)
ATTGGAACGTCATCTCCCACTTTAGCCCTTTTTCGTGTTGTCTGCTGCACTGGTTCCTCT
TCCCCTTGCCCAGATGTAGAGGGTTGAGG
>CL162Contig1 (136-17.4-2369)
TCTGTTTTAGTATAATTTGTATTACGTTGGCTTTTCGTGCTGTAGATGGTTGTTTAATTA
GACAGATTTTATGTTGTTGGAAGTTTTTATAGTTATGTATTTTTGTGTATTGGTGTTTTT
TTGTTTTACTAGCCAT
>CL167Contig1 (221-9.6-2121)
CACGCTTTGCCATACGATGGAAGGTTATAACAAGGTAGACGCAACTTCCCTTCCCCTCTC
TCCTACACTCCACCCTATTAGATAACGCAGTCCTACACTTTGCCATCCTTCACCACACTA
CACCAAACTAACCTCCTCTCACAATTCATGCCCTCACCACCCGGCTTGCATTTGCCTGCC
CTTATCTGCATCGCCTTCTCCTCTCCCCCACTTTCCCCCAA
>CL170Contig1 (123-5.5-681)
TGCTCTTCCAATCACACCACTCACTCATTCGCCCAAGCGTACACTAGCAATCTGTCTTGC
TTGCACGTCGACCCCTATCTAATGACCTGGTGAATGGTAGATGGCTCCGTCAGTATACAT
ATG
>CL170Contig2 (76-1.8-137)
TCACTCATTCACCCAAGTGTACACTAGCAATCTGTCTTGCTTGCACTTCAACCCCTATCT
AAGTACCTAATGAATA
>CL170Contig3 (76-1.7-132)
TGACGGAGCCATCCACTATTCATTAGGTACTTAGATAGGGGTTGAAGTGCAAGCAAGACA
GATTGCAAGTGTACAC
>CL170Contig4 (134-8.7-1171)
GCAGCTAACCTGCATATGTATACTGACGGAGCCATCCACTATTCACCAGGTATTTAGATA
GGGGTCGAAGTGCAAGCAAGACAGATTGCTAGTGCACACTTGGGCGAATGAGTGAGTGGT
GTTTGGAAGAGCAC
>CL174Contig1 (156-13.3-2082)
ATAGCTCAGTTGGCAGAGCGGAGGACTGTAGTTGTGAGCTGCAGCAGCAGTTATCCTTAG
GTCGGTGGTTCAAATCCGCCTCGTCGGAGTGGTGTGGTGGTGTCATTGCGTCACCCCCTT
TCTTCCTCTTCCTCTCACAAACACATCTTCGCCACT
>CL179Contig1 (80-3.0-243)
CTGGGAGAGATGCCAAAGGTAGACGTCAACATCAACCCTTCTGTTAGGAGTCATCACCAT
TCTCCCATCCGTGGCATATG
>CL179Contig2 (70-2.0-138)
GTCAACTTCAACCCTTCTATTAGGGGTCATCACCATTCTCCCATCCGAAGCATATGGACT
TCTTCCGCTC
>CL179Contig3 (82-2.4-194)
CCCATCCGTAGCATATGTACTTCTTCCGCTCCACTAAGGCTTATCACGCAGAAGTGGAAA
ATCAGGATACATGTCTTTCAAG
>CL179Contig4 (103-3.3-337)
TCCACTTCTGCGTGATAAGCCTTAGTGGAGCGGAAGAAGTACATATGCTACGAATGGGAG
AATGGTGATGACCCCTAATAGAAGGGGTGATGTTGACGTCCAC
>CL179Contig5 (79-1.8-140)
GTCAACATCAACCCTTCTATTAGGGGTTATCACCATTCTCCCATCCGTAGCATATGTACC
TCTTCCCCTCCACTGAGGT
>CL182Contig1 (186-8.0-1480)
GGGCGCTTTTGATGTCCTCAGGCCTTCGCCCCTACGCGTGTCCGTGCGCCCGTTGGGTGC
AAGTCAATGTACCCACGTTCGTGATGGTAGTGAAAAGTGAGGAGAGCGGTAACAATAGAC
GGGAGAATGGGCGTTTGACTGATCGATTTGGTGGTGATATGCTGTTGACGTGCGAGACGG
ACGGCG
>CL182Contig2 (76-1.8-139)
CTCTCCCCACTTCTCACTACCATCACGAACGTGGGTACACCGACTTGCACCCAACGGGCG
TACGGACACGCATAGC
>CL182Contig3 (92-2.8-258)
GTACACCGACTTGCACCCAACGGGGGTACGGACACGCATAGCGGCGAAGGCCTGAGGACA
TCAAAAGCGGCCAGTGAGGTGACGAGGAGAGC
>CL186Contig1 (159-12.2-1932)
AACACCACACAGCATTCCACAAACCACACTACCTCATACCATTGCAATCATCTCTTCCCA
TACCATGTCTTGCCATGCCATTCCATTCGCCCTCATCTTATTCCACACCACGCTTTGCCA
TACGATGGAAGGTTATAACAAGGTAGACGCAACTTCCCT
>CL190Contig1 (85-2.4-207)
TTTCTTATTTTGCCTTTCCCTCCCAGAAGTTGGCGTCGGCTTTATTTCTTAGGTTTGTAG
TATTCGTGCATTTGGTTATTTAGTT
>CL190Contig2 (139-8.3-1159)
TCGTCTAACACTCGTATTATAGGTCCGATTTCCTTACTTCCCTTTTCCCTCCCAGAAGTT
GGCGTCCGCCTTATTTCTCAGGTTTGTAGTATTCGTGCATTTGGTTATTCAGTTTATTCA
GCTATACTAAACGAATGAG
>CL190Contig3 (83-1.7-140)
ACGGATACTACAAACCTAAGAAATAATGCCGACGCCAACTTCTGGGGAGGGCAAGGGGAA
ATAAGGAAATCTGACCTGCAATG
>CL194Contig1 (188-6.2-1163)
TTCCTATCCTACTCAGTTCCTCTCCAAATATCTAGAGCCCATCACTCCAGAACCTAGTTC
TCCATACATCCACTCTGACTCATTCTGGTCACTCATTGTTCACCACTTACAAACCCAATT
CGCAACGTACCAGCCTCAGTTCCACTTTAATTGCTAGTTCCCATCAATCCAGGGACCTTA
GCCAACCA
>CL194Contig2 (85-5.6-477)
CGCATCACTTCAGAACCCCCCTTCCTATCTGACTCAGTTCCTCTCCAAATATCTAGAGCC
CATCACTCCAGAACCTAGTTCTCCA
>CL199Contig1 (83-3.3-272)
ATTCGGAGGTAGATGCTTGTAAGTTCTCCATTGGAATGTCGTCTCCCACTTTAGCTCTTG
GACCTATTGAAAGAAGAATTAGA
>CL199Contig2 (81-1.7-140)
GGAGGTGGATGCTTGTAAGTTATCGATTGGAACGTCATCTCCCACTTTAGCCCTTTTTCG
TGTTGTCTGTTGCACTGGGTC
>CL199Contig3 (100-5.4-540)
GTGCAGCAGACAACACGAAAAAGAACTAAAGTGGGAGATGACGTTCCAATGGAGAACTTA
CAAGCATCTACCTCCGAATATGTTCATCCCTCAAAAATAC
>CL199Contig4 (72-1.9-137)
AAAAAGAGCTAAAGAGGGAGATAACATTCCAATGGAGAACTTGCAAGCATCCACCTCCGA
ATATGTCGATCC
>CL199Contig5 (82-6.4-526)
TGTTGGTAGATGTTTTGGTATTTTTGAAGGATGAACATATTCGGAGGTAGATGCTTGCAA
GTTCTCCATTGGAATGTCATCT
>CL203Contig1 (162-11.0-1789)
ATTTCGTCACCTAGGATGGGTGTCGATGCCCATGATTAGTAGTACTAGGCATCGGAAATC
CTGGAGCAGTTTTGATTAGTTTAGGCTCTTCCAGTTTGATGTAGCGTAGCTCGGCATAAC
GCCACTTATGATGCTCTGGCGCAGCGTACCGTAGACGTCACG
>CL206Contig1 (115-11.5-1328)
ACTACGACGACGACGACGACGACAACGACGAAGACCAAAGGGAGGGTGGAAAACAACACG
CCCGATCTGCTACACTACTACCACTGCAGTAGTGGAAGGCAACAAGTCGTCGAGG
>CL210Contig1 (140-12.3-1728)
ACACGCCACATGCCACCTCACAACATATCAATAACCCTCACTCCCTCCACCATTCCTTTC
ACTCTTGCACCCATTCCCCTCTTCCACCCTTCCTCCCATCCACCACTTACCCATTCCTCC
ATTCCTCCATTCACTCGCCA
>CL215Contig1 (148-9.3-1377)
AGTAGGAATAGCTTACTTTGGTGACGTCTCCTGCAGAGCTTTGCAATCAAGCAAATGGTA
GGTGTTACTTTTCCGTTGTTCTGTCTATGTGTTAAGTCATCCACCCCTTCTTCTTGCTTA
CTTATTTCCCCAAATATTCATTTAGATC
>CL215Contig2 (82-3.2-265)
CTTTGCAATCGGGCGAATGGTAAGTGTTACTTTTCTGTTGGTCTGTTTATGTGTTAAGTC
ATCCACCCCTTTATTTATTTTC
>CL219Contig1 (131-11.8-1548)
CCCCCCTTCCTCCCATCCACCACTTACCCATTCCTCCATTCCTCCATTCACTCGCCACAT
CACCCACATCTCTGCACCAACAACAGCACCACCAACACATTCTCCTTCTCCTCCTCCTCC
TCCTCCTCCTC
>CL223Contig1 (78-2.6-206)
TCATTCACACAACCACCTTCCCACCCATTCTGAAGCCAGTACGCCTGCCACCACGCCGAC
TTGTCCCTTTGACAATTA
>CL223Contig2 (138-5.5-753)
ACCTCAGCTGAATGGTACATTGTTTGTGCCGTGGGTGCTTAACCCTTTTTATTCATGCAT
TTCCTGCGTCACCAATTTCATTCATGCAACCACCTTCCCACCCATTCTCAAGCCAGTACT
CCGGCGTGTCCTTTTGAC
>CL223Contig3 (118-4.5-530)
ACCCTTTTTATTCAAGCATTTACTGCTTTGCCAAATTCACTCACACAACCACCTTCCCAC
CCATTCTGAAGCCAGTCCGCCTGCCACCACACCGACCTGTGCCTTTGACAATTTCAGC
>CL231Contig1 (74-1.9-140)
TGGACAACTATAAATTATATTTTGTTATTGTATTATTGTTGAATAAGTAATTTTATTGTG
CTATTTATTTCTTG
>CL231Contig2 (175-7.9-1377)
TTTTTGTTATATTGTTGTAAATATGGTTTTGTTGGTTTATTGGTATGTTAATTGTTTGAA
CAACTGTTTTGCTATATTTGGTTATTATATTATCGTTGAATAAGTAATTTTATTATGCTA
TTTATTTCTTGAGTTCTTTCCGTCTGTTTATTAAAAACATTTCTAATTTTAATTG
>CL239Contig1 (167-8.8-1465)
CAATGCACCACAGCAACGGTACAGTCCCGCTAGTATACTTATCCTCGCAGACTCGGAAAG
AATACAGGCAGCATACTACATTACTCGCGTGCATGCGTCTCCGTTCCCTGTGATAGAATT
CCACGTGCAGCACCTGTACCAACAAATGCCAACCTGAAGCACATCCC
>CL243Contig1 (71-2.0-140)
GCCCTTCACACGTAACCGCTGCAATCCATCGCTACTACCTTTCACCACTGTCTCGAACTC
CACTCTTCGCT
>CL243Contig2 (119-5.2-614)
AACCGCTGCAATCCATCGCTACCGCCTTTCGTCACCGCCTCCAACTCAATTCTCCGCTTC
CGCCCTGCCGACTGTACCTGCTGAGCTGCCAAAACGAAGTAAGCCAGTAAGAACGGAAG
>CL243Contig3 (88-3.9-340)
TACCCACTGCCTTTCGTCACCGTCTCAAACTCCATTCGTCGCTTCCGCCCTGCCGACTGT
ACCTGCTGAGCTGCCAAAACGAAGTAAG
>CL243Contig4 (75-2.7-205)
CCTTCACGCGCAACCGCTGCAATACATCGCTACCGCCTTTCACCACCGTCTCCAACTCCA
CTCTCCGCTTTCGCC
>CL247Contig1 (137-10.6-1447)
GGTTTTCACCATTTATTGGGTTGACGTTGTTGTGATTTGCTTTTGTTTATGACTATAGTT
TTGGGTTTGAGTTTTGTGGTGTTACAGATATTAGAGATGGAGGAGGTTAGTTGTAATATT
GTTGATGGTAGGTTTTA
>CL251Contig3 (95-7.5-710)
AGGTACTTCAGTGTGCATTTCTCATTTTTCACGTTTTTTAGTGATTTCGTCATTTTTCAA
GTCGTCAAGTGGATGTTTCTCATTTTCCATGGTTT
>CL256Contig1 (155-8.9-1385)
TCCATATTCGTAGAATGTGTCGTGTTTTGCGGACGTGGAAACAGCTGCAGTATCCTCCTA
AAGGGGAACTTGAGCATTCTCTTCTCTGTCGATGAACTGAATCGCATCTTCTGCAACCTC
AACATTCGCGATTTGAACGAACACAATCGTGCAGT
>CL260Contig1 (117-4.5-524)
AACCTGGGTAGTAAAATTTCCTATACGTGTGGAATTGCGTTAAGGCGTAATTCTTCGATC
CAATTTCCCATGGAGCACTAAAGCAGTCCTGAAATATGCCGAAGTCAACTTCTCCGT
>CL260Contig2 (109-5.6-613)
TCGAAGAATTACGCCTTAACGCAATTCCACACGTATAGGAAATTTTACTACCCAGGTTTT
GCTGACCTACGATGCCATGCCATACTTACCCTTCCCGTATAGATGGCTG
>CL264Contig1 (164-8.4-1375)
GTTGACTGATCGATTTGGTGGTGGTATGCTGTTGACGTGCGAGACGGACGGCGCATCTGG
CGTCGGTGGTGGCATGCTTAGCATTAGCCGTTGTTGTACTTGGTGGTAATGGTGGAGGCC
GGTGAGGTGCGAGTTACTAGTGAGGCGCTAGCAGATGAACACAA
>CL267Contig1 (142-9.3-1323)
AGGCCCTTTTCTGGCAAGGAAATATGTCAGTCTGCAATTAATAATCACTGTGCTTAACAA
GGGCGCCTTCTAGGAATAAATTGTGCTGTCCAAAACAGTCACAACTAATGGTCTACGTAA
ACAACTCAATGAGCAGAATCGT
>CL272Contig1 (167-7.2-1199)
ACCGCGCGCGTACGACGCAGACTTCACTTTCACTACGCCTCGGGGTCTCGAGCACACCCT
TCGACTCGCACACATGTTAAACTCCCTGGTCCGTGTTTCAAGACGGGTCAGGTGGCTAGT
CTACCACCGCACCACGGACTATCCCACCCCCGGTACCCTATGCACCC
>CL276Contig1 (140-8.9-1250)
TGGAGAATTAGGTTCTGAAATGGTAGAAATGGAAAGAGCATTCGCGACTGATGCGAGTAA
GGAGGTTGGGTCCTTGAGTGGTGGAGAGCAGGAAATTAGGTCGGATTGAGGTGGATGGGT
GGGGAAGTGCGGTTGTGGCA
>CL280Contig1 (129-6.2-802)
TACCCAGCCGATAACCGTTCATCACAACAAGATGAGACCATATAAAGGGCCACCTCCGGT
TGGTTACGAAGATGAGGTTTACGTCCTAACCGAAGGCAGGAGACCGCCGGTTAGGAACCT
CAATGGGAG
>CL280Contig2 (91-4.5-410)
GCCCACAAACTACCTCGTCCGCAACGCACAACTGCGTACCCAGCCGATAACCGTTCATCA
CAACAAGATGAGACCATATAAGGGGCCACCT
>CL284Contig1 (144-8.7-1250)
CTCATCAGAATGGTGACTTTTCTCCGAGGGTCATGTCAGATGCTGACTTCCTTTGACTCT
TTGTACGCCTTAGCTGACCTTAGTGCCCGACCTTCAACCAATGACCACTTCATCGTAGAT
GCCTATTTTCATCGCTCACTCCTA
>CL288Contig1 (142-8.6-1224)
ACAACCACGTGCATCAGATGCTCATGGTGCTGCGTGGGGGTCGATACGATATCCAATTGT
GGAATGAGTGTGCAGGCACTAAATCGTTTGTAGACGACTTAATACTTTGTCGGGGAGACG
TGAGTACTCGAGCAGCTATCAC
>CL292Contig1 (145-5.0-732)
CTTCTCTGGCTCAGTCCCATGATCACTATGTTGAATCGCGTGATAAACTGTGCACAGGCA
CATGCTTTCTTTCCATTTACACGCTCAAAATTACCTGCACCTCGTGTGCATTCCCTTACT
AATTCTACACTTGGCGGTTCGCAGC
>CL292Contig2 (75-1.9-140)
GGTTGTGTTGAGGGTCTTCTCTGGCTCAGTCCAATGATCACTATGTTGAATCGCGTGATA
AACTGTGCACAGGCA
>CL292Contig3 (80-2.6-206)
AAGTTACCTGAACCTCGTGTGCATTCCCTTACTAATTCTACACTTGGCGGTTTGCAGCCA
TGTGTCCAACTGCGGTGACA
>CL296Contig1 (85-6.3-539)
GAACCTCCAAGCCTTCCCTACCCTTTGCAACAGGGTTAAGATCCTCTCCCCTTCTACAAA
ATTGCGTTCAGCAGAGGGAAGGGAG
>CL296Contig2 (89-2.4-210)
TCTTTCAACTAGCATCTCCCTTCCCTCTACTGAACGCAATTTTGTAAAGGAGGAGAGGAT
TTTAACCCTGTTACAAAGGGTAGGGAAGG
>CL296Contig3 (88-3.1-270)
CTTTGCAACGGGGTTAAGATCCTCTCCCCTTCTACAAAATTGCGTTCAGCAGAGGGAAGG
GAGATGCTAGTCGATAGAGAGACATTAT
>CL300Contig1 (129-7.5-962)
ACTAGTGTAGCAGCTCCATTATAAATGCACAAGATTGGAAAAAATACTAGTTGAAACCGC
TCAAATACCACCAAATTTGAACAAAAGATGTAACTACAGAAGGTGTAAGCGTGTACCATC
AAGTCCTTC
>CL300Contig2 (80-2.5-200)
ATTCGTGAAGATACTAAGTAAGACAGCTCAAATACCATCAAATTTGGACAAGAGATGCAA
CTGCAAAAGGTGTAAGCGTG
>CL305Contig1 (138-6.8-935)
GCGCTTCCTGTCAACGAGCTACTGTTGTCTGCTGTGCTGTGACCGCACTGTTGGTGGCTT
GGCGGGCTGCGGTGGTGTAGGTGACTGTGCAAGGCATCGGCTTTATCCGCCTCATTCGTT
CGTTCGTTCGCTTCTTCG
>CL305Contig2 (75-1.9-140)
GTCACCTACACCACCGCAGCCCGCCAAGCCACCAACAGTGCAGTCACAGCACAACACAAC
AGCAGCTCGTTGACA
>CL309Contig1 (132-7.1-935)
GGCTTTTTGGATTTCTCACGGACTAGCCTGGCATTGTCGAGGAAGGATCTCGAAGGTATT
GCACTCCTTACTGTTCCCCACATTATAAGCATGGTGAGAGAAATTGATTCCGTTCCCCTC
ATTGTATTCCTC
>CL313Contig1 (129-7.9-1018)
TGAACATCCTTCCTCATCAACAAAAGACTAACATTGGCACAAGAAAGGATGTGGCAAAAT
TGCCTAACGACGACAAAAAATGGCACAGGAACCACAATGCCAGGCAAACTGTGAGATGAA
TAAGAAGAA
>CL317Contig1 (112-6.0-672)
ACCACGACTCTTAGAAGCACCAATTAGGTGGACTTTGCAAAGAGCTTCTTCGAGACACCC
CGATGCACCGATATCAAAGCTGCCTAGAGGGCCTTCTCAGTGGCTGGGTGAA
>CL317Contig2 (99-3.5-347)
TGCTTGTAGAAGCACCAATTAGGTGGACTTTGCAAAGTGCTTCCGTGAGCCACCCTGATG
CACCGATATCAAAGCTGCATAGTAGGCCTTCTCAGTGGC
>CL326Contig1 (137-8.1-1104)
CCCAAAAAAAATAAAATAGTACAACCTGCTAACTAACAACCCAGAAATTAACAACACAGA
CGATAACCCAGACATTATTATATATCTTAAAACAGACCTATACAAATTATAAAAATTTAA
CCCAAGACCACAAAAAA
>CL330Contig1 (76-1.8-140)
ACAGTTGCCCATCAGGCTCAGCATCTGCTTTGATAGTCTGAAAGGCAGAGGCTTTCAGAG
GCCCTCTGTGGTAGGT
>CL330Contig2 (104-4.5-471)
TTTGATAGTCTGTAGGGCAGAGGCTTTCAGAGGCCCTCTGTGGTAGGTTCCTAGGTTGTT
TCCTGTTTTCTTCTTCTTCTGATGTCCATCCTCTTTGCCTTTCT
>CL334Contig1 (91-2.9-265)
AGGGAGTGGAATTGTAGCACAGTTCCGGATTAATGGGTGCATCACACCTTCAGCTGTGAT
ACCAACTTGAATGTCTACTGCGAGCTACCAA
>CL334Contig2 (98-2.1-210)
ATAAGGATTGCTAAACCCTATTTAGAATGCCTCTGCGAAAACGCTATTTACGAGCGTAAG
GGAGTGGAATTGTAGCACAGTTCCGGATTAATGGGTGC
>CL334Contig3 (92-4.4-409)
ATGCCTGCGCAAAAACGCTATTTACGAGCGCAAGGGAGTGGAATTGTAGCACATCTCCGG
ATGAATGGGTGCATCACACCTTCAGCTGTGAT
>CL334Contig4 (78-1.8-140)
TACAATTCCACTCCCTTGCGCTCGTAAATAGCGTTTTTGCGCAGGCATTCTCAATAGGGT
TCAGCAATCCTTATCGTT
>CL338Contig1 (82-1.7-140)
AGCATCTGAGTCCTTGGCGGTTTACTCCTCTCCGCGGTGTGCCACTTTATGAACGGGTCT
CATGTTCACGTAGTTTGCCTTA
>CL338Contig2 (70-2.7-190)
CCCAGCTTCCCGAATTGGATAAGGCAAACTACGTGAACATGAGACCCGTTCATAAAGTGG
CACACCGCGG
>CL338Contig3 (77-1.8-135)
GGGTCCTTGACCGTTTACTCTTCTCTGCGGTGAGTGCCACTTTATGACCGGGTCTCATGT
TCACGTAGTTCGCCTTT
>CL338Contig4 (80-1.7-137)
ATGACCGGGTCTCATGTTCACGTAGTTCGCCTTTGCCATTTCGGGAAGCTAGAATTCATT
AGTTTATTGTGCAAGCACTC
>CL338Contig5 (72-1.9-140)
AATTCTAGCTTCCCGAAATGGCAAAGGCGAACTACATGAACATGAAACCCAGTCATAAAG
TGGCACTCACTG
>CL338Contig6 (91-2.3-205)
TCCAGCTTCCCAAAATGGATAAGGCAAACTACGTGAACACGAGACCCAGTCATAAAGTGG
CACTCACCACAAAGAAGCGTAAACCGCCAAG
>CL343Contig1 (96-3.6-348)
ATGCAATTAATTCTAATTGTTGTGAGTATTTACTAGAGGGGTGTCTTAGCATCGCAGTAA
AAAGCATGAAAGTTGCCAAATGATGTTTTCCAAAGT
>CL343Contig2 (93-3.0-278)
AATTGTTGTGAGTATTTACTAAAGGGGTGTCTTAGCATCGCAGTAAAAAGCATGAAAGTT
GACTAGTGATGTTTTCCAAAGTCCCGTCTCGTC
>CL343Contig3 (97-2.2-209)
AGATAGTGCAAACAATCGCGCAAGTACAACAAGACGGGACTTTGGAAAGCATCATTAGGC
AACTTTCATGCTTTTACTGCGATGCTAAGACACCCCT
>CL343Contig4 (75-1.9-140)
TTGTTGTGAGTATTTACTAGAGGGGTGACCTAGCATCGCAGTAAAGCAGGAAAGTTGCCA
AATGATGTTTCCCAC
>CL346Contig1 (99-4.6-457)
ATCGTCGAGGCTGTGGCGATGGCGAAGTACATATTGGTAGTCAGTGTTCGCCAATGAATG
TTCGCTGAAACTGTTGGAATTGTACAAAGTGCGGCGTGG
>CL346Contig2 (98-5.2-507)
CAGTGCTCGCAAATGAATGTTCGCTGAAACTGTTGGAATTGTACAAAGTGCGGCGCGGTG
AATCTTGCGTTTGTGACATTGCAGACAGAAAGGAGCAG
>CL349Contig1 (130-7.4-961)
CCAAAATAATGTCTAGTATAGTAATAAACATAAAAAAAACATATCAAAAGCATAACTACC
ACACCAAACGTCACATAATCAAAATCAAATTTAACCAACCAATAACAACCCATTATTGAT
AAAAATCTAA
>CL354Contig1 (77-1.8-136)
TAATCTCGCTCTGAATACCTTACCTAATGAGGGCCGTGGGAAAGCAGGAAAGACAGCAGT
GGGAAAGGCCTTCAAGT
>CL354Contig2 (110-6.7-733)
CATGAATCTCGCCTTCAGCATTTCGTACTTGAAGGCCTTTCCCACTGCCGTCTTTCCTGC
TTTTCCACGGCCCTCATTAGGTAAGGCATTCAAAGCGGGATTAGTGTTTA
>CL362Contig1 (105-5.1-534)
CTCCGATTTTGGCGAGTTTCTCCATACATGTATCCGCACTCTTCATTCATTGGCATTCAC
GCCTGCTCCTTTCTGTCTGCAATGTCACAAACGCAAGATTCACCG
>CL362Contig2 (85-2.4-206)
ATCCGCACTCTTCATCCATTGGCATTAACGTCTGCTCCTTTCCGTCCGCAATGTCACAAA
CGCAAGATTCACCACGCCGCACTTT
>CL366Contig1 (79-3.3-263)
GTGGCAATATCTCAATATGCAATTGAGAAATCGGCTCGTTAATGAAGAAATTCTCCTCGT
TAACTCGGAGGTAGCCATG
>CL366Contig2 (95-6.1-583)
CAAACTGAGCACCAGTACATCGCTGAGGCGGTCTTTGTTCATGGCTACCTCCGAGTTAAC
GAGGAGAATTTCTACATTAACGAGCCGATTTCTCA
>CL370Contig1 (143-4.7-675)
CGGGAAAAAAACACCAACTGCTTCACTTTCAAGCAATCACATGGGTGTTTAGCGACAATT
GCACAGCCTTCCACTTCCTAGGCGACACAACCCCAACCACATGCAATCAACAAGGCATCC
GGGTTGTGGGGGTGCTTTCGCAT
>CL370Contig2 (106-2.6-273)
TGTAGCGCTTAGGAACTAGAAGGCTGTGGAATTGTCGTTAAACAACCATGTGATTGCTTG
AAAGTGAAGCAGTTGGTGTTATTTTTCCTGAATGTCTGCGAGTTGA
>CL374Contig1 (113-5.3-596)
CACGGAGAGTCCTAAACCACCGAGTCGGATTCACACAAACGTGTGTCCACCACACCGCAT
GCACATCCTTCATCAACAAAAGACTAACATTGGCACAAGAAAGGATGTGGCAA
>CL374Contig2 (73-1.7-127)
TGTGCCAATGTTAGTCTTGTTGATGAGGAAGGATGTGCATGCGGTGTGGTGGACACACGT
TTGTGTGAATCCG
>CL374Contig3 (70-2.0-140)
AGGCCTCCTTTCTTGTGCCAATGTTAGTCTTGTTGATGAGGAAGGATGTGCATGCGGTGT
GGTGGACACA
>CL378Contig1 (159-6.1-967)
TAATTTGCTGAGTGTTGTGATTTAATCCACGAATAATATTGCCTTTTGATCAAAAAGACA
GGAAATTTCCCGCACTCATTCACCGTTGTCTTTGCAAGTAGTAGTAGAAATTCTAACAAA
ACAGACTCTCCGCGAAACTGCAAATAACCTTATTATCTC
>CL382Contig1 (107-7.5-800)
GCAGACGATGTCGAAACTGATGGCAAGCCTGTGATTAGGCATGTGACAAATGCAACGATG
ATTGTTTGCCATGCTTTTACACCTCTGCACTCAGAAGCACGAAATTT
>CL386Contig1 (137-6.4-872)
ATCAACATCTTCACACCTCATTATAATTTCCCACCTGCTTCCTCACACCATTCCAGCTCC
ACAATCCAAACTTCTGCAAAAGCCAACATTACTCAATGCTTTAATTACGCTTGCATAGGA
GATGCCAAGTGATTGTC
>CL389Contig1 (75-1.8-132)
CTTGATGAGAATTGGAAAACTGGAAGAAAATGGGGCAGATGATTAGGGAATTAGGGCGTG
TCCACAGTAACTAGA
>CL389Contig2 (101-6.1-612)
CTCCACGTGTCCAGTTACTGTGGACACCCCCTAATTCCCCAATCATCTTCCCCATTTTCT
TCCAGTTTTCCTATTCCCATCAACCAAAAGCTCAATTATCC
>CL394Contig1 (82-3.2-263)
AGGTATCGCATCTTAAGACTGGTTGCATGCAATATGTGTGCGTGAACATACACGTGAAGG
GAAAAGGTGAAACAAGAGACAT
>CL394Contig2 (78-2.3-182)
TTGCTGGAAAAATGTCTCCTGTTGCACCTTTTTCCTTCACGTGTATGTTCACGCACACAT
TGCATACATCCAGTCGTA
>CL394Contig3 (71-2.0-140)
GTGTATGTTCACGCACACACATTGCATACAACCAGTCGTAAGATGCGACACCTCCAGTTG
TGTCTTGGCTG
>CL394Contig4 (77-1.8-138)
TGCACCTTTTTCCTCCACGTGTATGTTCACGCACACATATTGCATACAACCAGTCGTAAG
ATGCGACAACTCCAGTT
>CL398Contig1 (79-1.8-140)
ATTACTCAGGAATAATCAAGGTGGATAACGAAGAAACTAGAATAAAAAAACGAACATTAC
AAGCAAAAGTGTGTCGAGA
>CL398Contig2 (88-4.3-378)
ATCTTACACTACTGACACTCCCCATACGTTATATTATTCAGGAATAATCAAGGTGGATAA
CGAAGAAACCAGAATAAAAAAAACGAAT
>CL398Contig3 (79-1.7-136)
GAATAATCAAGGTGGATAACGAAGAAACCAGAATAAAAAAAAAACGAATTTTACAAGCAA
AAGTGTCTCGAGACTCCTT
>CL402Contig1 (114-7.9-900)
AAGTTTCCTGTGTTATTTTTCTGTTTTTTGTATCAAACTTCTGGGTTGGGTTTGGTGCTT
GTTGATTGTTGGTTGTCTATATTTGTGTGTAGGTGTTTGGTGTGGTTTTTTAGG
>CL406Contig1 (126-6.3-795)
AAATTCCTGGCATCCTCGCATAAGCCTGCATCGGAAGAGATAACGTCGGCCAGCAAGGCA
GCTAGACGGATTTGGCAAGAGTGGTCGAAACTCTCCCTGGAGGATGAGATTTTATGGTAC
CAAGAA
>CL411Contig1 (114-4.8-547)
GAAGTATAAGTAAAAGAAGGTAAAGAGAAATGAGTAGAAAAGGATAAAGACAAGTGGATG
TTGGTGAGAGGTACTGAGAAATGTGAAAGCAAAGTCACGAGAGGAAAATGATAT
>CL411Contig2 (80-2.5-200)
GAAGGTAAAGAGAAGTAAGTAGAAAAGGATAAAGACAAGTGAATGTTAGTGAGAGGTAGT
GAGAAATGTGAAAGTGAAGA
>CL411Contig3 (83-1.7-137)
AAGTACCTCTCACTAGTATTCACTTGTCTTTATCCTTTTCTACTCATTTCTCTTTATCTT
CTCCTACTTATACTTCCATGTTT
>CL415Contig1 (85-2.4-204)
CATGGTACGCTATCGCACCACTTTTAATAAACGAATCTGCGCGTAAAAAACAAATTCTTC
ACCATCAAGAAAAAAGACCATCACT
>CL415Contig2 (71-2.0-140)
AGTCATGTTATTGTAAGAATTCAATATAAGCATAGGAGTGATGGTCTTTTATCTTGATGG
TGAAGAATTTG
>CL415Contig3 (76-2.4-185)
AAACGAATCTGCGCGTAAAAAACAAATTCTTCACCATCAAGAAAAAAGACCATCACTCCT
ATGCCTACATTGAATT
>CL415Contig4 (96-2.8-268)
TAAGAATTCAATCTAAGCATAGGAGTGATGGTCTTTTTTCTTGCTGGTGAAGAATTGGTT
TGTTTTCTTTTTTGGCTTGGATACGTCGATTAGAGG
>CL419Contig1 (109-5.5-602)
AATGGGTCACGAATGATAGTCAGTTCTTTCGAACCCGCCAATAACCTCGAATGCCACAGG
CGGTGATTTGGAAGTCGTCTTGCTGTGGTGCTTTTCCTGCTCCTTGTCC
>CL419Contig2 (76-2.7-204)
GCCACAGGCGGTGATTTGGAAGTCGTCTTGCTGTGGTGCTTTTCCTGCTCCTCGTCCGAA
TTGATTCAGACCGTAA
>CL421Contig1 (127-6.2-782)
TGTTTTCACGGGCAACGCGATGCTTTTCCGATCGGAGATTGTTGGCGCAGCTGCTGGATG
TGTGGAGACGAAGCTGAAATTGTACCTCGGAAAGCGGAACCAAGTGTACAATGTGGTGTA
GTCACTC
>CL426Contig1 (74-1.8-133)
CTAGGTGCTACCAACTATCCGAAACCAAAATGACACACGCCACCCACGTGTGAGGCACAA
AAATTAATTGTTTT
>CL426Contig2 (86-2.3-197)
CAATCAATTTTATTGCCTCACACATGAGTGGCGTGTGTTCTTCTGGTTTCAGATAGTTGG
TAGCACCTTGTTTAGAGCTTAGCGTA
>CL426Contig3 (83-2.4-201)
TACGCTAAGCTCTAAACTAGGTGCTACCAACTATCCGAAACCAAAAGAACACACGCCACC
CATGTGTGAGGCACTAAAAGTAA
>CL429Contig1 (84-1.7-140)
GGAATAGCCGCCCAATCCTGCATGCGCATGGTGATACTTGTTGTTATACGCGTAAGATTG
CAGGTGATGCAATCAGACAAGAAG
>CL429Contig2 (78-2.7-210)
GCACGCGCATGGTGATACTTGTTGTTATAACTGTTAGATTGCAGGTGGTGCACTCAGACA
AGAAGCCGTGTCAAAGCC
>CL429Contig3 (91-3.8-342)
CCTGCAATCTAACGGTCATAACAACAAGCATCACCATGCGCATGCAGGATTAGGCGGGTC
TTCCTTCCTGTCTCGATGCTGGGGTCCTTCG
>CL433Contig1 (112-4.7-524)
ATGAAATGTAAACAACTCGAGGACCTTAAAGAGCAAACACATGAAGGAATCGATCTCTCC
ACGACTTGCCAGTAAGAAGTCTTTATGATTTGCCAATCGGTCAAATTTGCAG
>CL433Contig2 (79-1.8-140)
AGATCGATTCCTTCATGTGTTTGCTCTTTAAGGTACTCGAGGTGTTTGCATTTCATTTTT
TCTCAAGTTAAGAAAACAT
>CL433Contig3 (70-1.9-130)
GCACATGGAGGAATAGATCTCTCCACGACTTGCCAGTAAGAAGTCTTTATGGTTTGCCAA
TTGATCAAAT
>CL441Contig1 (80-3.0-239)
AATGGATTTCGGGAGTTGGCCAAGGCCGTATGCGTTGAAGTTGGTAACTGTGGGCGAGAG
TAGGCACAGCTCACAATATG
>CL441Contig2 (70-2.9-200)
CAAAGCAAGTAGACTGCAAAGGAAATGGCATTCGGGAGTTGGCCAAGCCCGCATGCGTTG
AAGTTGCAAT
>CL441Contig3 (72-1.9-140)
CTCACCCACAGTTGCCAACTTCAACGCATACGAACTTGGACAACTCCCGAATTCCATTTC
CCTTGCAGTCCA
>CL445Contig1 (88-2.2-192)
GAAATCTGATCGATTTCAGTGTGTTTGACTGCAGAAATTTGTTTGCAGTATTTATGCAAA
ATGCTGCATTGAGAAATTGTCAAACTGG
>CL449Contig1 (90-3.7-336)
GAATTTCATGAGATGCAGTAAAATAACCTAAAGAATACACATTTCGCCTTGAGGGGATGT
TGTGCGCCGTTATTTACGTTAGTTTACTAT
>CL449Contig2 (94-3.7-345)
GCCTTGAGGGGATGTTGTGCGCCGTTATTTACGTTAGTTTACTATTTTTGGGACTCAGCC
TTAGCGAGAGATTTGGCAAGACATTTTGTGCCTC
>CL454Contig1 (86-2.4-204)
CTAATTTCACGCCTTTACTTGCTCATCTGCTTGTTTGCAACTAGAGTATTGTAAAAGGCT
TCATGAAGAATGCCTGTTTCTGGTGG
>CL454Contig2 (96-5.6-538)
TTGATGCTCAATAGCCACCAGAAACAGGCATTCCTCATGAAGCCTTCTACAATACTCCAC
TTGCAAACAAGCAGATGAGCAAGAAAGGAGTGAGAT
>CL456Contig1 (122-6.1-742)
GGAGCAGCGTGTTGGTTTGAACCTCAAACCATGGTAAGTAAGCGGGGCAGTAGAGTGCCG
ATAACCACTGTTAAACTGGTTGTACGATTTTCGTATTCAAAGCACTCACGGTTTTATGCA
GT
>CL461Contig1 (88-2.3-206)
GACGAGGGTCCTGAAAGCCTCACTTGCATCTGCAGTACTTCTGCGGAATTGTGGGCATTT
CTCGGCAGTTGACTGTGATGAAGGTCGT
>CL461Contig2 (78-2.7-207)
GGCAGCTGACTGTGATGAAGGTCGTTTGTCTCGACGATGGTGAAGACTTGAGGTAAGTAC
ATTATGTAATCATTGCCA
>CL461Contig3 (96-2.9-276)
ATCTGCAGTATTTCTGCGGAATTGTGGGCATTTATCGGCAGCTGACTGTGATGAAGGTCG
TTTGTCTCGACGATGGTGAAGACCTGAGGTAAGTAC
>CL464Contig1 (135-5.4-733)
AAAGGAGATCAAACCCGCATCAATCTCCGTCACCGCAACTCGTCAACTAAGCCTCAGCCG
CACGGCAAAATAAATAATATTAGTGACAGTAATAAAGTCAAGGCTAATAACTTGTGACTA
AAGGAAGGGAGGGAA
>CL468Contig1 (107-7.1-759)
GCAGTCAGATTCACACAAAGGAATGTCATTTGTGCACTCCCTACTCCCTCCTCCTGCTGT
ACCAACAACATCACATCAGTTGAGGGAACCGACAAAACTGTCCGATA
>CL473Contig1 (88-7.8-686)
CTTCAAAAGGATATTTATATTTGCGATAACCGCAAGTCATTTAGACGAAGCTAATTCCTT
CCCTGAAACAACGATTCGTTGCTGAGTT
>CL481Contig1 (101-6.8-684)
AAACTTCTCATTGGAACCTAAACCCAACCATGAATCGTTGTTTCAGCAAAGGAATTAGCT
TCGCTTGAGCGCCATGTGGTTACCGCTAATATGAATGAACT
>CL486Contig1 (131-5.6-731)
AAATCCATTTCTTGGTTTCCGTCCTTGGTGATTAAATGCTCCCTTCATTCATTTTGTCAT
TGAAGTGAATTGATGCCATGTGAAGGCAATGTAGTGCCTACGACACCGTATGTGTGAAGT
CAATCCGGCTG
>CL490Contig1 (99-7.7-762)
TTGGATTGTTTTAGGTTTACTTATTTTTCGTTGTTGGTTGTTTTTGTTATTTTTGATTTG
GAGGTATCTTTGTTGTTGAATATGCCTTTGCAGGGGGTA
>CL494Contig1 (82-2.5-205)
GCCACCACGACAACAACAAAGTCACCTCTTGTCATCTACATTCAGCGTACTGTGTGGGTA
CAACTGAAACAAAACGCTTCCA
>CL494Contig2 (91-3.0-269)
CCCACATAGACATCCGCACTGGAAGCGCTTTGCTACAGTGGTACCCACACAGCTCGCTGA
ATGTAGATGACATGAGGTGACTTTGTTGTTA
>CL494Contig3 (82-2.5-205)
AGGTCACCTTTTGTCATATGCATTCAGCGTACTGTGTGGGTACAACTGAAGTAAAACGCT
TTCCGTGCAGCTTTGCATAATA
>CL498Contig1 (91-3.7-338)
AAATTCATAAAGCCCGTTTGGTAAAATAAAAGCCGATTTTTCCCGGTCTGCTTCTGCAAC
CTCCACTTGCCAATATCCCGACTTCAGATCT
>CL498Contig2 (90-4.6-416)
GCCGCTACATTGCAGAGTCCGAAGGGCATGGTTTGAAATTCATAAAGCCCGTTTGGTAAA
ATAAAAGCCGTTTTTTCCCGGTCTGCTTCT
>CL502Contig1 (99-6.7-665)
CATCAAAAGTTGCTATCAGCCTACGCACTGAAGAGAGTCGTCGCCTCCTCCATCAAGGAC
TGCTGAATATTTGAATCTGTCATCATATTCGTATCCAAA
>CL506Contig1 (81-2.5-204)
CACCTCATAGCCCGAAGAAAGTGGCACACTACGTGGTGCATCGAGCCTGGCCTAGCTCTT
CATGTGACAACTAGAAAGTGC
>CL506Contig2 (103-4.6-478)
TGGCTGTTCCTGCTTGAGATGTCGTCCTTTAGAAGGTAGGGCATTGGCACTTTCTAGTTG
TCACATGAAGAGCTAGGCCAGGCTCGATGCACCACCTAGTGTG
>CL510Contig1 (134-3.1-415)
TACCCTAGCTTATCTTGCTTTGCAACCACAATTGCTACTAAATAACATACGATCTTAATG
AGAGAACCTTTGCGTCAATATTTCTGCAAGGAATGGATTGAGCTGTGGCCTTTTTAACAT
TTCAACAGCTTTAA
>CL510Contig2 (76-2.7-204)
ACTTTTGTGCCGTGAAGCCCAAATCATGTTTACCCTAGCTTATCTTGCTTTGCAACCACA
ATTGCTACTAAATAAC
>CL515Contig1 (101-5.3-531)
CTTCACCGCACACTGCAGCGATGCAGACGTAGTGGTAGTGGTAGTAGGTGGCTGACTGAC
TGACTGACTGACTGACTGACTGACTTGACGATGCAACGTCC
>CL523Contig1 (90-2.3-209)
TACAACATGCTGTGCCAAATTGTCTTAACCTTCCTTTTTCCCTCGTCAAAAGACTCCAGC
TGAAAATAGTGCACAATAATTTCATACATC
>CL523Contig2 (110-4.5-490)
TTTGCATCAATGCATCCCAGTTGGTCATAACTCCTCCCTCTGCAGTAAGTTATGCACAAC
ATACTGTGCCAAATTGTCTTAACCTTCCTTTTTCCCTCGTCAAAAGACTC
>CL527Contig1 (103-5.6-577)
TTAGAACATACTTACCATCTCGGCTTGGGTTTGTTAAAATCACGATTGCTAAAGTTGTTG
GAAACGTAATTCACTTCGTTGACAGAGAAGGAAGCACCCAAGT
>CL531Contig1 (84-2.3-190)
AGGCACAGCTGCTTCAGTGCTCAACCAGGTGTGAATACGGATGCCTTGCGCCAAAGTACC
TGTCTCTGTAAATGGGCATATCGT
>CL531Contig2 (73-1.9-139)
AGTACCTGCCTCTGTAAATGGGCATATCGTAAATCAGAAGCATGTCAGACCCTTTAAGCA
CAAACATCTTGGC
>CL531Contig3 (81-2.5-199)
GCTTAAATAGTCTGACATGCTTCTGATTTACGATATGCCCATTTACAGAGACAGGCACTT
TGGCGCAAGGCATCTGTATTC
>CL535Contig1 (121-5.5-667)
TTCTGCGTAGCCAGTAAGAAGTGTGCCTCAGTGTGACGAAATGTGCCTTTCAGAGGGGGG
CAGTGAGACACTCGATACTATCACGCTTGAAAGGGTTGGTGGCTTGCGCAGCAAAGAGGA
C
>CL539Contig1 (120-5.7-686)
GCAGGCAGTGAAAACCATCAAGCATGCACAAACAAAACGACACCTACGCATTAGGGCCCA
ATAAATAAGAAAGAAATTGCCAAACAAGTCAGTCATTTCAAAATCATTACGAGCCCGTTG
>CL543Contig1 (126-5.3-669)
AAGCAGTAGTGGATGATTTGATGAGTGAGGTGCGATTGGATGTGTGCGCGTTGGAAAAGA
GGCAGGAGTGAGGCAGTGGTGAGGTGGTGTGGTGAGCACTGCCCAAGCAGTATTGGATGA
TTTGCG
>CL547Contig1 (73-1.9-140)
AAAGCGGTATTTAGGTGTTCACCGGTATGCTGCTGGCTTCTCAGTTTGTAGCAGACTCAG
GCAACTGCGATAT
>CL547Contig2 (77-1.8-138)
CAGGATATATGGATGGATATCGCAATTGCCTGAGTCTGCTACAAACTGAGGAGCCAGCAG
CATACCGGTGAACACCT
>CL547Contig3 (81-2.5-201)
TGAAGTCAAGTGCTCAAATGGAAGCGGTATTTAGGTGTTCACCGGTATGCTGCTGGCTCC
TCAGTTTGTAGCAGACTCAGG
>CL550Contig1 (115-4.7-542)
TTGCAATTGGGGTCAAACGAAGTGATAAGCAGCTTAGTGTGCTGCTGAAAAATAGAGATG
ACATTTTTCGCACCTGTACAGAAGGACGAAAAATGCAAAACGATGCCTGCTGTGA
>CL550Contig2 (76-1.8-140)
ACGACAAAAGGAATTGCATTCACAGCAGGCATCGTTTTGCATTTTTCGTCCTTCTGTACA
GGTGCAAAAAATGTCA
>CL554Contig1 (86-2.4-206)
AAATACCACCAACAATAAATTTGACACAATCATTCAATGTTTTATTCGCAATTATTGGTA
GTGAATTCCACCTTGTTCAAGGATGT
>CL554Contig2 (88-2.4-207)
AACAATAAATTTGCCACAATCATTCAATGTTGTCTTTGCAATTATTGGTAGCGAATTCCA
CCTTGTCGAGGGGTGTTTTACGCGCAAT
>CL558Contig1 (80-6.8-542)
GAGCAGACAGCATCTAGTAAATGATTACCGGAAAAACGACGCGGACGCCACTTCTTGCTG
ACGGTGAATTCGTCCTGGGG
>CL563Contig1 (121-5.6-674)
CTGATGGCTACTGTGCCTTTACACAGGTCTCCTTTCCATTTGGGCCAATTTCATTGAAGC
CCTTTTGACGCTTCAATTGACACAAGTGTGATGCGGCTTTCTTGTGCACAAAGGTCAGAA
T
>CL566Contig1 (77-2.6-201)
TAGACGACCTACAGAGAGCAGGCAGTGAAAACCATCAAGCATGCACAAACAAAACGACAC
CTACGCATTAGGGCCTA
>CL566Contig2 (95-2.7-261)
AGTTGTGCTTCATGATAGGCGCACATGGACGAACTACAGAGAGCAAGCAGGGAAAACCAA
CGAGCATACGCAAACAAAACCACACCTGCAAATTA
>CL570Contig1 (100-4.5-447)
TCGGCGCCGTCAGCATCCTCGCTCGCATGGTGCCTGCAGCCATGGTCAACGCCTACCTCT
ACCTCACAGCCTGCAAGTTCCTCTTCTCAGTTGTTCCTCC
>CL579Contig1 (84-2.4-201)
TAATTGCAAAGACAGCATTGAATAATTGTGGCAAGTCTGTTATTGGTGGTATTCACTATG
TTAACATTGAGAAATAATATCTTG
>CL579Contig2 (72-1.9-140)
TTGAATGACTGTGGCAAATTTATTGTTGGTGGTATTTACTATGCTAACATTGAGAAATAA
TATCTTGTTTAC
>CL583Contig1 (75-1.9-140)
AGCAATTTAGCCTTAAATGTAAAAAGTAGGTGTGCCATTGAAGGCATAGACCTAAGGATA
GAAAGAGATCTATTT
>CL583Contig2 (90-3.0-270)
AAAAAGTAGGTGTGCCATTGAAGGCATAGACCTAAGGATAGAAAGAGATCTATTTAGGTA
GAGCTTCATTCAATCAGTGGATAGAAAGAA
>CL583Contig3 (77-2.7-205)
ATGTCTGCATCGTGGGATTTCTTTCTATCCACTGATTGAATGAAGCTCTAACTAAATAGA
TCTCTTTCTATCCTTAG
>CL587Contig1 (106-5.6-592)
CCATTTGCGTTAACTTAAGTGAAGCAAGTGCAGAAGGGCTGGGAGACTGGTAGTCTGGAG
CAGTTGCACAGAACAGTGTGAAGGTCAAATCCCAGGTGTATACCAC
>CL591Contig1 (86-2.4-205)
CTGTACAACTACCCACGTCAGGGTTCACAAGTATCAGACAATATTCCCTCCAGAGCAGCA
CACCTACTCGTCTATCCATCTCCTCT
>CL591Contig2 (98-3.3-326)
ATTGCCGTACACCTACCCACGTCAGGGTTCTCAAGTCTCCGACAATGTCCCCTCCAGAGC
AGCACAACTACTCGTCTACCCATCTCCTCTCACCAACC
>CL595Contig1 (130-4.7-612)
TGTCTACAAAAGAGATAAATAGTAGAGAAAAATGTTCTTACACGCTACTAAAAATCTCAG
CACAGTGGAAAGAATTAATGATTTGGACACAAATTAACAAATTAGTTGTTAGCACCTATT
CATCGAAAAT
>CL599Contig1 (90-6.9-619)
TGAACCGACTACATTTGCCGCGGTCTGGCTGGAGCTGACACTTCTCCGTAGGAAACCTGC
CATGTGTCTTGGAACAGGCGAGGTAAAAAA
>CL603Contig1 (139-4.3-604)
AAGAGGCTCCGTAATCGGAATGAGTGGACTCTAAACCCCTTCACGAGGATCAATTGGAGG
GCAAGTCTGGTGCCAGCAGCCGCGGTAACTCCAGCTCCAATAGCGTATATTAAAGTTGCT
GCAGTTAAAAAGCTCGTAG
>CL607Contig1 (128-4.9-621)
GACAACTATGTGACTGTGGGTTTCGTTTAAAATGCAGCATAAATAAGAATACCTGCAGTC
GAATGGGCAGTGGCTAGATTCATGTAAGCGAAAGGATACTGAAGAGGAGGGTGTAAGTGA
AATAGGCT
>CL611Contig1 (104-5.1-529)
CCTTCGGTCGTCTTCTTCTTCCCTTTGGCTAAACCATGCCCGCTGCATCTAATCATGCTT
TTGTCATGACCAACAGTGAAATTCACCTCTACTGCATTTCATGC
>CL615Contig1 (110-5.6-616)
GGGTGTGTAATAAGCCTTACTTATCCATCTGGTTTCCTTATTTCTGCGTCATTTCATTTC
TTCATTATTTCTTATTTTCTTGCTACAATTGTGACTATTCTTTGCAACCT
>CL619Contig1 (94-6.6-618)
TTTGTTTGAATCGTTCACGGTGAGGTGATTGGCTGCTTCGTACTACTTCGCTTGTCGCTT
TTAATGCTTCTTGCTGTCTACATTTACAACGAAG
>CL623Contig1 (122-3.9-476)
TCTCATCTAAATCAAAGAACATAAGCATCAGTTCTCTTCACCATGTTCTGTAATGCTAGA
TATTTAACCTAGAAGAATAGATGAAAGAGACAAATAAATACTGGTGCCAAATCTAAACCA
AA
>CL627Contig1 (90-5.2-466)
ATTTGCAGATGACTGGTTGCGAGGCGGGAACAGACCTGCATCTCGTCCCGAGGTAGACTC
CAGAAGACTCTCCTCACTTTTTGTAGCCAC
>CL631Contig1 (112-5.5-619)
TACGGCCATAAGATGGATATTGATGTATCGTATGTTTTGATGTTGGGTGTTTTATGTGTT
AGATTGGGTTTGAGTTTTGTGGTGTATTTTTTGTTAGTGGGTGGTTTTAGGT
>CL637Contig1 (95-2.9-278)
AGAAAACATCTGCGACGTGATAAATAGAAGAAGGTGCAGGCGAACGCCTTGCAGTTGCAG
CCACGATTGGATGGAGTCGTGAAGCAAATGAATTG
>CL637Contig2 (76-2.7-204)
GACTCCATCCAATCGTGGCTGCAACTGCAAGGCATTCTACTGCACTTTCTTCTATCTATC
ACGTCGCAGACGTTTG
>CL640Contig1 (100-6.1-608)
ACGTGTTCCACCACCTCCGCTAGAAGAAGAAAACCGTCTGGTTGAAGTCATGAAGTCGCA
AGACGCTAAAACAGTTACTTCACTTTTTTTCCATCAGTGG
>CL643Contig1 (105-3.2-341)
TCAGACCAAAGTTGTGCGGAATGCGCGCATCAAAGTGCAATGTGCTGCCAATCAGGCTAC
TCACGTCTAGCCCTTCGATCAGCATTTTTGATGCTAGTAAGTTAG
>CL643Contig2 (71-1.8-130)
GCTTAAGCGACTTCTAACTTACTAGCACCAAAAATGCTGATCGAAGGGCTAGACGTGAGT
AGCCTGATTGG
>CL647Contig1 (137-3.9-540)
TCGCTCATTCATCTATCCCATTCTCTATCTAATTTGCTGGCTGACCGTCCTGTCGGCTAA
ATGGCTGTCCAAGGGACTAACTGACAATTGCATTCAGCAGAAGGAAGAGAGATGCTAGTT
GAGGAAAAGATGTCACT
>CL651Contig1 (121-3.9-468)
GTTACCAAACTACAAGAAAACTAACCAAGGTTGTAGTTGCAGCTGGTAAGAATACTTGGA
CTTCGTAAACGAGCAATTACTTTCATCGATTAACACCGCAAAAAAGGTCATAATTTTTAA
G
>CL655Contig1 (103-4.4-453)
ATCATCTCATTTTCTCCTTTGTCTCTTCTATCATTTCTTGCCACCCTCACCTCAACCCAT
CACATATACCTGCAACAAGGTTCAGGAAGGCTTGTTAAGTTTA
>CL663Contig1 (107-3.1-336)
TTTCATTTAAGGTGTAACTTGGGCTAGGGTTTTTCTTGTCTGTTTTGCATATTCTTGCGT
TTTTCAATGATGCCCTTGTGGTACATTCATGCATTGTGAGGGGACCT
>CL663Contig2 (80-1.8-140)
CTCTCAATGCATGAACGTACCACAATAGCACCAATGAAAAATGCAAGAATATGTAAAACA
GATAAGGATAAAACCCTAGC
>CL668Contig1 (116-4.8-556)
CAACACCACCGGCTTCTCCCTCGATGGCGCCTCGGTCACAACAATTTTCGGCAACTCACG
AATGAACTCCAACGGAATACCTTCGAAAGTAGCAGACAAAGAGAGCTCATTCAATT
>CL671Contig1 (102-4.4-446)
GCAAATTGTTACCTGACAGAGGTACGGAGTAACATCAAGGCCCAATTTCCAGCTTATTGT
CCTTCAAACATCTCTCGAAGTACACCAGACGTAACATCAGAA
>CL675Contig1 (117-4.1-482)
GTGTAGTTAAATACTAACTGTTAGCTTGCTAAATGACGATTTCGCAAGTTCAATTTCTCG
AAGTTTTAGTCTGTTAGGTCATGCAAAGTCCACTTCTCTGCCCAAAATTAACAAGCC
>CL680Contig1 (79-2.6-207)
AGAAGAGTATAGGCGCCGTACTATATTACATGAACGCGGTCACTGGAATAAGAAATGCAG
CCAAGCATTTGTTACAGAC
>CL680Contig2 (75-1.9-140)
TTTCTTATTCCAGTGACCGCGTTCATGTAATATAGTACGGCGCCCAAACTCTTCTACAGG
ATGAAGCAGCAGCTA
>CL680Contig3 (75-1.7-130)
ACCGCGTTCATGTGATATAGTACGGCCCCTAAACTCCTCTACAGGATGAAGCAGCAGCTA
AGCAGCTAAGTCTTA
>CL684Contig1 (94-4.9-463)
AAAGAGCTGCAAGACTGCTGGTCCGGTTGGAAGGACGTGTCTTTTGTTCACATGTTATGT
TTAACAAGCAATCAAAGCCTTACATCAATAGTCT
>CL688Contig1 (91-4.2-380)
TGAAGTTGCTAGCCTCATTTGGCCCAAGCCTACTTGTGCAGGTTGTGCTCTTCACCTTTG
TGCTTTTACCTCAGCCTTGTTATATCATTAG
>CL692Contig1 (115-4.2-486)
CATTTTGTGCTTAGAAATTAAAAAAGGGAGTTTTGAAAAGCACTTTGCCAAAATATCTAG
ATGCTGGTTTAAAGATTAACACTAAATCTGACGCAAATTCTACAAGTTAAATCTC
>CL696Contig1 (106-5.2-556)
TGTTCTGACAGGTAAAATAAAAACGAGTGCATACCCTGAAATCAGCGGATTACATTGTCG
GAAGAAAGAAGCCAGAATTGGGGCTGAAATAAGTGAACGGTGAGTA
>CL700Contig1 (110-4.8-531)
GACATGTTGTGGGGAAAGTAAATCACTCCATCTCATCATACCACAGTTAATGACACGAGT
CCTGAGAAATAACATTCTAAATTTCACGCAGAGTCTAATGATTCGTGAAT
>CL708Contig1 (93-4.1-380)
GAGTTCTCTTTTCTTTGTAAGGACGGTTATTGCCCCTGGAATCGGGTTGTCCGGAGATAG
GGGTATCACCTCCGTAAAGCACCACCTCTCCTG
>CL708Contig2 (77-1.8-140)
CCCCTGGAATCGGGTTGTCCGGAGATAGGGGCATCACCTCCGTAAACCACCACCTCTCCT
GTGGTGTCCGGAACGCT
>CL712Contig1 (80-1.7-133)
TCCTTTCTTCCTCTTCATTTACTCTCCTTTACTTTTTAGCTGAACAAGCACTGTTCTTCG
CCTCGCCCGGTGAGGTCACA
>CL712Contig2 (93-2.9-268)
TCATTCCCTCTTGCTGCCTGCCTTTCCCATTCCTTTCTTCCTCTTCATTTACTCTCCTTT
ACTTTTTAGCTGAGCAAGTATTGTTTTTCGCCT
>CL716Contig1 (103-3.9-404)
ACTGAGGCCGTCCTGTTCACCGTTGAGTACATTTAATCAAACTCGTTTCTATTTTTCCAA
ATCGCGCATGAAAGTGACATTTAAATGATCGCATTGTGGTCTG
>CL720Contig1 (85-2.4-202)
CCAAAATGTGCTTTGATGTACGATGTGGTGGCTGGCATGACGGTAAACTGTACCGCACCC
TTTCCTGTTGCAGGTGACACACATG
>CL720Contig2 (75-2.7-205)
AAGGTGGTGGCTAGCATGACAGGTCACTATACCGCACCCTTTCCTGTTGCAGGTGACACT
AATGAGCATGACTTT
>CL724Contig1 (105-5.3-553)
CATTTCCGTCTATAAGCAGGTCTATGCCATCAACATCATACCTGCTTAAATGGATTCAAG
GCTAACGAGATGCCGAAAGTCGTGTTGAAGCCTAGGCATGTCGAT
>CL731Contig1 (76-1.8-140)
GACCCTGACACAGCTTTGATATATGAGAAACTCCTGGCATCCTCGCATAAGCCTGCATCA
GAAGAGATAACGTCGG
>CL731Contig2 (83-4.0-329)
CAGGCTTATGCGAGGATGCCAGGAATTTCTCATATATCAAAGCTGTGTCAGGGTCAGTAC
TCTGCGTATTTCTCCAATGATGT
>CL735Contig1 (79-1.8-140)
TTGACGCAATTAACTACAGTTCTTGTCGTTTCACAGATCCAGGGAATTATTGACACCAGC
ATAGAGACACGTGAGTATT
>CL735Contig2 (86-2.4-209)
CCTGCCCGTATGCCGGTGCCAATTATTCCCTAGATCTGTAAAACGACAAGAACTGTAATT
AATTGCGTCTATGCAATGACAAGTAC
>CL739Contig1 (77-5.0-384)
GCAATTTCATTTATTCCCTAGCATGCATCTGTTTATTCCAACTCTTTCTTAATTTGTCTG
CCTTTTGGCCGGAATAA
>CL743Contig1 (74-1.9-140)
GTCCTGGGGTAGTTCAAAGACACCTGGCAGACCAGTTGCAAAATTTATGGGCTCGGAAGG
TCCAATCACTTCCT
>CL743Contig2 (104-3.8-391)
TCCTGGGGTAGTTCAAAGCCACCCGGCAGACCAGTTGCAAAATTTTTGGGCTCGGTAAGT
TCAATCACTTCCTGCGAATCAGAACATATTGCCAAACATCACTT
>CL747Contig1 (102-5.3-536)
TAATTAATTTGATTTAAGTCATCTGAGGCGTTACTAAATTAAAAGGTAGTAAAAGCAGAT
TCAGTTGATTTAATGCTTTTATTCATGAAATTCCATAAAATA
>CL750Contig1 (75-1.9-140)
GCAGAAATTGTTCTGAAACTGCCATTACTTAATCGTTGTGGTAAGGTTCAAATCTGTTTA
CATTTATTTGTCCCT
>CL750Contig2 (83-2.5-207)
CCGACTTTGGATACACCCAACAGGGACAAATAAATGCAAAAAGATTTGAACCCTACCACA
AAGATTAAGTAATGGCAGTTTCA
>CL754Contig1 (107-3.5-373)
TTTGCAGGAAGTGAGGCAACTTGAATAAGTCTAAAATAGAGCTGGCATTTTATTTGGAAA
AAAACCAAGTATTTATCCAAACAAAAATCTAAAATTGGCAAATGGAA
>CL758Contig1 (79-1.8-140)
ACCACTCGTGCATTCTACTCCCCAAGTGTTGTCCTCCCCTCAGATCATCCGCACATCAAT
GAGCGGTGTGATTTCTTCC
>CL758Contig2 (107-3.8-405)
GTGTGGAAGAACTCACACCGCTCATTGACGTGCGGACGATCTGAAGGGAGGACATCACTG
TGGGACTAGAATGCACGCGTGGTACGGCGCGCATCCACACCGAATAT
>CL764Contig1 (117-4.6-533)
AAAAGGGAGATGGCCATATTGACCCCTCCAGTAATCTCTTTCAGCCATTGCTCACCTTCT
CACAAATCCATGCGCCCACACTGCCCTGCACTACTTTCCAATACCAACTTCGAGATG
>CL768Contig1 (105-5.2-543)
CTAATTTAATTTCCTCATTATGGCGTAAGGTAATTACTTTACTTACCGTTTCGCTATCAT
TCTGCACTCTTGCCACACATTTTACTCGTTTTTATCTCGAAAGAG
>CL772Contig1 (97-4.9-478)
GAACAAACCCTGGCTAGGGACTTCTTTCAGCGTTTTCAAAAAGCTGATGAGGCCGACGAA
GAGTACGCCAGGAACCTCCAACCCCTGGCGGAACGTG
>CL776Contig1 (82-2.5-208)
TTAACTGCCAAATTCAACCTTCCTCTCTATCCCCGTTGTCAAAGAATACCTCTTATCCTT
CGCGCCCTCCCGCATGACTTAT
>CL776Contig2 (97-2.8-272)
CGTCCGTGTCGTGGGTGATGCCAGCTCCGACTGCGGCCACGAATAAATCATGCGGGAGAG
CGCGAAGGATAAGAGGTATTCTTTGACAATGGGGATA
>CL780Contig1 (76-1.8-134)
CCGTTTCACCTCATTTAAAGTTGTCGAACAAGCAAATTCCCACGTAAAAATGTTCTGGTC
CTGATTACTCACCTGG
>CL784Contig1 (81-2.4-197)
AATATAAAACAGCACACATTCCTGCTTCAACAGTTCCTCATTGTTCTTATTTGGTAAACT
CATGCTAATTTTGAAGGTCTA
>CL784Contig2 (83-2.5-208)
TATGTTTACCAAATAAGAACAATGAGGAACTGTTGGTGCAGGAATGTGTGATGTTTTATA
TTATGACTCTAAGAATGGGTCAA
>CL788Contig1 (70-2.0-140)
GTCTGTTACTGCGACATGTTTACCCAAGGCGCTTGCAGCATTGGTGCGATGGAGTACTCG
GGCAGTGAGT
>CL788Contig2 (74-1.9-140)
TTGGTTACTTTGCTTATCATGTGGACGCTGTCTGTTACTGCGAGGTGTTTACCCAAGGCA
CTTGCAGCATTGGC
>CL788Contig3 (77-1.8-136)
TGGAACACTTTGTCTGTTACTGCGACATGTTTACCCAAGGCACTTGCAGCATTGGCGCGA
TGGAGTTCTCGGGCAGT
>CL792Contig1 (107-3.8-402)
TTTGCCTTTTCTTCACATCTTCGTTGCCCAACTGCTCACTCCATTTCCTCCCCGACCAAT
AATTTGGAACTTTCCAAGGCAACTGTTGATCGCTAAGAGAAAATAAA
>CL796Contig1 (95-4.2-395)
ATGTGATTCGTAGAGTACTTGGATTTTGACAATTTGACTAAGAATAATCAGACCAGGTTA
TCTGATATCCTGCAATCCCTAAATAGGGAATGTTT
>CL800Contig1 (100-4.7-471)
CAAACATTCCTTACGACTGTTTTGTTTGGGCTTGTTGAGCCAAACATATTTTCTCATTTT
ACTTGGTCTGCCTGACCCGACTACATTACATTTACTTTTG
>CL804Contig1 (103-4.7-486)
TTCAGCTTTGCAACCATACTTCCCCCGGAACCCAAACACTTAACGGTTTCCCGGCGACTG
CCCGTGGGGAAGGCAACATCACTACCACCACGGATCGTCAGTT
>CL809Contig1 (92-4.1-376)
ATGTGTGCATATGTGTATGCAGTAGGTGTAAGCGTGTGCAGTGCAGTGCAGTGCAGTGCA
GTGCGGTGCGGTGGTGGCGGTGGTGGATGTGG
>CL813Contig1 (94-5.0-466)
CTACAGCTCCACTCATAAAAGCTACAGCTGCGGGTAACAGGGAAATGATGGGGCTCCTCA
TTGAAAGCTGGGCTTATACTTACCCATGCAACCA
>CL817Contig1 (97-3.3-324)
ATCAGAGAGTCTACACACTCCACTTGTGTGCTACTACCAATTCATCAGTAGAAATGCCTA
TGCCATTGGGCCGATTTTGGTCAAAGTTAATAGTGCA
>CL817Contig2 (81-1.7-137)
GAGGCTACACACTCCACTTGTGTGCTACTACCAATTCAACAGTAAAATTGCCTATACCAT
TGGGCCGGTTTTGGTTAAAGT
>CL820Contig1 (70-1.9-136)
GTAAGGTGTCAAATTCCCCAAAGCCAGCGAATGCCTAGCAGTTGCCAAGCCACTACGGCT
GAATTCGAGC
>CL820Contig2 (97-3.5-338)
TTGCCAGAGGTCAAACGTAATTTTACGCTCGAATTCAGCCGTAGTGGCGTGGCAACTGCT
AGGTAATCGCGGGCTTTGGGGAATTTGACACCTCACC
>CL824Contig1 (73-4.0-292)
GACTTTAATTTATTGAATATGCGGCAGCCTTAAATTGATATAAGTAGTCATGTTATTGTA
AGAATTCAATGTA
>CL829Contig1 (94-4.8-448)
CTACCTTACCTCCACCTTTTTTCTCTAGCTTACTGCTTCCATTAATCTCCTCCACGATCA
AGACCATAAGCCCCCTTTCAAATAGTCAGCCATT
>CL833Contig1 (76-1.8-140)
CTAAATCATTTCTCAAGTGAATGACTCGCACAACAGTCACCTTCATGCAGCCCTGCAAAC
ATGAGTTGGCGCAAAA
>CL833Contig2 (80-1.7-136)
AAGGTTGAAAGCATTTTGATATTCCAATTCATTTCTCAAGTGAATGACTTGCACAACAGT
CACCTTCATGCAGCCCTGCA
>CL836Contig1 (83-1.7-140)
AAGTTAACGCAAATAATTTAGTCTGCAAATTCGGTAACTTTAAAGAACTACAGCAGTCCT
TTCTTCAAATTGGACGACCAAAT
>CL836Contig2 (77-1.8-139)
GAAAGAATTGCTGTAGTTCTTTACAGTTACCGAATTTGCAGATTCCATTATTTGCGTTAA
CTTAAGTGGAAGCAAGT
>CL841Contig1 (100-4.6-456)
CTGCAAAGCTGTTAACAATGCAAGAACGTATCAGTAGAATGAGTGTGGATGATGTAAGAG
TGCAATTAGAGGAATCGGAGGAGCGCTGCCCGTTGCTACT
>CL843Contig1 (72-1.9-140)
TGGGGACTAAAGGTGGGAGGTAGAGGTACAACTAGTTGCCATGCAATGTGTACGCACGAA
GGATTCGTTTTG
>CL843Contig2 (90-3.0-268)
GCGTACACATTGCATGGCAACTAGTTGTACCTCTACCTACCACCTTTAGTCCCCATTTCC
ACAATTACATGCTCTGATTTCCTTGCCCAT
>CL848Contig1 (82-1.7-140)
GGCATCAAATAGGGAATCCCTTTCAAACCGCCTTTTCTCTTTGGTGACTTTGTCATCGTG
ACTTTTTGTGCAGAAGCTGAGA
>CL848Contig2 (92-2.9-266)
GAGGGCGTCAAATAGGGAATCCCTTTTAAACATTCTTTTCTCTTTGGTGACTTTGTCACT
GTGACTTATTGTGCAGAAGCTCAGATGTCTCT
>CL852Contig1 (111-4.4-483)
TGTCTGACTGACTTACTAACTTACCGAGTCTGCAACTGTAACAAAGGCCCTGCGAAGGGT
CACCATAAACAGGACAATTGACCATCTGCAGTGCTGTTCGACGGATGAATA
>CL860Contig1 (106-3.8-404)
ATAAATTGCCCGAAACCCAAAGTAGTTAATCGACACATCTGAAACATTGTGAGCTGCAAT
CCCGTCTCCTTGACCAACGTCAAATGCATTGTGATGGAACAATGAC
>CL864Contig1 (73-1.9-140)
TCCATCTATTTGCCTTCCTAAAACCCACTAATTTTAATGGTCTGAACTAGCCAGAAATGG
GAGAACAGCTGTT
>CL864Contig2 (84-2.4-205)
TTGTCAACAGCTGTTCTCACATTTCTGGCTAGTTCGGACCATTAAAATCAATGGATTTTA
GGGGGGCAAATAGGTGGATGAAGA
>CL868Contig1 (91-3.0-269)
GCATTGGAAAAGGGAACAGAGCAACCAAAAATAAATGCAATGTGAATTAATGCAAGGCAA
TGTTGAAGTAAAAAATACAATTTTTTGGAAC
>CL868Contig2 (86-2.3-197)
CAACATTGCCTTGCATTAATTTACATTACATTTATTTTTGGTTGCTCTATTCCCTTTTCC
AATGACTTCTTGCCACACGTTTTCAT
>CL872Contig1 (95-3.4-324)
TTTGGTAGTATTGACGTGTTTGAACTGCAGCAATTAAAACAAATGCACAAAAGGCGTTTT
TAAATGCGGGTCACATTCTGTCAGCAAATTACTTT
>CL876Contig1 (89-2.3-204)
TAGCATTTACAATAAATTATAAAGTCTCTTTGTGTCCCTCTTTGTCTGAACAGCAGAAGC
AGATGTTTACCAGTAGAAAGTTCACTCCT
>CL876Contig2 (73-1.9-140)
GTTGGAAGCATAGCATTTACAATAAATTATAAATCTCTTTGTGTCCCTCTTTGTCGGAAC
AGCAGAAGCAGAT
>CL880Contig1 (109-4.1-452)
ACATCCGGTTACCACTCGTACTTATTTCGCCTACACTCCGGCGCAAATGGTCCCATCTGC
TGGACATTAACGCTGGGCAGTAGGGTAGGAGTGGTCCACTTCAAGTGTT
>CL884Contig1 (82-2.5-208)
AACTTCTGCGAATCAGCACGGCTGCACGAGCTGCAGAGGTAACGTGGCTCTGGGTTCAGT
GGTGGGTGCGAAGTAAACCAAC
>CL884Contig2 (94-2.8-261)
GAGCTGCAGAGGTAACGTGGCTCTGGGTTCAGTGGTGGGTGCGAAGTAAACCAACGCTTG
TTAGCAATCGGCTCCATGAATGCAGTCAAACCAG
>CL888Contig1 (94-5.1-476)
ATCAATTTCTCTATTTAAACATAAACAATCTACGCAATCCATGAGTTGATTTGACCCCAG
TTACAAGTTTCTAGGACATACGTCACATCCACAT
>CL894Contig1 (102-3.8-391)
CACCTTCATTCCTCTGACAAATCAAACATTTGTCACAATTATGCATATTCGCTTTAACAC
GGAAATTAAAAATCTGAAATCACTCACTTTTATCTCCTGGAT
>CL898Contig1 (84-4.8-405)
CTAAGAACACACGGCAAAGTATATTGCTCACCCTGAAGACAGAAGGATAACTTAGGCTAG
TGCTTGGCCTCCTTGCTTTATCCA
>CL902Contig1 (103-2.6-266)
ACCCTACCTTTAGGTCTTCAAAAACATCTATACAGTTCCCGTTGCCCTTCCATCCATCGA
TCACACATCCACCCTGTATACATTTAAATATCCGTCCATCCAA
>CL902Contig2 (85-1.6-140)
AAAATATCTATACAGTTCCCGTTCCCCCTCCATCCATCGATCACACATCCATCTTGTATA
CATTCAAACATCTCTCCATTCATCG
>CL906Contig1 (71-1.8-128)
ATTACCACCACTACTCCGGAAACGACTACGCCTACCACCACCACCACAACAACTACTCCA
ACCACCACCAC
>CL906Contig2 (81-1.7-138)
GGTGGTTGTTGGAGTAGTTGTTGTGGTAGTGGTGGTAGGAGTAGTCGTTTCAGGTGTAGT
GGTAGTAGTAGGAGTGGTCGT
>CL910Contig1 (112-4.2-472)
GAAATGTCCAGAGGCATTTGCAGATCTGGTTTTCTGTTGGCTGTGGGTGAATTTGTATGG
TTATGTTTTAACTCAATCCGATTAGCGTCTGTGCAACACCCCTGATGCATCA
>CL914Contig1 (85-2.5-209)
TTGGCACCCGCACATTCAACGCCCAACTCCACCCGCTGCAATGCACGCGTCTGAAGCGAG
TTGGACATCTCACCCATTGAAAGTT
>CL919Contig1 (105-4.5-471)
AACTATGTTCTATTTTTTGTCCGACTTTACTTTATTCATAATAAAGTTATCAGTCAACAG
GAAATAACTCCGCTAATGTAGACTTCTCCACAATATACGGGCGAC
>CL922Contig1 (80-2.6-209)
ACCTTACATATTTCTTTGCATTTCCAATGGAGGTTAATAAATGTGTGCAAAATTATGGAC
CAACGAAAAAATTAGTGATA
>CL927Contig1 (90-4.2-377)
CGACCTTGACAAAGACGTTATGCCATTTCCATTAATTGTTTGAAGTCTTGCCGCTTTTGA
TCTTTTCTTCTGACTATCAGAAGTAACCGA
>CL931Contig1 (86-2.4-203)
ATTCCCCATTTCCAGTATTGGAGCCACTGCCTCAGTGGGAGACACTGTAAAACGCTTCAT
TAGTGCCACCAACCCAGTTGACTCCT
>CL931Contig2 (75-1.8-138)
AAGAGTCAACTGGGTTGGTGACAATAATGAAGTGCTTTACAGTGTCTCCCACTGAGGAAG
TGGCGCCAATACTGG
>CL936Contig1 (91-4.3-390)
TCTGTCTACCAGCTGTCACATGCACCGTCTGTCAACTGTCTGCAACTGAGGCCTTCTGCT
CTGGTAACCTCTGCACAGTAAGCCTTGATCG
>CL940Contig1 (98-4.7-464)
GGCGGACCTAATGTCATCTTAACCCATCCCTTAATTCGCATCGCTTTCTTTCACAGAATA
CTTGCTATTTGGAGGAGTTGAGCAGCATGAATTTACAT
>CL944Contig1 (102-4.7-479)
TATTGGTTGCTTTTAAGGTCAGTGAATGGATTTGTGATCTTTTTCGTTATAACTTTTCAT
TTACATGCCGCTCTTTTTGCGTTATGAGGTTTAAGGTAGGGG
>CL948Contig1 (93-5.0-465)
TTGGGTGTCTGCGGGCGGATGGCACGTTTACTTTGAACAAATTTGAGTGCTCAAGTCAGG
CCGATGTTGCCTGCAGAGTTTTGCATGGAATAA
>CL951Contig1 (135-3.6-486)
TGATTTTTATCCCTCATCGGACACTCCGTAGGCCGAAATGCTTTCTGCCATTTCTGACGA
GTAGGTCATGACCGCTCAGTGGTGGTGTGTAAATAGGCGATGCGAGAAATTTTCGTGGCT
CTGCAAAACCCCCAC
>CL955Contig1 (99-4.9-482)
TTTGTCAGTGTATGCGGAAGGCTTGCAATCTTGGCAAGGCCTTAAAGCAAACCCGTGTAT
TAACCTGCGAAGCCTACGGAGCTCTACCTGATTCGATAG
>CL960Contig1 (99-4.1-402)
GTGCAGAGACAAAATTTTGGTTGAGCAACTGCTTCTAAACTATTCAAGCTATTTGTTGTC
CTTCCACAGCCATGTTGTAGCCGTAAATGCTTAATAAAG
>CL963Contig1 (92-3.7-336)
TGATAACGTCTTGTCATAAATAACGTTGAGCAAATTTTATCTGGCTCGTTTACGCAAACA
CGACAATGAAAAGTGGATGTGAGCCAGTAAAT
>CL967Contig1 (71-2.0-140)
CTGCTTTTAGGCCAGTGTTCCTACATCCATCTATGGACACACATGATGGCCGGCGCAATT
CCCCGTCTCTA
>CL971Contig1 (112-3.7-416)
TCACACACACACACACACACACACGTACAACTCAACACTGCGCACATCGTCAATACCGAC
GACGCTGCACCGTGCACACACACTCCTCATGCCTCACTCATTCCACCAACTC
>CL975Contig1 (70-3.8-263)
AGAGCCTGAGAAGTGTCATCTCTCTTGAGCCATTCGACAGTGCATGCTTGCAACACTCAA
GAAGAGCAGC
>CL978Contig1 (92-4.5-417)
ACTAAAATGGATTTTGTAGAGTGGTGCCTCATCACTCACAAGTAATCGCGTTAGGAGTGT
CAAATGGGCGTCAATGGTTCCGACCCCTCATG
>CL983Contig1 (98-3.4-331)
GCTGCCATCACACGAACGGTGTCAGCACTTCTTCATCAGGCATTGTCCGGGTGTCTGCAC
TACCTCATAGCTCGGTCGGGAGGTAGCTTTGCCAATAT
>CL987Contig1 (99-4.2-416)
CACACACAGAGAGAGAGAGAGGAGGCCACTACTGATTGCGTCAACGATGTCACAGCGTAA
CTGATGCAGCTACTACCAACTGCTACTGGGAAGCGTGGA
>CL990Contig1 (84-4.9-410)
GGGAAACGTCTATTTAAATCTACAAACATTTGATAAGGGATGTGTGGGAAAATTGTTTGG
AAACCGCAGGAGCAGAAGGGAATT
>CL994Contig1 (90-2.9-264)
CTTGCCACTGCTCTTTCCCATCTACTCCTACCCAACCACCACATGCCTCCCTCCCTCCTC
CCCTCCTTCCATTTACCATCACCACCAGCA
>CL994Contig2 (84-1.7-140)
GAGGGAGGGAGGGAGGTATGTGGTGGTTGGGTAGGAATAGATGGGAAAGAGCAGTGGCAA
GTGAGGGCGAATGTGGGCTGGGCA
>CL998Contig1 (116-3.5-402)
GCATTTGTGCGATCAGATGCTGACTTCATCAAACAGTGGTAAAAGCAGGTAGGAGGCAGC
ATTCGACGTCACTGATGTCGCAGCGTCAGGATATCTGGCAATTTTCTGTATCCATC
>CL1001Contig1 (91-2.3-210)
ATCACCACAGCACAGCGCAACGGCTGACCGCACCGCGCTCACTGCAGCACCACAACCGCA
AACTCCACACCACCGCCAGCACACCTAGTGA
>CL1001Contig2 (86-2.3-201)
GTCGAATCGGGTGGCGTGGAGTTTGCGGTTGTGCTGCTGCAGTGGCCGCAGTGCGGTCAG
CCGTTGCGCTGTGCTGTGACGTTGAT
>CL1006Contig1 (91-1.5-140)
CTATTACATTACTCAGGCAATTGTCAGGCATCAAAAATGGTTTTGATCGCTTATGGCTTT
GGGAAACATTATCAAACAAATAAAGAAAAAG
>CL1006Contig2 (81-1.7-140)
TCTTTGTTTGATAATGTTTCCCAAAGCTGTAAGCGATTAAAACCATTTTTTGATGCCTGA
CAATTGCCTGAGTAATGCAAT
>CL1010Contig1 (100-3.4-338)
ATTTCCACAGTACATTGCATTGCGTCAATTAACTGGCTTTGGCACCGCCTGAGGCTGAAT
GATGCTTGGCAGCTAACTTCATGTAATAAGAGGCTTGGTG
>CL1014Contig1 (82-1.7-140)
ATTTCGGAATGGATTCGCATATCATAATCTAGTCTCTATCTTTGTGCTTAACATCTTCCC
TCTAAAAGATAGGGGATTTGCG
>CL1014Contig2 (78-2.5-198)
TTTCAGATTTTGGTATCGTAGTGCAGAATGGATTAGCATATCATCATCCAGCTTCTATCT
TTGTGCTTAACACCTTCC
>CL1018Contig1 (83-2.4-197)
CTCAAGGCCTATTAAGTAGTCGGTCCTGATAAAAAGGTATTGAAGTAGCACAAATGTCAC
TAGAAACTTACAAACTTTGCCGA
>CL1018Contig2 (70-2.6-182)
GATAAAGAGGTATTGAAGTAGCACAAATGTCACTAGAAACTTACAAACTTTGCCGACCAA
ATAGCGTTTC
>CL1022Contig1 (87-1.6-140)
GTCAATCTGTGCTAGCACCTCTTGAACATAGTAGGTTCCAAGAGTCCCTGTTTACTTCTC
TACTTGCATACTCGCCTAACAACTTGG
>CL1022Contig2 (72-1.9-136)
TTAGGAGAGTATGCAAGTAGAGAAGTAAACAGGGACTTTTGAAACCTACTATGTTTAAGA
GGTGCTAGCACA
>CL1027Contig1 (91-3.7-340)
GGTTAATTTATGTAGCGGGCTGGCGATCTTAGCAAAGCCTTTTACGAAACGCCGGTAATA
ATTTGCTAGGCCTAGGAAACTGCGGAGCTCT
>CL1030Contig1 (80-1.8-140)
ATGTCAATGGTGCAGTTAGTAAGCCTACTCGGGTTTTGACACGCTTATGATGTAACAGAG
TGAGGCTCGGCCTTCCTGTA
>CL1030Contig2 (95-2.2-207)
GGAGCGCCGAGCCTCACTCTATTGCATTATAGGCGTGTCAAAACCCGAGTAGGCTTACTA
ACTGCACAACTTACGTGGTATATTTTAGGCTGATT
>CL1034Contig1 (75-2.7-203)
GCTAACGCTATAAATAAACTACACTTCCAAATTGTGCTTCTAAAGAAGTCATTTCGCCTT
TGAGTTACCCGTAAC
>CL1034Contig2 (84-1.7-139)
AAGGCGAAATGACTCCTTTAGAAGAACAATTTGGAAGTGTAGTTTATTTATAGCGTTAGC
GATTAACGAGGTGAATTACTAATT
>CL1038Contig1 (107-3.8-407)
GTGACAATTTTCAACGTCAGGCGCAATCTGTACTGGTAGGCTTCTTCTCGAAACATTGAA
TAATATGCTTGGATGAAAATCAAGTATTCAATGAAGATATTAGAGAG
>CL1042Contig1 (86-3.7-322)
CGCTGTCCCTACCTCCACCTCTCCCTATCCCTCACTTTAGTCGTACTGTTTACCACCCTT
AGCGGTATTATTGGACTTTTCTACCG
>CL1046Contig1 (87-4.7-408)
ACTGGTTTGTAGGTTACAAGAGGTGAGATTTCAAACGAAATGTTTTATTTCTCCTGCCAG
AAATGCAAAATCAAAGCATTAGCTTTT
>CL1050Contig1 (88-3.7-329)
GAGGTGAAAGATGCGATTTCTACCAAGGCAGATTTTAGACAGTATTTTCGCTTTAGATTT
CCTTTCAGGCACAATGCGTTACATGGCG
>CL1054Contig1 (90-4.5-407)
AAAGTGGATAAATAAACGAATTTTAATGCTTGCCAGCGAACGAAGATGCAAAGGAGATCA
AACCCGCATCAATCTCCGTCACCGCAACTC
>CL1059Contig1 (80-4.1-328)
AATCTGTCTCACGTGGTTGTACACATCACTGTGGATGATGATGGTGGTGGTGGTGGTGGT
GGTGGTGGTAGTGATGATGA
>CL1062Contig1 (80-2.5-200)
GTGCTGCATAGTGAGAAGCATTTGAGAAATATCCAGGTTGGCGTTGCAACATTTATGCTA
CAAGGGTCACATATGTGTGC
>CL1062Contig2 (71-2.9-203)
TGTAAGTTGGATAAAGTGCTGCATAGTGAGAAGCATTTGAGAAATATCCAGGTTGCCGTT
GCAACATTATG
>CL1065Contig1 (97-3.4-326)
CTTAGCCATCTACTCTCCTTATTTGTTCACCATTAATTTTCCAGATTCTTTTCTGTTCTC
TCGCTACAAATATATCTTCGCTTTTCCGTGCAATTTT
>CL1069Contig1 (87-3.9-335)
TTCAATGGCTGCTGGGCTATTCCGTTGCTTCATTCACTGATCTTATCCCTTTGCTCTCCT
GGTGAATGATTTGTGCCAAATAAATAT
>CL1073Contig1 (76-1.8-140)
GCGGTGTATTTCCACTTTTTTTCCCAATTTCCTTCTTATCATAATTGCCGTGAGAGGAGC
ATTCCTCTGCTAGGTG
>CL1073Contig2 (76-3.6-270)
TATCACTTATGCCCACTGTGCGGTGTATTTCCACTTTTTTTCCCAATTTCCTTCTTATCA
TAGTTGCCGTGAGAGG
>CL1078Contig1 (98-4.1-402)
TCACTCCAGAATCAAAACCTCTCCCAATCTACCTCCCTTCTTTCCTTTATAGCTCGACTG
CAATTTTCATCTCTGCCTCAATTACTCCTGGTTATCTA
>CL1080Contig1 (91-3.7-335)
ATGGGCCACATTCACTCACAACCATACTCAATGCTGGACTTGGAGTGGAGCGGCGGTCCC
GCCAGCCAACCCGCACACCACATGGCCTACC
>CL1085Contig1 (97-4.2-409)
GAGGTCCACGACAGATAACCCAGATTGTGTTAATCCCACTCGACAAATTCGTGGTTAACG
GAGAATATAACACAGGCATGGGTTGGTTAGTAATATG
>CL1088Contig1 (84-2.4-199)
TTGACCTCGTACGAAATAAAATACTTAACTCACTGATCCACATCCTAGAGTCAAAGCGGA
TTCCTTGTTTTCGTTTAGTTGAGA
>CL1088Contig2 (89-2.4-210)
GGCAGCTTTTTAAACTAGGGAAAAGCTAGTTGATCTCGTACGAAATAAAATACTTGACTC
ACTGATCCGCATCCTAGAGTCAAAGCGGA
>CL1093Contig1 (98-3.3-326)
TAGAATTTTGAATAAAGTCATCTTTTTATCAATGGTAAGATGGTGGAACAGTAAAAAAAG
CAGACGTGTGCTCACTGTTACAAAGAGGTTTCCATTGA
>CL1097Contig1 (79-3.0-237)
GGAGACTTCCTCACAAACTACAGTGTATGCAGAAAGACACGGTCGTGGTTTCCGTCTACC
ACTGAGACGGCCAACCCCA
>CL1101Contig1 (102-4.0-406)
GTCTAATTTGTATGCAGACATGGACCGCAACAGGAGAGAAACTGCAGATCAAAAGCAAAG
TGAGTGACCTCGGATCTCGCAGTGAATAAGTGTTAATCTAAT
>CL1105Contig1 (87-2.3-203)
TAGGCCACCTTTGCTACTGTTGTTGCAGCAGAATTTGCAATGGCGAAGGATATCGTTGTG
GATGATCTTGGTGAGTTTCCCTCACCT
>CL1105Contig2 (95-2.2-210)
GGAGACGTATGGATGTCGATCCATCTGGAGTCCCAGCCGCCTTTGCTACTGTTGTTGCAG
CAGAATTTGCAATGGCGATGGATATCGTTGTGGAT
>CL1109Contig1 (72-1.9-140)
CATTCTTCTTTGCCAACGCGATAGGAGAGGCCCATGGTGACTTGGATGACTTTACAACCT
CATCTCGAAGCA
>CL1109Contig2 (78-2.7-208)
TTGGTTGAAGAGATGCTCCGAGATGAGGTCATAAAGCCATCCAAGTCACCATGGGCCTCT
CCTATAGCGCTAGTAAAG
>CL1113Contig1 (116-3.5-406)
TCTTATACTCCCACCCATTTGTAGTTGTCTCTCTCTTCCAAAGACAAACTTGACATAAAA
TTCCACAAAATGAGAGGCTAATGATTCTGTGATGATTTGATTTAGCTCTTTTATTA
>CL1117Contig1 (92-4.1-377)
TAGTTCTCGAAAGGAATAACAAGTAAGCAAGTTTGTGCACTATTGCGTGTAGGGACATGT
AGCGAACAAGAAAAGGGAGCCTTTGATCTGCT
>CL1121Contig1 (88-2.3-200)
ACGATCTAATATTCTTGAAGAGAAGTGAAAGTAGGTAATTGAGGCTGAACTTGCTGGCCT
CAGCTGGCTCAAGTCTACTTTTGCAGGT
>CL1121Contig2 (70-1.9-130)
AATATTTCTGAAGAGAAGTAGAAGTAGGTAATTGAGCCTGAACCTGCTGGCCTCAGTTGG
CTCAAGCTTA
>CL1125Contig1 (96-4.2-401)
CTGATCCCACAGCCCGATGCTGCGGAGCGAGCAATCTTCACGGAGGTAACTCAACAAGTC
GGTGTCGAATTTGGAAGAAAGGCACAAGCACTTCTG
>CL1129Contig1 (110-3.5-390)
AAGAGCGAACTTGCATTCGTCTGCGTAGGCAGTAGTTTCGTTTAGAATTGGGGACTCATC
CCATTCAAGGTGTGTGGAGTGGATGGTGGTCATGAAATGTAAAGTACAAT
>CL1133Contig1 (95-3.4-326)
GGCTTATGACTGATGAAAATGTCATTGAATGCTTTATGCTAACACATGAAAAGTGTGAAT
GACAGCAAAGGAACAACACGCAAGCTCTCTCGCCC
>CL1137Contig1 (103-3.9-400)
ACATAAAACAACACCAAACACACAACTACTCTTTCACAAAAATAAAATAACCACAGACAT
CCTTGCATCAACTGAAACTGGATGCTCTCTTGGAAAAAGGAGC
>CL1141Contig1 (81-1.7-140)
TCCACGCTTGGCACTAATTTCTCCATGATCTCGATCCATCATTGGTATGTGCTCGTTGTG
AGCAGCAGTGAGATGCAGTGC
>CL1141Contig2 (77-1.8-137)
ACGCTTGCCACTAATTTCTCAAAGACCTCGATCCATCAGTAGTATGTGCTTGTTGTGAGC
AGCAGTGAGATGCAGTG
>CL1145Contig1 (82-2.5-205)
TTGAAATGGCTTGCACTTGTAGTTTAGAAGGGACCTAAGACCTGACATCAACAAACTGAG
CCGCAGGCAAGAAATTTAACGC
>CL1145Contig2 (83-1.7-140)
TACTTACTTTGAAATGGCTTGCACTTGTAGTTTAGAAGGGATTTAAGACACGACATCAAC
AAACTGAGCCGCAGGCAACAAAT
>CL1149Contig1 (86-3.3-288)
TCAGTAAAATCAGCTTTGGTCGGCATTCAGTTTGTTACTTTAAGGGCTGCCGAGCAATAG
ACACAAATGCAGTCTGTCTAAGTTAT
>CL1158Contig1 (92-3.6-334)
TAGAGCCTAAATCTCACTATCCACACATTTATTACACAATTGGTGTAAAAGGTGATTTAT
CAGCAGCAGAGAATTCATTGTCGGTGTGACCT
>CL1161Contig1 (112-3.1-346)
CATGTCACTGGTGAGTTGTACTTTTAACATTAAAGTGTATCCTCGAATCCAATTTTGCTA
CCTTGAATATTAAATGGCTGCAATAAATGCAACTAATCGGATCTATTTAGGC
>CL1166Contig1 (105-3.9-410)
GCCTGTACGGCTCCAGGAACACAAAACTCAGTGTTGACGCAGCTTCTTGTCGGAGTGCAC
CGCCTGCAATCTAACGGTCATAACAACAAGCATCACCATGCGCAT
>CL1170Contig1 (89-3.8-339)
ATGTGTGTTTCCACATAGTTCTTCTGGCATTGATAGTGCAAAATTTCGTCAACATAGAGA
ATGAGAAGCCTTTTTGAGACCTATGAAGA
>CL1174Contig1 (89-4.2-377)
TACCTTCATCTTGAGGTGTTATACCAGAACACCCAATGCTATATCTGAGGTTCTTTATAC
GGAACACGACGATCACATGCACGTGATCT
>CL1178Contig1 (82-3.1-257)
TCTTGTCGTTTTACAGATCCAGGGAATAATTGGCACCGGCATATAGGCACGCGAGAATTT
GCTCGTAACACAGCCTTGAGCA
>CL1182Contig1 (102-3.4-348)
CACCGGCAGTAAGCTGGAAGGCCCGGTGAAGCGTCGTACACAAAAAAGGTGTCGTTTGAG
GCAGACGTTTGGGTATGACGCCGAGACTGATGCACGTCCACT
>CL1186Contig1 (111-3.5-389)
TAACCTATGCTAGCATTAGCATTTGAATGCGATGACTGCTGACGCAAGCACTCCGAATGC
GTGGCTCTGTTCAGCTAATCAAGATGCGACTGATCTAGTACCCACTCCTAC
>CL1190Contig1 (84-2.4-198)
GATGCTGCTTTTGTGTTGCTGCAAGTGTGATGGGAAGCCATGGCGGCGGCAACGTGTGAG
GTAGAGCGAAACAGGGCAGAGCGG
>CL1190Contig2 (75-1.7-129)
GATCACTCCGCTCTGCCCTGTTTCGCTCTACCGCACACGTTGCCGCCGCCATGGCTTCCC
ATCACACTTGCAGCA
>CL1194Contig1 (70-2.5-176)
AAAGGAAGGTTGTGAATGAATATATGAACAAACAAATGAGTTATTCAATGCAGATGTGTT
TGGAATTTAG
>CL1198Contig1 (87-4.6-400)
AAATCGATAATAATGCCCTATATGTTGCGTAACTTGACCTCCGTACGTTATGTTCGTTTA
GGGGACAACAGGTTAATCCAGGAAACA
>CL1202Contig1 (101-4.1-411)
CAACTTTCAGGCTAAAGTCATTTAAAACTATCTAATTAAACGCTGAAGAAGTTTGCCTTG
AAATGCAACAGAACGTGCTTTCATGATACGAAAGGAACGTA
>CL1206Contig1 (88-3.8-336)
ATGGTAAACTCGACCGGACTGCTTTTAAGGACCATTACAACTTCTTATATGTACTACAAA
ATGAATTATGACACAATGTTCACAGTGT
>CL1210Contig1 (85-1.6-139)
AAAGAAATACAGCATTGCAGTGATCCTTTGGTCGATGTGAATGGGATGCAGATGCTGCAA
GTGAGTTCATAGAGATCCATTTCCC
>CL1210Contig2 (90-2.3-209)
AAATACAGCATTGGCACTGATCCTATGGTCGATTTGAATGGGATGCAGATGCTGCAAATG
AGTTCATAGAGATCCATTTCCCACCTGTCG
>CL1214Contig1 (105-4.0-420)
GGATATTAGAAACGATATGCACTGAATGTACCACCTATGCAAGATAAACGAGCAATTCAT
TTTCTCGGGAATAATCATGACACTGTCCACATTGTGTGGTGCGAC
>CL1218Contig1 (81-3.2-262)
TGAAGGTCCATTAAGCAGGCCATCAGTAAGGTGGTCGCTGAGATCATAATCTTCATCTGG
CATTGTGAACATATAAGTCGT
>CL1222Contig1 (95-4.3-410)
GGGATGCAGAAATGCATTTGAAATCTTGTCAGTGATTGACATGGTCATTAGGTGGTTTTG
AGCATAGAAAGCATCTATCAGGAATGCTATTTATG
>CL1226Contig1 (92-3.0-272)
GCACTGATGTAAAGACACGCCTTCATGCATGGAAATCAGCCTATCCGTAAGGCGGCACAC
AAAATAATGTGTGCACCTCACAACTTCTTGCT
>CL1226Contig2 (73-1.9-140)
AGCAAGAAATCCTGAGATGCACACATTATTTTGTGTGCCGCCTTACAGATAGGCTGATTT
CCATGCATGAAGA
>CL1230Contig1 (96-4.3-410)
TAACCAACCTCTTTGTTGGTGCATTTGGACAATCGCCAACGTGGATTGTCAACGGCTAAT
TTGCCCAGGGTGAAGGAAGTTAGGAATCCTCAACTA
>CL1234Contig1 (80-3.3-264)
CTAGTTGAGCCAGTGCAGCAGGCAGAGACGGAGTAGGGTGCAGCGGAGAGGAGGGTGGTG
GAGTGGAGTGGAGTGGAATG
>CL1234Contig2 (75-1.9-140)
AGAGACGGAGTAGGGTGCAGCGGAGAGGAGGGTGGTGGAGGGGAGTGGAATGCTAAGCAG
AGGGAGTGGAGGGTG
>CL1238Contig1 (84-2.4-204)
AGCGACAGCATGTCTCCCATCTCTGCTGTGATTCCCGGTATATGAGAAAAGGCGTCCATC
CTTTCGAGGGTACGGCTGCTGCAT
>CL1238Contig2 (81-1.7-140)
TTTTTATCGCTCAAAGGACAGCGACAAAATGTCTCCCAACTCTGTTGTGATTCAAGGTTT
ACGAGACAAGGCGTCCATCCT
>CL1242Contig1 (87-3.0-260)
ACTACCCCTCTTCCTCTTGTCGGCCTCACTCTCCCTTGCCTTGTTCACGCCTCCTCCTTC
CCACGCGCATCCATCAGGAATCTCTTC
>CL1242Contig2 (86-1.6-137)
TGATGGATGCGGGTGGGAAGGTGGGGGCGTGAATAAGGCAAGGAAGAGTGAGGCCGACAA
GAGGAAGAGGGGTAGTAAGGCAAAGT
>CL1246Contig1 (89-2.2-194)
GTGGATTGTGGAAAGGATGTAGGGCATTCTGATTACATGGATTCATTTGCGCGCTACCCA
CTTACCAACAGGGCACATCCGCATCGCCT
>CL1250Contig1 (114-3.6-406)
ACTTTATCAGAAGACGTCGTGAACACCTCACCTACCTGGCAGTTGAGGCGCAGCTAGAGA
TATGGTTCGTTCAAGCACAAAAATACAGACAAGCATAGCATGACTAAAGCAACA
>CL1254Contig1 (112-3.1-347)
CCTGAATCAGTTTTCCAGCCAACTTTCTTCGATCATAGCCACAGACGTTCTTTAGCCAAG
TGCTTTTACTGGCTAAACATTTATTTCATGTGCATAAAGGCTTGATAATATA
>CL1258Contig1 (88-4.5-395)
GTCCTTCAAATGTCTGCCCTATCAACTTTCGATGGTAGGTGACCTGCCTACCATGGTGGT
AACGGGTAACGGGGAATCAGGGTTCGAT
>CL1261Contig1 (101-3.8-388)
CTGCTGTTGCAACTTCTCTACCTCTGATACCGCAGTACCACCCACATCTCCAATGACACC
ATAATTTGTAAGAAAATGATGCGGCATCAGTGTGTATTGCA
>CL1265Contig1 (89-4.6-410)
TGACAGTATCACCCACACAAATTACACTAAACACTCCAACAACTGGTCCCACCCGTAAAT
ACTACGCAAATACACACTACAACCTCTCG
>CL1270Contig1 (84-1.7-140)
TCATGTTTTACTTCCATGAAGGTGCTTCGTTGTGTAGTCCCAGTTAATGTGAAAGGGCAT
ACCAATAGAGAAGGCAATTCATCA
>CL1270Contig2 (92-2.3-209)
TGCTTCGTTTTGTTGTTCCAGTTAATGTGAAAGGGCATAGCAATAGAGAAGGCACTTCAT
CATTCACCTATTGACAATTGCAGAGCCAAACA
>CL1274Contig1 (70-2.0-140)
AATTTCAAACCATGCCCTTCGGACTCTGCAATGCGGCGGCTACCTTCCAACGCCTCATGC
AAACAGCTCT
>CL1274Contig2 (76-1.8-135)
GCCCTTCGGACTCTGCAATGCGGCGGCTACCTTCCAACGCCTCATGCAAACAGCTCTGAT
CGGCCTATTCCTAAAG
>CL1278Contig1 (76-2.7-204)
CGAAACAGAAGCAGAATCAGAAGGGAAAGGTGAAGCCGAAGGCGAGGCAGAAGCTGAAGT
AGAAGCGGAAGCCGAA
>CL1278Contig2 (74-1.9-140)
CGGCTTCTACTTCAGCTTCTTCTTCTGCTTCAGCTTCGCCTTCGGCTTCACCTTTCCCTT
CTGATTCTGCTTCT
>CL1282Contig1 (104-3.2-335)
ACAAGTGCTAAAAATCAGGATGACCAGTAAGCCAATGACGACTCGGTTTCTGCCATTCTG
CAGACGGAGAGGCAGCTTGTACAGTCGCCACCGCCCTTAATTAA
>CL1286Contig1 (74-1.7-129)
TAATCTCACGTCGAGGTGTTGGCGCGTATCTTGTGCTTCACCTCGCCTGATGGATGAGTA
AAAATACAGTGTTA
>CL1286Contig2 (85-2.4-203)
TAGTACAATCGATCACAGCTACTCATCACACTGTTATCACTCATCCATCAGGCGAGGTGA
AGCACAAGATACGCGCCAACACCTC
>CL1290Contig1 (91-3.0-272)
TTGTTGGACGTATCATACATCACAGCTGTATGTCATTTGATCAGAGATTTTCTTCTCAGC
GTAGCCTCTTCTACACAATGCGATGTCAGTT
>CL1298Contig1 (82-3.0-249)
CCCAGAGTCCGAATGCAACGTTAAATCGACCACCCGAGGAACAGCCATGCTGATAGATAC
AAATAAATAGCACATAAAGTCA
>CL1306Contig1 (104-3.2-334)
TACTGGCAGCCACAAAGCCCCTTCGGAAGGGTTAGTGCTGGTCAAGCTCTCATTTGCTTT
GCATGATCGCCGGTAACTCATGTCCCAGCTGAGGGGGCAGTTTA
>CL1310Contig1 (87-3.0-257)
CCCTCCTTCTAACAAATTTATTTCCTTTTCTTGGAAGTACTTCAAATGCAGGGTTGCCTT
CATGAGACTGTTTATTTGACAAGGCAT
>CL1314Contig1 (89-3.5-310)
GTTTAACCCTGTGCGTACCTCACGCTAATCCTACTTAATGATGCCTTCTATTGCGGCTTC
GATAATGAACTCAAAAACGTTATTTTTTT
>CL1318Contig1 (81-4.1-329)
GGATAACCTCTCTGACTACCTGGCTATAAGCCGGTGGTTAGATATGCATAAACAGACGGA
GATGTGGAAGTTGTCATTCTC
>CL1322Contig1 (92-3.7-342)
GCAGACAGTGCAGTCTGCGTGATGGATGGCACACTCATCCACACGCCTCTACACCGCCAT
CGCCGCCACTACAACCGCCTCACACTCGCGTG
>CL1325Contig1 (95-2.8-266)
ATCATCAAAGCAGTGCTTCAAATGCACGTGGATAAGGAGGATTCGACATACCATTGTGGT
CTTGACATGGAGTGCCCCAAATTGCGCCATTGACC
>CL1330Contig1 (100-3.4-339)
TAGCACTATTTTACAGAAAAGGCGACATCACAGGAGGACAACGGTACGCCTAACAACTTT
TCTTCAATTACTTTTGAAACCTTAACAATGCTATTTTCAA
>CL1334Contig1 (96-3.5-336)
GCTTTGCGTTGATATTGCATCGCCCATAATGTCTACCGATGCCCAAATGAAGTCTTGATT
TTCATCGGAAGGCCTGGAGTACTGTTGAGTAGTTTG
>CL1338Contig1 (103-3.3-337)
GGATGGTCATCTTCAAAGTAGACCGGGGTGTGGTTTGGCACCATCGCTGTCCACGGCTGT
GGAGTCGAGCTGTCCATGCTAAATGGACGGGTCGAACACCGCA
>CL1341Contig1 (81-3.3-265)
AACCGGCTATAGTAGGGGTCACTTAGCTGGATTATTTTAACTTCTTAAACATGCTTGCTT
ACAATGAGATGGGAATTTTAC
>CL1345Contig1 (102-3.2-330)
CATTAGCCAAGGGGAACTTCTAATTAGGTGCGCTAATAAATGGCGGAATCTTTGAAAAAG
ACCGTGTGCTTTTGAGATCAGAGACAGGTGATGTTTATGTGA
>CL1348Contig1 (71-2.0-140)
GCGTCATATGTCGATGTGTACAAAAAGCCAAAAAGCCGATGAACGCGATGACTCGGAGTC
GACGTGACACA
>CL1348Contig2 (78-1.8-140)
TCACGTCGACTCCGAGTCATCACGTTCATCACTTTTTGGCTTAATGTACACATCAACATA
TATGACGCATTTCCATCC
>CL1352Contig1 (74-1.9-137)
TGAATACACCAATAAAGAGGCCACGTAAGTGTCTTCTATCGGTCAGAAACACATCCACTC
GTGAATAGCAGTTA
>CL1352Contig2 (81-1.7-140)
GAGTGGATGTGTTTTCGATTGATAGAAGACACTTACGTGGCCTCTTTATTGGTGTATTTA
GATAATCGTCAATGAACGCAA
>CL1356Contig1 (88-3.8-334)
GATATCGCATTCAAATACTAACACTCCTGCAATTCTCTAATGTTTATTAGTTAATATTTA
GGAGTGAAAAACAACCCTCCGAATATCG
>CL1360Contig1 (88-2.8-242)
TTGATATTTGGCAAAGGTGAATGCATGAATTCAGTGATAATGCAAGTACTAACGACTGCA
CTTGAATATCGTACCATGTATTGTTCAG
>CL1364Contig1 (95-2.7-253)
TGCGCCTATTTGTTTGCACCTGACACTCGTCAACTTAGCAGCAGGCATTAAGGGAGTATC
TCTTGCAATGGAGCAAAGTTGCAAATGTAAGCCTG
>CL1368Contig1 (88-3.8-330)
CGTTTGGCCATTAGGTGATGGAAAGAAGCTCTTTCTGGCACAACGCTCATCTGCTCTTTA
GCGGATAATGCGACTGCATGCGTCCTGA
>CL1372Contig1 (76-4.4-332)
AATAGCAACTCTTTTCTGATTATACCGTCAGACCTTCATCGGGACCTGGAGAAGTTTGAA
CAGGTTGCGGACTGCC
>CL1376Contig1 (79-2.5-196)
TCTGTTGAGGAAGTAATGGTGTAATTTGTGATTGATGTTTTGGTTGCAGTGCTGCCTCTC
GATGGGCAGAGGAAATGGA
>CL1376Contig2 (84-1.6-135)
TAAGGAAGTAATTGTGTAAGTTGTGAATGATGTTTTGGTTGCAGTGCTGCCTCTCGATGG
GCAGAGAAAATGGAAGGTTGGTTC
>CL1380Contig1 (115-2.9-335)
GGCGTAACAACCTCGCCGCAGCATTACTTGCTCAAAATTTTCGGTGGAGTTGTAGTTAAC
ACGGACGGTAAAAATCTACCAAATTGAGTAAGTGATGGATGATTTTGTTCCATCA
>CL1384Contig1 (98-3.4-330)
TTGATCACGTTGTGAAACACCAACCTTTTGTAGACAGCAAATCAACCATACAAATGGTTT
GTTACGAACCAAAGGTACTATTTCCAGTCTTGAGACCG
>CL1388Contig1 (78-1.8-140)
AACCTAACAAAATTTAAAAGGATTTAGAAGCTGCTCAAAGTTGAGCTCTGTGGTCTACCT
TGGAGCGATAGATAGAGC
>CL1388Contig2 (86-2.4-208)
CCCATTAAATGATCCTTCAAAGTAGCCTAACAAAATTTAAAGTGATCCAGAAGTTGCTCA
AAGTTGAGCTCTGTGGCCTACCTTGG
>CL1392Contig1 (102-3.2-327)
GAAAGCCAGATATTGATGAGACAGTATTTGGCACCTGTTCTAGCCATGTAGATCCCACAT
TTGCTTGTCAGTGGAAATAGCACATGGCACATCTTCATCATG
>CL1395Contig1 (98-3.4-338)
TCACTAGTCTTGAATTCGCAGTTGCGTACAAATTTGGATTTGCACACCACGTTTTTACCT
CCTCTATGTTACATTGAGGTGTACAGTTAAATATACAC
>CL1399Contig1 (84-4.0-335)
GCCTGGCTAGTAATGGAAACGTGCTACCTAATGTGGCACATAATACCTTTCCCTTAACCA
TCACAATTCTACACACCGTCCTCA
>CL1402Contig1 (94-2.9-273)
GGGGTGGTTTCTAGGCCCTTCTTTATATTTGGACTCCTTTTGGCGCTTCTCCACATCAGT
CTGAGTAAATCAGAATCCCAGTACATGTTTAGAG
>CL1410Contig1 (85-4.0-340)
AAACCTATTATTTTTACTTCCCTAAGGAAGAAATCAAATCTCTCGGCTGCTCTTTCAAAG
TGGGATTAAGAATAATTCTTTTTTG
>CL1414Contig1 (72-1.9-137)
GTCTTTTCCACATCTGCTCCAACTAATTCCACTTTCGCAGTTTCTACTTACATTACTTTT
TATCACTGGAAT
>CL1414Contig2 (75-1.9-139)
TGGTTTGAGGGATTGACCGAATTCCAGTGATAAAAAGTAATGTAAGTAGAAACTGCGAAA
GTGGAATTAATTGGA
>CL1422Contig1 (84-4.1-348)
TTTCATGGCAGCCAACGTACACACCTCGACGATGGTCTACCTACACGGCGAGTCCTAAAT
CACCGAGTCGGATTCACACAAACG
>CL1427Contig1 (86-3.2-274)
GCAGCTGCAGCTACTGAGACTCCACCATTATCCGCCTAATCATAGCTTTAGTGCCCCTTA
GCAATGCTTCCTTAGCCAACTCACCA
>CL1432Contig1 (108-3.2-345)
AGGCGATTGCATCTATCCGCAGCACTAGTAAATTTGTCTGCCTCTGGGAATTTCTTCAAC
ACGAAATCCGACATTAATAATAGCCTGGATTCCGTGTTAATAGGTCTC
>CL1436Contig1 (87-3.9-340)
CTCCGCCTAGTGAGTTGGTCAAACAACTGCAAAGCTGGCAAGTTGATGCTTGGATGTGGG
CATTCAAATAGATGGTTTACCGCTGCG
>CL1440Contig1 (89-3.7-332)
AGGGAACTATGATAAAAATTTGCAGGCAATGACTTAATAGATAAATTTACCTGAGCTTAA
AAGATAGCGCTACGCTGGGCTAGGGATAT
>CL1444Contig1 (92-3.7-342)
GAAGGCGCATTTAATGTCTAATCAGCACATAAGCTCTCTTGCTGCAAAACTGCATAGGAG
ACAATCTCTTCAGCGTTGGCTGTGAACAAAGT
>CL1448Contig2 (84-1.7-140)
GCGGGTACCCACCACTGATCCGAGGTCAGAATACGAGTCAAGGCAAGGCTAGGCGTTACA
CGCACAACGACGCAATTGCTTGTG
>CL1452Contig1 (80-2.6-208)
GGTGGTCGGCGATCTAGTGAGAGTTACCCGAGGCAGTGGGTTGCAAAGGTGCTTGAGGCT
ACTGCTTTTTGGCTCTCTAA
>CL1452Contig2 (77-1.8-140)
CGATCTAGTTAGAGTTACCTGAGGCAGTGGATTGCTAAGGTGCGTGAGGCTACTGCTTTT
CGGCTCTCTGAGCTAAG
>CL1456Contig1 (86-2.4-203)
CATGTATTTCTAAGCATTGCGTGATGATATTGCGAACAACTTTGGGTCCATTTCCGTCTT
AGAAAGGTGTTCATTTGGAGAACTGG
>CL1460Contig1 (86-3.2-272)
GGGCCCCCATTTCCACTGGATGTGGTTCACCTTGATTTGCTCAATGCAGTTGGCAAATAT
GATAAACACACCTGAAGAAGAAATTA
>CL1464Contig1 (98-3.3-324)
TCTTGAATACAGGGTTAAATTTCCTAATCATTTCCATCATTCACGTCATCATGACGACCG
GAGATGTCGAGAGGATGGAGGGAGGAGGGGTGAAGGGA
>CL1468Contig1 (96-3.4-330)
TTGTAGTAAAAAAATAGGTTTAACTACCGACTATGTTCAGTTATCTTGAGGTAAATCATG
TCATTAAGAACAGTATGTGCGAGTTTGAAATGTACA
>CL1472Contig1 (76-1.8-140)
TTCATTCCATGTTCCCAAATATTTGAGCTAGATCACCTCGGTTTCTTGACTAAGCCAAAT
CTCCATTATCATCACC
>CL1472Contig2 (76-1.8-140)
TCATTCTATGTTTCGAAATATTTGAGCTAGATTCCCTCAGTTTCCTGACTAAGTCAAATC
TCCATTATCATCACCA
>CL1476Contig1 (83-3.2-266)
ATCACCAGAGGGTGAATTGCAAGTTGCCTCAGACAAGGTAGCCCTGCTTGGTTTGACCTG
TCGTGTGCCACGCGCTCACTGCA
>CL1480Contig1 (76-3.0-227)
TCCATACCAAAGCCTTGAGTGTCGTCTCCAGTATTCAGTGTAGTCACTTCCATTTTTTGC
AACAATTCGTAAGTTA
>CL1484Contig1 (91-2.3-210)
GTTTGCCCTTCTTGTTCTTCATTACCTTTCCCTTCTACGCTCCATGCACGTTGAAAGACC
AAAGCATAGGGAACGGATGGAATTCATGGAA
>CL1484Contig2 (79-1.8-140)
AATTCCATTCGTCTCCTATGCTTTGGCCTTTTCACGTGCTTGGAGCGTAGAAGGCAAAGG
TAATGAAAAATAAGAATGG
>CL1488Contig1 (75-2.6-193)
TTTAGAATAAGGTCTATCCACCCCTTCTGGCAAGCATAATTGGAAACTGTGTTAATGCAG
GTGCTCACTACCTGT
>CL1488Contig2 (76-1.8-133)
GGTCTATCCACCCCTTCTGGCAAGCATAATTGGAAACTGTGTTAATGCAGGTGCTCACCA
CCTCTTCAGTTTCTAC
>CL1492Contig1 (84-1.7-140)
TAGCCAGGACACGAAACGCCACTTTGCCAAAACCGAGAGTTTAACAAACAACTGATGCCC
CTATAAGTAAGTGTTTAAAAAATG
>CL1492Contig2 (77-2.6-203)
AAGACACGAAATGCCACTTTGCCAAAAACGGGAGTTTAACAAACAGCCGGTGCCTCTATA
AGTAAATGTTTAAAAAA
>CL1495Contig1 (77-1.8-137)
TTTTCCATTCCTTTCTCCTGCTTCAGCTCAGCCTAGACCCCACTTATTTAGTCTCTCCTC
CCAATATACTCTTGAGA
>CL1495Contig2 (71-2.9-209)
GGAGGAGAGAGTGAATAAGTGGGGTCTAGGATGAGCTGAAGCAGAAGAAAGGAATGGAAA
ACCTGAATGCC
>CL1500Contig1 (71-1.7-122)
AGGTTAAGTTGGCCAGGTTTGGCTAAATGATCGAAAGGAGGACATAAAATTCGCAGAGCA
CAACCTCATAC
>CL1500Contig2 (70-1.8-129)
TTGGCTAAATGATCGAAAGGAGGACATAAAATTCGGCAGAGCACAACCTCATAACCCTCG
TCACTGCTAA
>CL1504Contig1 (89-3.8-338)
AAACTAATGATAGACTGTAACAGCAGTTACTTGATATTGTGAATAGAAATCCATGTTCCC
TTTGTTTGCATGGGTTAAGTTGTGTTTGT
>CL1508Contig1 (82-1.6-133)
ACGTGGAAGAGGATAGCCCTATGGCAACATCTGATATGAAGTTTATCAGATTGCAGCAAA
TACAAGGTCTCATCCCTCATAG
>CL1512Contig1 (78-1.8-137)
TCGCGACCTGCATCTGTTGATAAGCGGTGCAATACCTCGATGGAGATAGATTTTACTGCA
AATTTGAACATTTGGCAA
>CL1512Contig2 (90-2.3-210)
GATCAAATTTGCAGTAAAATCTATCCCCATTGAGGTAGTGCACAGCTTATCAACCGATGC
AGGTCGCGGCCCTTCACGAAAGGGGACAAT
>CL1516Contig1 (74-1.9-140)
GTCCAGGTTGTGCTACGTCGGGCCGGGTTAGTACACGTGTTGGTGACGGATGCGGAACAC
TCGGGGTTGCTGGC
>CL1516Contig2 (71-1.9-138)
CCGTCACGCCGTCCAGGTTGTGCTACGTCGGGCCGGGTTAGTACAACCGCTGGTGACGGA
TGCGGAACACT
>CL1520Contig1 (85-3.9-335)
GTCAATCTGTCCTCAGTAAATGCCTGCTAGACTGCATTTGCGAGTACTGCTGCGAATGAT
TAAGAAGTGCTGTCTCGACTCTGCT
>CL1525Contig1 (73-4.8-347)
TCGTGAACTGGAGATTACCGAACACGCAGAAAGGCCACTTAGGTCATATTTAAGGCTACT
GAAAGGCACAGTT
>CL1529Contig1 (94-3.5-330)
TCATAAATTGCACCAACGTGTGACCGCAACGAATGAACAAGTTCTCAAACTAATCCAAAA
TTTGTCTTCCTCTCCACATTTCACTACCCTTTCC
>CL1533Contig1 (85-3.8-323)
TGCTGACCGGTCGTGAAATGAGAGTGCCTTCGGACATCTTCGTGCCAAACACCGACGGAT
CAGCCGACAAAGCAGCAGTAAACCT
>CL1537Contig1 (97-3.4-330)
TTCAGTGAAATACTCTCAGCAATTTTCTGGTTTTGCCTGATAAACGAAGCGAATTTTTCA
CCTTTATCCGACCAAATCTAATCATGCTATAAATAAA
>CL1540Contig1 (92-3.7-338)
GAGTGAGATGGGTATATCAGCAACCATTCAGTGGATGGCAAGCCAATAGTCTACGGAGAG
TGCTAGGGTCAAGTGCTTATGTGTCATGGAGG
>CL1544Contig1 (101-2.8-278)
TTCGCACATGCATCGCAATAGCAGCTCTACCAAAATCAAGAATCACAGTTGATTCTAGAC
CAACGTAGAACACTGCGGCTGTAATTAATGTAGCCGAGACG
>CL1549Contig2 (80-1.7-139)
ACCACTGGAGGGGACTCGAACCCACACTCTTCGGCTCCGGAAACCGACACCTTATCCATT
GGGTCACCAGGACGCCCCAA
>CL1553Contig1 (95-3.6-345)
AATGGAGGTCCTCTTAGACTGGGCAAGGACCGATAGATTCACGAGACCACTGCCGTGATG
AGTCGTCCCAACCGCTTCCTGCCGCACCACATCCA
>CL1556Contig1 (93-3.5-330)
CTGCTGTGTGGACTTTCCTTGTCTTATGCCCAACCAACTCACCATTCACCTCATTCTCCA
GAAGATCACTTTGAGTTTGTGCTGGAGTTCTAC
>CL1560Contig1 (76-2.7-204)
TCGTAGGTTCTTTCCTTTTTGGGCGTTTTGTTTTGCATGAATTTGTCAGAGATCGTGCGT
TCTGCTTCTCCAGCTT
>CL1565Contig1 (87-3.8-327)
CACCGCCTTCCATTCGCACTGGGACATTTATTTTAAAACAAATGCGTTCTTTAAAGCCCA
GCTTATACGGGGTAAATTTTCATTTGC
>CL1573Contig1 (98-2.8-271)
AGACTAGCGACTCCGACATGAACACCAATGATGAGCACCGTGGGGAATTCGCGATTCAAA
TAAAGGTTCCATATTGAGTCTTTTTCATCATCTTCACA
>CL1577Contig1 (86-2.4-204)
CCTCTCGCACTGATTTCAACCGTGACGGCGGCGAGTTTTTGGTGAGCTTTGCCTCTCTCC
AATAACGTCATTGCTACTGATAATGT
>CL1581Contig1 (93-3.6-333)
AACGGCATGAGTTGTGGCGATGGAATGTATGCGCTGTCCTGCGTCTGCACCGCTGCAGGC
TACAATCACGTCCACTGAGCAGCCAACAACAAC
>CL1585Contig1 (89-3.1-280)
TGTTTCTTAGAGAGGCTCTAATTTATTGCGAATTTTGATCTTGACAATCAGTACATCTTT
AATCACCCATTTATATTGACGTGCATGTT
>CL1590Contig1 (91-3.7-337)
CACACTATGGGGCAGCAGTGTTCCTTAATCCAACTGTGTACTCATCTAAACCGCGACGGC
ATTATACCGCGTCCTCTCTCAAATAGAATGG
>CL1594Contig1 (78-3.3-261)
CTTCTTCTTCTTCAAAGGCCACGGATGCTGATGCATGGGCTGTTCTCTCTGTCAAGGAGA
AGCCGTCACCTCCACCCA
>CL1598Contig1 (94-3.7-344)
ATTCATTCATTCAGTCATTCATTCAGTCATTCATTCATTCATTCACTCCCACACCTACTC
CACCCTCGCTCACCTCCTCACACACACACTCTCT
>CL1602Contig1 (91-2.3-210)
GATTCTCGTTTTGGGAGAACGCAGAGAAAAACCATGGCCTAATGCCCATCACCTCACTGG
GGATTTGCGAATCTACTCAGTTGCACATGCA
>CL1602Contig2 (84-1.7-140)
ATGTGATATTTATTTGTGCTATGGGTACGTGCACCTGAGTAGATTCGCAAATTCTCAGTG
AGGTGATGGGCATTAGGCCATGGT
>CL1605Contig1 (90-2.3-210)
TATCAAACCCAAATCCATCTACTTCCAATCCATTATCGCTAATCTGTTTGTCTTTATTCT
CACCCATTTTGAGAAAATCTGTCCCTCACT
>CL1610Contig1 (88-3.7-329)
TGTCATTAATCGCCAAAATTGAGTGGACCATGTAATTTCGACTTTAACTGTTAGCAACCA
TTCGTTACTTAGTCCACACGCTCCTCTT
>CL1614Contig1 (89-2.8-252)
TCTCTACTGCCTGCCGAGCCACACCACACGTGCCCCCACGTCGGCATTATTGTGGTCGTG
AGACTCTCACGTGCCGCCTCCCTGCAGCA
>CL1622Contig1 (94-3.5-330)
ATTTAGTGCATTAAAATGCAGAGTCAACTTTGGTGTGAAAAACGGGGAGTGACTGCGTGC
TCGTCCGCTGAGTTGGCCTCATCTGTTGGCGCTG
>CL1625Contig1 (88-3.8-335)
AGCTCAATTAAGGCCTCATTCACTAGTCATTTTGCACCTGCTCCTCTGGTCGCTTATTCC
CCAGCCCATAACATCTTCCTCGGTTTAC
>CL1630Contig1 (114-3.0-338)
ACAAAAACGTTAAGTGAATCGTCATTTCACTTGGAAAAGCAGTGACGTTCTCCCTTATTT
GGATTTGTGTGACGCCTTTATTTATGAACTAACAGTGCATAAAAAGGCGTGATT
>CL1633Contig1 (81-2.5-199)
TTCCGAGCAGCATGTGTGTTAAGGGGTAATATTCTAACTGCAGTTTTTTTTGGAATTCCT
CATAGCCTAGCGTAGTACTAT
>CL1637Contig1 (76-1.7-127)
ATGCTTTAATTTTTGCAAACAAAAGATGATCAGCGATGCATTAATAAATGAATCTAGCTC
TGTCTACAACTCTAAT
>CL1641Contig1 (93-3.6-332)
TCAATTGGCGCTTTTGATGTCCGCAAGTCTTCGCCTCTGTGCGCGTCCGTACGCCTGTTG
GGTGCAAGTCAGCGTGCCGACGTTTGTAATGGT
>CL1645Contig1 (86-3.8-331)
TGGAGCAGTGGTACAACGAAGAGGCGACCGATTGGTAATCACCATTCTCGGTGGTTTCAC
GGTATGATGCGTCGCCAGCGCTGGCG
>CL1650Contig1 (73-2.6-187)
GCACTCCTGAAAACAGGGAATACGAACATTTACCGAGTGTCATTTACAAACATTCTGTTA
AGGGCCGACACGG
>CL1654Contig1 (81-1.7-140)
TATTAAGTGCTGTCGCGTAGATTCATTTTCTTTAAATTGGATGCGTTGTTCCCAATCAGT
AGCGAATTACCAAAGAAAAAA
>CL1654Contig2 (79-2.5-201)
TAATTCGCTACTAATTGGGAACAACGCATCAAATTTAAAAAAAGAACCTACGCGCCAACA
CTTGATATCAGTATCATAG
>CL1658Contig1 (83-2.5-209)
TACAGTAATAAATTATGGTTTACCGTGAGCATCAATTTATTTATTTCTACCTCTTCAGGT
GACTGCAAATGTGGCAGTCCCGG
>CL1658Contig2 (83-1.7-140)
CAGACGGGGACTGCCACATTTGCAGTCACCTGAAGAGGGAGAAGTAAAACAATTGATGCT
CACGGCAAAGCATACGTTATTAC
>CL1665Contig1 (80-2.5-204)
CTAGAATGGATAAAATAAGCAGGCTAGGAACTAATCCAAGTAGGAAGTCGCCATTTGCAT
ACTTCTTGTAGTTTTAGTAG
>CL1669Contig1 (101-3.3-335)
CGGGCGAGAGAAGAAAGCACGCCCCACCCGCCACAGCATCCACAATCCACATAACGTGTG
CAGCGTGCTCACACCTACACACACACATACACCTGCCCATT
>CL1673Contig1 (97-2.9-278)
GCGTCTTGGTCAACTGTTATTCTGCCTTGCACATATGGCCATGTGGTTACCCTAATTGTC
GCATACAGACTGGTGGAGGGCAAATCACCACAATACA
>CL1677Contig1 (89-3.8-334)
AAATGATCAGAAATTTAATAACCCATTTCACTAAAATAATTCCCATGTTATAGAATTTGA
CCAAAAAGAAATTGGAGCAAAACTGAAAA
>CL1681Contig1 (90-3.7-336)
AACTGCAATTATGGATGTACACATTTGTCAAGTTAAAATGTGAAATTCAGCATTTATGGC
TTCATCACTGGCCAGCTCATTCAAGGCAGT
>CL1685Contig1 (84-1.7-140)
GAGCAAAAGTTAAAACCACAAAATAGCCAAAACGCATTGCACAGTAGCATAAATCACTTA
CAAAGCATCCCGAAATTCGACAGT
>CL1689Contig1 (92-2.2-207)
AATCATGAGTGGACACCAATTACCTGACATCAGGAGCACAACAAAGCAATGCCTCTTTAC
TCACAAATTTGGACCACCACCTCGGCAGCATG
>CL1693Contig1 (78-2.6-205)
TTCGTCTAAATACAAGTACTGCTAGTACACTAAAAATTATGGCATTTTCCTGAAGTCACT
TTTACACACACATAAATA
>CL1698Contig1 (78-2.6-204)
GATGGGACACGCTTACACCTTATGCATTTGCATTTTTTGTTAGAATTCGATGTTATTTAA
AGGGCTTTACCTAGCATC
>CL1701Contig1 (98-3.5-342)
ATCAGTCAATTGCAGCTAGTAAAGGTTGATTTTAGCTTACCACTTGGCAAAAACAAACCA
TGGTGAGATTTGATTTAACGAGGCATAAGGAGTTGTTA
>CL1706Contig1 (88-3.0-260)
CCAAGGCTTCTTTGTTCATCAGGAAGCTCAATACTTAGGCTTACCTACAGGGGTGCATGC
GCAGCTCATTGACTCGATTCACATTGTC
>CL1710Contig1 (95-2.9-279)
ATCACGTGGTAGAAGGGCAAGGTGCTGAAGGGGATATGAACCCAATGCTCCAAGAAAATG
CAATAATCAACTTCCCTACCGGTCTGTAAGTCGGT
>CL1714Contig1 (84-3.2-266)
GCCAAGGAAGAGGTTATTAGTGTGACACTTATGTTGTTTCAACGTTCCTTTCACAGAGGA
GGCGCAAATACAATTCGAACTTGG
>CL1717Contig1 (99-3.5-348)
ATGCCCTGACCCTAAAAGAAGGGGATGAGAAGTAAACCTCACATGACATTTGACACGCTG
CTCGCTTTTCCCAAAGTGCGCAAATGGATGGAGTTTGAA
>CL1723Contig1 (90-3.1-278)
AAATATTATGCCTCCCTCTGCATATGCCTTGTAGCTCGCAACAAAGTGGCTCTTGACTGC
CTTCCTTAGTACAGATTAGGTAGTGAGCAG
>CL1726Contig1 (84-2.3-194)
TGATTTTGTTCTCCATTATCATCGAGAAATCTCAGACTGAAATATGGGATAGAATGAAGG
GTGGCACCGCTCCGATCTCTCATT
>CL1726Contig2 (78-1.8-140)
GAGCGGTGCCACCCCTCATTCTATCCCATATTTCAGTCTAGGATTTCTCGATGCTAATGG
AAAACCATAAGTCGTGAC
>CL1730Contig1 (88-2.8-242)
ATCAGAGGGAGAAGGGGAGGAGGAAGAGAGGTGTCACTCTCAGCATCTCACTCAAAGAGA
GCTAGATGGCACTGACGTGGACGCAGCA
>CL1734Contig1 (89-3.7-329)
CCACAACCCAGATGCCTCGTTGATTGCATGTGGTTGGGGTTGTAGCGCTTAGGAACTAGA
AGGCTGTGGAATTGTCGTTAAACAACCAT
>CL1737Contig1 (72-1.9-140)
GTAAATGTTTACTAGTAAGAATATCGAAAACAGCGACCAGCAAGTAATTATTCAGCGGTG
CTTTATTAGTTT
>CL1744Contig1 (75-3.7-274)
CCAATGCGCTTTTGCTAAGAAGTCAGCAGCGGCACTCATGCAAAACAGCATAACCACCAG
CAATTGCTGCGCCTC
>CL1748Contig1 (92-3.4-317)
GTCTCTATAACCCACATGTTTACTCCATGAGTGATGATACTCCTAGAGGTTTTGGAGGAC
CTCAAAGCCGTTTCTTATCTGTCGGCAAAATA
>CL1752Contig1 (90-3.6-320)
ATCTATGTCGACCTGCAAAGAAGAGAAATAGTGCGTGTGAGTAGCCCATAATTCTGTCTC
AGTCAATACTGATTCAAACTGCCAATTATT
>CL1756Contig1 (76-1.7-130)
GGGAAAGAGGTTTATTGCATCAACAAGTGCTATAACTATTAAGCGCTGAGTGATCGTAGG
CCTATTAGTGCATACA
>CL1756Contig2 (86-1.6-140)
ATCTCTGTGTACTAATAGGCCTACGATCACTCAGCGCTTAATAGTTACAGCACTTTTTGA
CGCAATAAACCTCTTTCCCTAGAGAG
>CL1760Contig1 (103-2.7-278)
GAATATGGTGCCCTTGCATCGCAACAAACCAGTGTTCGAATTGGTTTAGTGCGTGATGGT
GGGATTTGTCTGGGTCTTGCACTCGTTTCCGTTACTCAGTCAT
>CL1764Contig1 (94-3.7-350)
CACCATTTTTATGAAGCCCTAATACACCACGACAATTCTTTGGCTGCTGCAAGAGGTTGG
TTTGGTGGAAGGTGGCAGTACCTACAAAATGCAT
>CL1768Contig1 (77-4.4-338)
CTTTGAGCCTAAGGTGCCCTAGGCGCATTTGCAACTTGTGCTTAGAGTAAATCTTGGGAA
TTTTTTGCAGTGTTTTG
>CL1771Contig1 (91-3.6-332)
CGTAATCTTGCACCGACACTTCATTTAAATGATGTCAACGTCTCATTGACGATCGCAAAA
GACGAATTGTTATTGGTGATTCTTAGAGTGA
>CL1775Contig1 (91-2.2-202)
TTTCCATTCGTAAATGTTGTCTGATAAACCTTACAGCATTGCAGGAATATTAGTATATAA
ATGTGGTTTCAGTGGACTTTTCGCATACCCT
>CL1775Contig2 (72-1.9-140)
TAACATACCTTACAGCATTGCAGGAGTATTAGTACTTGAATGTAGTTTCAGTGGACTTTT
CACATACCCCAG
>CL1778Contig1 (112-3.1-350)
ACTCCACTGTGCCAACAGTAGTCGAAAATATTGCTCTGGCCTGCCTCAAGGCCAACAAAC
ATTTGGAGGGAGCCAATGTAATCCGCTCAGTTGAGCCAATGTCAACGAGGTA
>CL1782Contig1 (111-3.0-334)
CTGACTAAGATACCTCTATCTGCTCAGAGATAATTAAGTGCAGTAGTAGTGCCTGTGAGT
GCTTTAGCCACACACACACAATCGCAGGTCTCTATTCAAGTGGATACGAAG
>CL1786Contig1 (91-3.6-330)
TTCTTCATTGCTAAAATAATAGGCTGTAGAACCTCTGCTACTTTCCTTTGGTGTTTGTGC
AATCCATTTCTCTTGTGCATCAGCGACAGTG
>CL1789Contig1 (88-2.4-207)
TCCACAGGGGAAAGCACTCCCAAAAATACTCTGGAAAATCTGTTCCGGGATACTTTCGCC
CTCTCGACCTTTCACAAACGAAGAATGC
>CL1789Contig2 (71-2.0-140)
GTGCTCCCACAAATACTCTGGAAAATTTGTTCCGTGATACTTTCGCCCTCTCGACCTTTC
GCCAACGAAGA
>CL1793Contig1 (91-3.6-332)
ATTTACCAATACCTTGCCATTCTTAAGCGCGCCTATCATACTCAATACAAAGTTCGCATT
ATAAAGCAAATTTTCGAAAACAGCTTTGAGT
>CL1797Contig1 (77-4.1-317)
CCTACTGCTGCATTCGTCAAGCTACGCTTTCCACGCCTCTATTTGATGCAGATCTGCAAG
TCGTTTTATACCGTGCA
>CL1804Contig1 (90-2.3-210)
ACTCGCGAGCAGTTGTGGCGCACAATATGTCGTAGCGAGTGGTTTAAAGTGGAGGACGAA
CTCGCCCCGCCCGGTTAGCTCAGTCGGTAG
>CL1808Contig1 (83-3.3-274)
AATGCCAATATCTGCAACGCTCGGTCAATCTCTTGGGATAAACTGCCCCCTCAGCTGGGA
CATGAGTTACCGGCGATCATGCA
>CL1812Contig1 (79-3.3-262)
TACCACATTTTTCTTCACTTTACGGTGTCATTTATGTTTCACTTCGTGTCCACTACAGCG
ATTATGTCCTGCTTCCTTT
>CL1816Contig1 (84-2.3-197)
ACTTATTCGATGTTGTCTAAATTACACGACAGTAACCCTCTTTTACAATGCCAGCACCTG
GTTCATTCATTCCCTCTCCTCCTC
>CL1820Contig1 (88-1.6-139)
TGGTGCTGGTGGCGGTGTGGGCACTGGTAAATGCCAATGCTGCCATCACACGAACGGTGT
CAGCACTTCTTCATCAGGCATTGTCCGG
>CL1824Contig1 (93-2.8-262)
GGCGGGGAAAGTATTAAATCGTGACCTTTTCTTCGCATTCACTTTTGCAAGACAAAGTAG
AGGAGGTAGAGGCATAGGACATTAACACTAAGA
>CL1828Contig1 (99-2.8-274)
CTGACAGGACACCCAATACGCATGCCCTCCACGTGCATTAACCCTGCCGCCTTCGGCACT
GAAGATGTCTGTCCCCAATTCTTCACCTTCTCATTGCTT
>CL1832Contig1 (78-2.6-202)
TTTTTGATTTTCACTCTTGCCATGACAGCTATGAATAGCTGAGGCAGTAAAATATTTTAA
GCAGCTTAGCGCCCACGG
>CL1836Contig1 (83-2.5-210)
TTCCCTTTTGTGTTGCTAGCTTTAACCTCAGGGATCTGAGTAAAGGAATAACTCGGCGTG
CTCAATGTCAGGTTGCAGATGCT
>CL1840Contig1 (89-3.0-270)
GTGAGCGAGTGGGTGTCAAGTTTTCAGGTAATAGTGATTTCGCTGTTATTGAATCCGGTT
TAGACTGAGCACTGCTGAAGCTTGTGAGA
>CL1844Contig1 (87-3.1-267)
CCGATTTAGGGCTCATGCCACTGCATGCTACTGCCCAAAATGCAGTAGACCAGGGTGGAA
TTGCACTTTATTATATTTGAAGGCGAC
>CL1848Contig1 (79-3.4-265)
TATCGCAGAGGTGCCTGTCCCCTCACTTCAATTACTTCAAGCGGTTGCAAATGTGGAAAG
CTAGTTCAAAGGTGACATA
>CL1852Contig1 (80-2.2-177)
ACGATCTTTGGCGCTCTCGCCCTCCTCCTCTCATGCCTCGTGCCTATCTCCATTTGCGCG
GGTGTCCCTGCCTATTACAA
>CL1856Contig1 (101-2.7-275)
GCCAAAAGCATTTGCCAAAACAAAAAGTATATTAATTCAGATACTGTCGATGCGACGAAA
TGCTATCTGAATTGGAGCAACGATATAAAAGCCTTAACTAT
>CL1860Contig1 (83-3.3-277)
TGTCTCATTGTGCGCATCAAATCCACATGTATAGCAGTCATATTTCATCGCAAAATTGTA
AAGATGTCAATTTTGGGAGTGAT
>CL1864Contig1 (91-3.1-280)
CTTAGAGCGTGACCTTGAAATTCGGAAGAGACTGAAGGCAAAATTGAGTGCATTAGATTA
ACACTTATTCACTGCGAGATCCGAGGTCACT
>CL1868Contig1 (88-3.0-265)
AACGTTTTTTAATCCTTAAATTGACCTTTGAGAACAGCTGATATTATTACTTCTCTAGTG
CTCTTATGACTGCTCAACACTGGGTCTC
>CL1872Contig1 (76-1.8-136)
CTATTTCGACAAATAGCTCAGCAAAATAAATGGTCGTAGAGTAAAGTCATTGGTTGACTT
TGTCAGGAGTAGGGGT
>CL1872Contig2 (76-1.8-140)
TCAACCAATGACTTTACTCTAAGACCATTTATTTTGCTAAGCTATTTATCGAAATAGACA
CCTATATTTTTTTATT
>CL1876Contig1 (98-2.8-273)
GACTAGTGGGCACGGTCAAAGGAGTAGTCTGTCAGGCAGAAGCACACAGTGAGGAGAAGG
AAGAACCTGGGAAGGTTAATGTACGAGTAAACGAATAT
>CL1880Contig1 (86-2.4-205)
AAGCCTAGTCAAGTGTGCCAAGAATCGTTTTCCAGTCACTGTTCCCACTACCTGTTCCTG
TGTCACATAAATTTTCTAGACTGATT
>CL1884Contig1 (77-1.8-140)
CAATTTATTGCCTTGCAATTGGAACATTCCGCATCAAAACTACTCAAAAAATGACGGTGG
ATGAGCCTGCATTTATG
>CL1884Contig2 (77-1.8-136)
CAGTTCGATATGTTCCGCAATTTATTGCCTTGCAATTGGAGCATTCCGCATCAAAACTAC
CCAAAAAATGTCGGTGG
>CL1888Contig1 (92-3.0-278)
ACAAAAACCAAACAAATAAGACAGAAACTAGAAAGACATGATAAATTAACTTTTAATGCT
GAGTAGGCAGTTGTGAGATTACAAGTGGCTGA
>CL1892Contig1 (87-2.3-201)
GGAACTTTGTGCTTATCCCAGAGATTGCCCGACCACATCTTATAGATATCATGCGGCCAC
ATTAATGGTGCTACTTTCTTTTAGGAT
>CL1896Contig1 (81-3.3-264)
CCACCCACTTTGGGCTGCAATCTCAAACAACCCGACTCTTGAGCCGGCCTGGTGAACCGC
CTCACCTGCCTGAGCCCCCAC
>CL1900Contig1 (92-2.3-208)
TTAACCGCGACGCTTACCTCATTCACCTCCACCTAATCTGTCGATGGACCGATGGCTAAT
AGTTTCACTGACAACAGTGAAGACTGATTAGG
>CL1904Contig1 (103-2.7-273)
AAAACTTCGACGTTAGAATCACAGTGTTAGGACATGAAAGAAGTGCACGTCGTCACTCTA
GCAGAGGAAGTATACGAAACGTGCCAAAGCCGTGAGGGACGCT
>CL1908Contig1 (78-2.7-207)
AATCCATCTTGTCTCATAGCGATAAGGTGGCTTGAGAGAATCGTTGTACTTCTTTTGCAT
AAATTGTAGGTCTCTGGC
>CL1912Contig1 (82-1.7-140)
AGCATTGAAAGTATTTGCATCCACTCCCGTTAGGCATACGTCCAGCACTACACTGAACAA
GAAGTGCTTCATTTTCTTTAGA
>CL1916Contig1 (76-2.6-196)
GGAAAGGCGGATTTGAATCTCCCAAAGGACGCATAATTCATGCTACTCTGCTCAAGTGGA
GCGATTGGCCTCGTTG
>CL1920Contig1 (71-2.0-140)
TCTTTTTGATGGATAAAGATGGAGTAAGTGACTAAAATTATTTTTTTAAGTAAATTAATC
CAGAATGACTT
>CL1920Contig2 (74-1.9-140)
ACGGCATAAATCTTTCTGGATTAATTTTCACAAAAAAAAAATTTATAGTCACTTACTCCA
TCTTTATCCATCGA
>CL1925Contig1 (83-2.4-200)
ACCCGAGTAGGCTTACTAACTGCACCACTTACGTGGTATATTTTAGGCTGATTAGCGAAA
GTTAGACGGTGCATCTGTAGTTG
>CL1928Contig1 (76-1.8-140)
AATAAGGTAAGTTTTATACTGAAGTTTACTGCAACGAAACGAAACTGCCATTCATCTATC
GTGAAAATACACGCTA
>CL1933Contig1 (86-3.1-268)
AGGTGTTTGTGCGTATGTTGCTCTTTTTACAAGCGCAACTGAAATGTTGACGAAACGATT
GCAGTGTTATGAGTGGCTGCATCTGC
>CL1936Contig1 (85-3.2-271)
CCCGCTATACCCTTGACTAATTTTGCCCATGCGATAAGACCCTGTTATTACTACTGCCTT
GTGTCCTAAAGCAAATATTCGCTAA
>CL1940Contig1 (84-3.3-276)
GTGGTGTCCCTGCTTCTGCACATGCCACCGTAAATTACAGTTAGTGTACCACTCTGCAAA
ATACTTGAGTCTTATTTGGGAGAC
>CL1944Contig1 (84-3.2-270)
TGTTTGACATTGTTATAACTGGGAAACGCAGTTCACTAAATACAGACATTGTGGGAAAGA
AGAATGTGCCTCAACCTTGTATCT
>CL1948Contig1 (92-3.0-272)
TGCACCATTAGCAGGAGTCACTGTCTTTAGCTGGCTGCACGCCTTTTATGCAAACCTTAT
GTGTTCAAATGACGAACAGTGTGGGGGGGAGA
>CL1952Contig1 (89-3.1-279)
AGACCTCCTTAAGACGGACCTCTGCCTTTTTCTCAATTTACTCCCCCTCTGTTGGTTATT
GCCTGATTAGCAATACACCCAAAGATTTT
>CL1957Contig1 (99-2.8-277)
TAGCTGCAATTGACTGATGAATGCACATCAAATTGTGCAGTTTTTACAATTAGTGGTAAT
TTATATGTTGACGTGCCGAGTATTTGCCGGAGCGGTTAG
>CL1961Contig1 (80-3.5-276)
AATAGTTTAAAATCCGCAATGCGTTTATCAAAACTCAAGTGGAACAGCCGATTTATTTGT
AAAAAGACCAATTATGTGCG
>CL1963Contig1 (82-2.5-203)
TTTATAATGGGTAGTCTAGAGTTCCATTCGGCGTGGTTATTAAAGGTTACCCTCGGATAT
CATTATCAATGTGGTATCGACA
>CL1968Contig1 (86-1.6-140)
ATTTTTTGTGATTAAATGGAACCTTAGAAAGGGCATCGTTGTAACATTTGGTTATAGCTC
ACTCCAAATGATGATAGCGCAGCTCG
>CL1968Contig2 (76-1.7-130)
ATCATCATTTAGAGTGAGCCATAACCAAATGTTACAGCGATGTCCTTTCTAAGGTTCCGT
TTAATCACAATTGTAT
>CL1972Contig1 (71-1.9-132)
TTACTGTTCCGCAATAGGAGAAGCCATGTATCTGGTCGCCTCTGGTGGTGCCGCAATGTG
GACAGCAGTGG
>CL1972Contig2 (88-1.6-140)
ACCAGCCCTACTGCTGTCCACATTGCGGCACCACTACAGGCGACCAGACACATGGTTTCT
CCCATTGCGGGACGGTAAAATCAAAATG
>CL1976Contig1 (84-3.2-271)
GTTGAGGTGCAGACTCTTATCGCTTCAAAAGAAGTCACCTGGACAGTGAAATCATTTCCT
GCTAACCCCGCCCTTATTACCAAG
>CL1979Contig1 (87-3.2-280)
CATTAATTCTCATGCTTCACACTCTGCAGCAATAACCAAAATCTTAAATTCAACAAATTT
CAAACACAGACTGCTTGTTCTACTTAG
>CL1983Contig1 (80-2.5-204)
CAGGTTTTGCTGACCTACGATGTCATACCATACTCACTCTTTCCATATGGATAGCTGGAT
GACTGTATGTTTCCATTTGG
>CL1987Contig1 (80-3.3-265)
GACAGAATCACCCTGGCTCAACCCATCGCCACCTAAAGGGATGCATTTGATTTGAAACTA
CTTGACAGTAGTGAGTCCCA
>CL1990Contig1 (93-3.0-279)
AGCCGAAATGATTTTGCTCTTCCGCCACTCCATCAGTGATGCCGACGAGCAGCAGTGTCT
GGGGGTGAGCAACAATCCTCCCAATGCCTTTCA
>CL1995Contig1 (80-2.5-204)
CATACAGTGTAGTTTGTGAAGAAGTCTCCAACTCTCATGGACTTGGAGGAGCTAGCTGAC
AGTGTGGAAGCATGTCTAGT
>CL1999Contig1 (85-1.6-140)
CCACCTTCACGGTACAGCAAATTATGAAACGGCATTGTCAGGAAGCAATGTATGTAGCAG
TAGCACTATTCACGATACGGACAAA
>CL1999Contig2 (76-1.8-136)
TCACGGTACGGCAAATTATGAAACGGCATTGTCAGGAAGCAGTGTATATAGCAGGAGCAC
TTTTCACTATACGGAC
>CL2003Contig1 (79-3.2-253)
GTGAAGCTGTGCCTACACCTGCGAAAATGATGAAAGCAAAATATTTCAACAAATTCACTA
GCACCACTTTTATAAGCCA
>CL2006Contig1 (93-2.8-263)
TACCTGGTTGATCCTGCCAGTAGTCATATGCTTGTCTCAAAGATTAAGCCATGCATGTCT
CAGTTCAGGCCTTAATACGGTGAGACCGCGAAT
>CL2010Contig1 (104-2.7-280)
AATGCAATGCGGATATTGCCCGATGCGCGAGCATTCTCCATTTGCTTTACTGTTTCAAAC
TCCAGTAAGACGTGATTGTCGAAAGTAAAAGAACGCGCACTACT
>CL2013Contig1 (95-2.9-279)
CGCGAAGGCAGAAATGCCACTTCCTGAGAGGGTTGTTCTTTCCTCTGCTACCTCACAGGT
AACGTACATTCCGGAGCACCGTGTGGCTGTGGTAG
>CL2017Contig1 (91-3.0-271)
CCATATTCCAAACGAACATTTGTTTTAACCTAATTCTATGACTGAAGTGGCTAAAGAATT
ACATTTGGTCAACAAGCGGCATTGACTGCAC
>CL2021Contig1 (95-2.8-265)
GCAAACATTCAAGATGCCATTCTTTAACAATGGAGAAGTAACGTATACTCTCAGCACTTG
CATCAATGCCACCCAGTTGATACTAATTTCCATCA
>CL2025Contig1 (91-3.0-274)
CTGCATGAGCTGATCCCTATCTAATTCGTTTGTGTGAATAATTGATTGCATTATTGGAAT
ATGAATGTACATGGACCCAATCTAACAATTG
>CL2029Contig1 (82-3.2-261)
GTGCTTGCAGCTTAAATAAGACCGTTGCAATAAGGCAGCCAAACTAAGCTTTAATCGACA
GCCGGCACATTGTCTTGCCAAA
>CL2033Contig1 (81-3.3-264)
GAAGTGATGCGAAGTAGGTAACCGGAGCGAATTTGGGTAGGTATGTAGAGGGTGCGGTTC
AGGCTTGGTGGAAAGTAGATA
>CL2041Contig1 (85-3.2-274)
GATTTCCCGTGTTTGCCTTCGGTATTGTGCTTATTTCTGTAGCTGCACTTTCTTCAACAC
CTTGTTTCCATTTTGTTATGCTTCA
>CL2046Contig1 (87-3.2-277)
GCAACATTTCGACAAAATGAGGAAAGCACACAAAACTAAGCCATGCCTTATCTTTTCGTT
GATTGATATCAGTAAATGGACGCTGTG
>CL2049Contig1 (91-2.3-208)
AATGGAGGACCGAAGGCCAGCGAAATAACCTGTTTATGAACAACTTTAAATTGTTGGTAC
TTACAGTGAATATGCCTTTGCTGTATGAGAT
>CL2054Contig1 (92-3.0-279)
CGTAAAGATATTGGGCTAGGCAATGTAGGTCACTACGACTACTGCTACTATTGTTGATGG
TGGGTTGTTGGTTGTGAATGCACATAAGAGGG
>CL2058Contig1 (80-3.3-266)
ATGGGAGCAAACGCAAGCACCCAACAATCTTTAGAAATGATGATTATTCATTTTATCCAC
TTACAACAAAGTAACGACTA
>CL2062Contig1 (75-2.5-187)
TTAAATTGGCACCCATTCCTAGCTTTTAGAATGTTCTGCGTAGTTGGATAATTTTTTATT
GAGTATGGTATAAAA
>CL2066Contig1 (78-1.8-137)
GACAGCGTGAGAGAGGGAAGGAGGGAGGGATGACTGAGAGGTGGGTAGACTCGATTTGGC
GTGCGAGGGACAGCCCCT
>CL2070Contig1 (89-2.2-200)
TTTTAGGCTCAATGCTAGTGGATTGCTAGATCTCTCCTGAGTTTGTGTTAGAGGTGCATT
CCAACCTGTACACCTCTCATGGGCATAAC
>CL2074Contig1 (80-3.5-276)
CAGATAGTATTGAAACTGATGACAAACCTGTGATCAGACATGTGACCAATGCAATGATAA
CTTTTGCCAATCGTTTTTAT
>CL2078Contig1 (83-3.2-265)
AAGCTAACATTCAGCTTCCGGACGTGCGAAATGTCGCAGACCACTCTGAGCGGTTTTACC
AGAACCTACTACACCTTCATTTT
>CL2080Contig1 (82-1.7-140)
GGGTGGATCATCACGGTGACGTGTGATCAGTGCTTCTTCTCCATCACCAGATCAGGAAGA
TTCACCAATTCGACACTGGATC
>CL2080Contig2 (76-1.8-134)
TATGAAGTGTGGATCATCACTGTGACGTATGATTAGTGCTTCTTCTCCAACACCAGATCA
AGAAGATCCACCAATT
>CL2085Contig1 (77-1.8-140)
CAACTTGCAGACACTGGTAGGATAGTGGAATTACATCTCATTGACTGCACATTTGAAGTA
TGATTTACCAGTGGATA
>CL2085Contig2 (82-1.7-137)
ATTACTACTATCCACTGGTAAATCATGCTTCGAATCTGCAGTCAATGAGATGTAATTCCA
CTATCCTACCAGTGTCTGCAAG
>CL2089Contig1 (79-3.3-262)
CTGTCATTTCTGAGATCAAGAGATGACTCAACCCCAGGTAGAAACATATACACAACGCCA
TGAACCTGCTCTCCCCAAA
>CL2093Contig1 (78-2.4-186)
GTTTATACGGAGGGACGCTGAATGTGTCAGAGGACTTGTCTAATTAGCGGCACAAAGCAA
CAAATAGTGGAAGATAAG
>CL2095Contig1 (82-1.7-140)
TCTGAGTCAACAGAAAACCACTCAAGGGTTACGATCAAACACTATAAATACTTCCAAATG
AACAACTTAGGCATCGTAGGGC
>CL2101Contig1 (95-2.8-264)
GTCTTGGACAGGTTTATTCAGAGACTGGTAACTTCATCTCTGTAAACTAGTGGAATATTT
TATGTCGGAATAAACTCTGGAAAACCATGAGCGTC
>CL2104Contig1 (75-1.9-140)
TGAAATTCGCGCGTTGCTGTGGAGAGAAAAGCATCCTTTTTTCTTTTGAACGTGCTTTTT
GAAAAATACTGCCTT
>CL2108Contig1 (87-3.1-266)
ACAGGCATACAATAAATACAGTAGTTTGGTTTCAGAATAAGTTATTCTGCAACACTGAAA
GCGGCTGCTTCGTAAGATGGGATGACC
>CL2112Contig1 (91-3.0-269)
CGGGATAGCTGAATAGACCCACATAGCCTAGCGAAGAGAGAGTACTGTCGTCGAACCCCC
TTTCTTTTAAATGGCAGAGGACCCCCTGTCG
>CL2115Contig1 (73-1.9-140)
GCTCTGGTTAATTGGAAGGAGCAAATTTGCCTCTCACATTTGAGTACAATATGCCACCTC
ATCACCAAACGCC
>CL2115Contig2 (77-1.8-140)
AGGTGGCATACTTCACTCAAATGTGAGAGGCAAATTTGCTCCTTCTAATCAACCATATCC
ATGCCTTCTAACGCACC
>CL2119Contig1 (89-3.0-270)
ATTCAAGCATCTCAATTGTGCGCCTACCTGTGTCTTCTTCCTCTCCAACTGACCAGTCAT
CTACAAGGCACAAGCAACTCCAGTTTAAT
>CL2123Contig1 (73-1.9-140)
GAGTGATCTCGCCATCTCCACCTACGTTATGATGGACGAGTCACGAGAGTGATGATGGAG
GGCGAGAAGTACG
>CL2127Contig1 (85-3.0-258)
AGCCACCATCTCCACTACAAACGTCTCGCACCACATCGCAACCACGGAGGGTACAATCTC
CCCATCTCCGCGCGATCGAAAAAAT
>CL2132Contig1 (91-2.8-259)
ATAAATTTATAAGAAGTCACAGCAGTTCAGCAGGAGATGTATAGTAACATTCAGAAGGAC
TGAGAGACCACTGGTGTGTACCGAAAGCCAT
>CL2136Contig1 (89-3.1-280)
ACTACCATTTGGTAGCCACCGTGGTTTAAGGAGATGTTGACAAGAACAGTCGCCGAAGCG
GGTGAAGGTATCCCGAGCCAAGCCAGCGC
>CL2140Contig1 (80-1.7-139)
CCGAGGCATTACTTCATTAATGCCCAACCACAAGACCGATATTGCACGATATCTCTTAAC
CCACCTGTTTCAGTTGGTTA
>CL2140Contig2 (75-1.9-140)
ACCGAGGCATCATTTTATTGATGCCCAACCACAAGACCGATATTGCACGATATCTCTTAA
CCAACCTGTTCCAGT
>CL2144Contig1 (85-3.1-266)
AACGCTCTTTCTTCCATTTAATTTTGCAGCCGATTTAGTGAAAAATACAAGTTCAAATTT
GCGGATTTTCCGCGGAACATTCTCT
>CL2148Contig1 (94-3.0-280)
CAGCCGAGAGATTTGATTTCTTCCTTAGGGAAGTAAAAACAATAGGTTTTACAAAAGCTT
CTGACAAAAAGTAAGAAGTTTAGTGGTATCCTGT
>CL2152Contig1 (72-1.9-140)
CTAAGAGATTAGCCCTAATTATAGTTCGCAGAACTTCAGCGCGTTTCAAAAATCTGATTC
ATATTACCCCAT
>CL2152Contig2 (79-1.8-140)
TTAATCTGAATCAGATTTTTGAAAAGCGCTGAAGTTCTACTAACTATAATTAGGGCTGAT
CCCTCAGTAATATATTATC
>CL2156Contig1 (92-2.8-262)
AAGATTGCTCGCTCCGCAGCATCGGGCCGTGGGATCAGATTTTCTCTCTTTCCGACTCCA
CGCGTGCCACATACCTGGCAGAGTTCATTGGG
>CL2160Contig1 (76-2.7-204)
TTTAAGCCATAGTTATATAACAACGGCTGAAAACGAAATTAGCTAAAACATGTCAGACCC
GCAGTCAATATCATGA
>CL2164Contig1 (87-1.6-140)
ATTAATAACAGGTCAAAATTTTACTTGTATACCATGGTTATCAAGTGTAGGCCACAGGCT
GCTCGCTAGATGAGCACTAACTTTGTG
>CL2164Contig2 (72-1.9-140)
GTTAGTGCTCATCTAACGAGTAGCCTGTGGCCTACACCTCATACCATGGTATACAAGTAA
AATTTTAACCTT
>CL2167Contig1 (89-3.0-266)
CCACTTTCGACAATCAGCCCCGACAGACTTATGGAAGAGGTCCTCCTGCGTTTACCATAT
GCAGGCCGACGTCGCGCATGCCGAGTTGT
>CL2172Contig1 (82-1.7-139)
CTCCTCCCCTTCTCCCTCTGATTGCCTCTGTGGCAGTGAGCATTTCTGGTAAGCATTCCT
TCTATTTGATTGCTCCATTACT
>CL2172Contig2 (82-1.7-140)
CTGCTTCTCTGATTGCCTCTGTGGCGGTGAGCGTTTCTGGTGAGCATTGCTTCAATTTGA
TTGCATCGTTACTACTGCCAAG
>CL2174Contig1 (81-1.7-135)
AACAAATTTGTTTCATGCAATTTAGATCCTATGCCTACAACGGCAGAGTATTTGTGACTT
TCAAATGTCGTTTTGTGGCCC
>CL2184Contig1 (84-1.7-140)
TGATCGACGTGGCGCCATAGAAGGAATTTACCGCGTACTTACAGCAGTGGGCCCAGGGAA
AACATGTCAAGTACTGATATTAAG
>CL2188Contig1 (88-3.1-270)
AAAGGGTTGGCGCTGAAGGAAGCATATGAAGACACGTAAATTGTGGTCGATTAGGGCTTT
TATTTTTATCCTTAACATCTCACATCGT
>CL2192Contig1 (97-2.1-200)
ATTCGGCACCACCAAGAGCGAGGTGGAGACACGAGGGCATGAAAGCCGATACACGGGCTG
TGTTATTGATCTGGTCGATGTAGGGGTAGGGCACTGG
>CL2196Contig1 (100-2.7-274)
CGTATTATTGCAGGCGTCACAGCAATTCACTTAACGTCATCTCTGGCCCAAAGTAAAATT
ATTATCAACGTCACATGTCCTTTTAGAAAAATGAAGAGTC
>CL2200Contig1 (88-3.2-279)
GCTCATGGTTAGGAACGGATGAAATGATCCAGGCCTTCTACCCTCCACATTTAAGCCTTA
TCTTATCTCGAATGTTAGTTTTCAATTA
>CL2204Contig1 (76-1.8-140)
TCTCATCATTAGCAATCAGTTGGGAGTGCGGTCTGGCCAACCAGTACTACCGTACAAGGT
TCGATGACGATGACAC
>CL2204Contig2 (77-1.8-140)
ATATCTACACTTTCTCAGGCCTCATCATTAGCAATCAGTTGGGAGTGCGGTCTGGCCAAC
CAGTACTACCGTACAAG
>CL2209Contig1 (85-3.2-269)
CCACGTGTGTTGTGTCTGCCCAAACCATCTGTTCAGGTACAGAGGAAAGCATGAGAGGCA
ATACCGTGGAGCAGCCAACTACATA
>CL2213Contig1 (87-2.4-210)
GCTTTTTTGTGGCACCATATATCAAATTATTGCTCGAATGCGCCGACAGAGCAAATACTG
CCTTCTGTCTGCTTGGGCCAGCGTGGT
>CL2216Contig1 (97-2.8-275)
GCAGTGTCACGGTCGCTGCCGTTGCTGCTTTGTCGCACTCCATTCCACTTCACTCCACCC
CACTACTCAACATTGTCCACCAGTGAGTGAGTGAGCG
>CL2220Contig1 (102-2.7-279)
CATTTATTTTAGGTTCCGCACTACCAATCATTTGTCGTCTTGAAGCAGATGTGATGGAAC
AAAATCATCCATCACTTACTCAATTTGGTAGATTTTTACCGC
>CL2225Contig1 (92-2.9-266)
TATCTTAATTCATTTTTCAAGGAAGGTAACAAATGTGGTTATTCAATATTGTTTAAGTAT
AGAGCTGATTAAACGTACATACTGAGTGATAG
>CL2229Contig1 (70-2.0-140)
TGAGATGTCCGTTCCGTTCAGCAGCCCATCCTCCTCCTTCTCATTCGGTGGCTCCGCAAC
GAAGCGCCAT
>CL2229Contig2 (73-1.9-140)
TCCGTTCAGCACCCCATTCTCCTCCTTCTCATTGGGTGGCTCCGCAACGAAGCGCCATTG
GAACGTGGCATGG
>CL2233Contig1 (82-1.7-140)
AAGCAAATCGTCCCCTTCCGTGGCCTCACGTCACCCCACCCCAGCTCAGCATCAACAGTC
CTAATGCTGGCGGGTGGTGCGT
>CL2233Contig2 (71-2.0-140)
TTAAGCACCACCCGCCAACATTGGGACTGTTCATGCTGAGCTGGGGTGGGGTGACGTGAG
GTCACGTAAGG
>CL2237Contig1 (73-1.9-136)
AATCTCCAACTCCTGGCGGAACGTGCGTTCCCCGGCTGCCCCCCAAACAAGATCGCCAAT
TGGGTTGCAGTTC
>CL2241Contig1 (85-1.6-140)
ATGGAACCCTTCAGATAACCGTTGGTAGAAAACCAAAAAGTTGCTGTTCAGTAATGCAAA
ATGAGACTTTTTATACTCCTGTTAC
>CL2245Contig1 (72-1.9-140)
CATTTCAAACGTCCACTTTTTAGCTGGAATTGGCCGAACTCTACCTTGGAGACACTGAAC
CGTCTACAAGGC
>CL2249Contig1 (99-2.7-272)
GTCCTGTCTCCTGTCATTTCTACTGGTTATGGCAAGGAAAATGTGAGGCACAATGCAGGC
TGGAGAGAGACCATCTAACCAGTGTCGCGAGGCCACGAG
>CL2253Contig1 (94-2.2-204)
TACGTTCGCCCTATCTCCCACTGTTTCACAGCTAATAAATCACAAATTTTTGTATGCACT
TTAGTATCAAGTGCATGAAGAAAGCAGAATCACA
>CL2257Contig1 (74-2.8-206)
AAGAAGAATTCTTTTTTGAGGAATTAACACTCACTTCAGTAGGAGTGGTGCATTTCCAAC
TACTGAGATTGGCT
>CL2261Contig1 (87-2.4-210)
ACTTGACGTATGCACTAAGGGGAAAGACTGATTACTTAGTCTATTAACCTACAAGTGAAT
GATAGGTGATTAAAGGCATTAAAGACT
>CL2265Contig1 (80-3.4-270)
ACCTGCTCACACATGCAGCGCTGTGTGAAAAGGATAGAATTGAGGAGGTGGGTGAGGAGT
GGGCAGGATATGCACAGTGC
>CL2269Contig1 (78-3.3-255)
GACCACAAACCGTGTCGGCTGATATAATAGCAGTTTCAGTTCTCTCTGCCGATATATGGA
ACAGGTAAAATCCTAACC
>CL2273Contig1 (97-2.9-278)
TCCTTCCACAGCCATGTTGTAGCCGTAAATGATTAATAAAGTGGGCAAGCCTAATTGACT
AACTTGAATAGAGCGTTTTGCATTGCTTTCGATTTAG
>CL2277Contig1 (93-2.9-274)
AGGGTAGACTTAATTCACACTGCATTGTCTTCACTTTGGTTTAGTTGAATGGAGTAGGGC
AAGGTGGAAAAAGGAGGAAGAAGAGGTGGTACT
>CL2281Contig1 (81-3.2-260)
CTGCCTCGGGTAACTCTCACTAGATCGCCGACCACCACACAACAGCTGCTCGACAGCATC
AATCTCAACCCCTCTCCCACA
>CL2284Contig1 (85-3.2-269)
GTCATCTGAATCGGGCGCTCAATAGTTATAAAGCACAGACTCGAAAAGGCGTTTAAGATG
TGACTTTGGCTAGGGTTTAATCCTT
>CL2288Contig1 (73-1.9-140)
ACCCACAAAGCTCCCCAAAATTCGACATTTATGTATCAGAGTGTGGAAAATTGCAAAACA
ATTTGAACGCAAC
>CL2296Contig1 (87-3.0-259)
AGCATAGGCTCTTCTCATCATGATGATGCAGCTTATGCGACAATAATCAGTTTACTCGAG
AAAGAGAAGTTACTCTTTCGTGCCTAT
>CL2300Contig1 (81-1.7-140)
GCTACTGCAAGATGAATGATAGACGCACTTAAACATGGGGTCCCCGCACAGTTGCACTTG
GCATATATGCCGATTGTAATC
>CL2308Contig1 (90-3.0-270)
GGATGCCACATTTTGCTAATTTTTGCCGATTCATGTGAGTAATATCGTCCAACCTGTCCT
TTTGGTTAACACACCTGCGTGAGGTGGTCG
>CL2312Contig1 (83-2.5-208)
CCTTTCTCCTACTTACCTCTTTTTACTATGCCATATCACTTATGCCCACTGTGCGGTGTA
TTTCCACTTTTTTTCCCAATTTC
>CL2317Contig1 (70-2.0-140)
CTTCTGCTCTTACTCGCTCACCTCGCTTTGGCAGCTCGGCAGGTAGAGTTGGCAGGGCGA
AAGCGGAGAG
>CL2321Contig1 (92-3.0-275)
GGTCTTCGATTGTTCTGCTCCCAGCGTTCAGAAAAAGGATCGCCAAAAGAGATATGACCT
CCACTAAGAAGGGGATTGGAACTAAGAGACCA
>CL2325Contig1 (70-1.8-123)
AACAGCACTTTAAGGTCAACTTCAAAACAGCTTCAGTGCCATCGCCCAAGCCAACTTGTG
GTACTTAATC
>CL2325Contig2 (71-2.0-140)
TCAACAATACAAACACTTAACAACAATTTAAGGTCAACTTCAAAACAGCTTCAGTGCCAT
CGCCCAATCTA
>CL2329Contig1 (97-2.8-274)
CATCCGAGTTTTAAGTGGGCCAACACCGCCTGCTGATTGGGTGGTTGAGGATTTACGGCC
AAGTCATCGTGAACGATACAGCAAAGTCGTTCATACC
>CL2334Contig1 (88-3.1-272)
TGCAAGGCATCGGCTTTATCCGCCTCATTCGTTCGTTCGTTCGTTCGTTTCTTCGAATCC
ACGAGCGGTTAGGGTATCCGGCACGCGC
>CL2339Contig1 (89-3.0-265)
TCTTAGTAACAATTTCTAAGCCATCCAAATTCAGGACTACACACACAGAGATGACATTCA
GCACAAATGATAACACAGCCTCGTGTATA
>CL2343Contig1 (102-2.7-275)
ATTGGCTATTTTTAGGTAGTCATTCGTAATATAGCGGTTATATCACATGACGTTATTTAT
TGAGTCAACCCATATAATGTTAAAGTGACTAAGAATATTAGG
>CL2347Contig1 (74-2.8-206)
CCACGTGCAATGCCCTGTCAGCTCTGCGCCTCACGACGATGACTGAACTAGGTTGATGGA
GAAGTAAGCTGATG
>CL2351Contig1 (83-1.7-138)
TCCAACTCAAACAGTCATGGTGACAATTCTCCCCCTTCACTTGTATCATCCTCTGCGTGT
AGATGGTAGAGGGAGAAACTGTC
>CL2355Contig1 (93-3.0-278)
GAAGACTCCGTTTTGAGTACATGTGGCGGAATTCTATGAATGGATATTGCGTCAACGTTT
TGCAGATCTTGCCACTTCCGTTAATATCAGCCT
>CL2359Contig1 (80-2.5-203)
AAAGTTTACGCGGCAGTCACCTTACTAGCTCAGACAAGGCTGACTGACACTATTTGCTTA
CCTGTTCCTGTAAGAGCATT
>CL2363Contig1 (84-3.1-262)
ACACTTTTATTAGTAGGTGCTTGGCTCTGCCCACCTGTCGAGCTGATCGCTCTAATGCTA
CATCGCGCCACACCCACACCTTCA
>CL2366Contig1 (96-2.8-264)
ACTTAAACATCTTTGCAACACTTGGCTTACGCAACCATTCTCAGTGGCATGAAATGCTTT
TGAGGCAATTGAGTGCCACTGGTGGCAAGAGGGACT
>CL2369Contig1 (74-1.9-140)
AATCCAACACTTCCTATTTAGTTTACTCGGTAACACATTGATCATTCTGATCCGTCTAGT
TGGTGGATTTTGTT
>CL2373Contig1 (74-1.7-129)
TTGGTGGGAAGATATGCTGACAAAAGAAGTCAAGTAAAGTTAAAGCTAGCAGAATGATTG
GGGGGAAAAATATC
>CL2377Contig1 (89-3.0-264)
CGATCAGAGTGGAGTGAATGCTCATGATGAGGGAAGCCATTGAAAATAGTGTATGTAACA
TCCCTAAAACGTCAGTTACTGTATTTCCT
>CL2382Contig1 (78-2.6-202)
ATAGCCGAGGAATTCAGAACGGAATCTGGTACAGGCAGATAGAAGAAGAGAGGACAAAGA
TGGGGTAAGTGAACTGTC
>CL2386Contig1 (86-3.1-265)
GAGCACTTTGCTTTCAGGGAGAGCTTTGTTGAGAAATGTAAGGTAGTGGAGCAGCTGAAT
AAATTGCCCGAAACCCAAAGTAGTTA
>CL2389Contig1 (86-3.0-257)
GAGGTTTTGCAGTACCTTCCCCTGCGTTAAATTTGCAAACATTCCTTACGACTGTTTTGT
TTGGGCTTGTTGAGCCAAACATATTT
>CL2393Contig1 (72-2.9-208)
CGTTGAATATCCCCCGCTAAAATGAAACCCGTACATTAATAAAGCATTTCTCGTGCAACA
ATATTAAGAGCG
>CL2397Contig1 (82-2.4-198)
AATGGTAATACATTTACATCCGTTCAATGGAAGTGATTGGGTGATCTTAAGGCAATTGCT
CCGCCTAATAGGTCCTACTTAC
>CL2401Contig1 (93-2.9-267)
GTGTGACCTTAAAAGAAGAAGAAATTGTGCCGCGACGCAGGCAAGTTTATGTGATCCTGC
TGCCATGACTTATTGCTCATAAATACCTGCTGA
>CL2405Contig1 (94-2.8-260)
TGGACACAAATTAACAAATTAGTTGTTAGCACCTATTCATCGAAAATTGAGTGCTTGGAA
ATTGTGAAGTGTCTGGTTTTACGGTGGCCATAAG
>CL2409Contig1 (76-3.5-268)
CATAGTTTCTATGGTGAAATCGAGAGGCTGCGATTACCGGGGCTTTCTCTTTAGAAAACT
CGCAATTATAAAAGCC
>CL2413Contig1 (100-2.7-273)
TGGCAAAGCAAACCATCCAGCTGAGGCAAATAACTGCAAATTCAGACGGCCTCATGTGTA
AGCCGCCTGCACGGAGTTCAATACTTTGATCTCAATGATT
>CL2417Contig1 (99-2.8-273)
AATTTTGGCAGAGTTATCTACTAGTTAGCTGATTGGCTAGAGGGAATGTAAATTCTAGTG
CCACCTAATGTTTCGGGCAATTTTGTGGTCCTTAAAATG
>CL2422Contig1 (88-3.0-266)
TCCCCACCTTAGCTATCTTCTTCTCCTTTACCATCTCCTTTGACTTCGTGTACGTCACTT
CCAATGCCACCAGACATAAGCACTGGCA
>CL2425Contig1 (84-1.7-140)
CAGAGGAAACCTGACTAGCGTTAATGCTTTCTGAACTCTATTGGGTTGATTCAATGTACT
TAAGTGTTCTCGATGCCTATGAGC
>CL2425Contig2 (83-1.7-140)
TAAGTACCTTGACTCAACCCAATAGGGTTCAGAAAGCATTAACGCTAGTCAGATTTCCTC
TACACCCATTCGGCTCTGGCGAC
>CL2430Contig1 (85-2.4-205)
CCCTGGTGAACAAACATTCTTCTTGGAGGCGACCGTGCATCGGAAACAATGGAACAAAAG
TCGTTTTATTAACTAGAAGGCCAAA
>CL2433Contig1 (74-3.5-259)
GTAATTTGTAAATGCCATGAGTTTGATAACAAAGCGAATTCCACAAGAAAATTATAGAGT
AAGAAGAATTCTTT
>CL2437Contig1 (90-2.3-210)
AGGGCAGAATCCTTTTCATGAGAGCCAAAAATAAACTGCGCTTAGCCAAGCGGCAAATAT
CGGAACTGGATATGTGATGGAGGTTACATA
>CL2442Contig1 (74-2.8-204)
CCATATGTGACACCTCACCTGTCCCGTAGAATATTGGTGTCGCATCTGTGAAGTGTGTTT
ATGTACCGTTTACA
>CL2447Contig1 (84-1.7-140)
TTTAGAACACTTCACTGGCTGCCCGCCTTTTTAATCCTTCTCTGACTAGGCAATTCTTGC
CTCAAAGTCAAGACCTTTCAATGC
>CL2452Contig1 (95-2.9-275)
CTCTCTCTCTCTCTCTCTGGCTGACTGACTGACTCACTGACCGACCGACCGGTAGGCAGC
TGTACAGCATGGCCTGCGAGTGAGGCAGGGAGGTA
>CL2454Contig1 (78-3.4-264)
TGGCTGATACACAATGCTATTAGACTGAAATGCTAAGCATGGTTAGAATATGCTCCGTTG
GTTAAAAAGAAGTAATAA
>CL2458Contig1 (77-2.6-203)
GTTAAACACAACATGTGAACAAAAGGTACGTCCTTCCAACCGGACTAGCAGCCTTACAGC
TATTTTGTGTTGCAATA
>CL2463Contig1 (86-3.2-273)
CTAATTAGACAAGTCCTCTGACACATTCAGCGTCCCACCTTATGAACAAATTCTTCATTT
TACTAACCAAATCATCTAGAATGCCT
>CL2466Contig1 (80-1.8-140)
GCCAAATTCGGCGGAATGCAATAGTGATGTCGGAAAGGCTGAGATGCTGATAGCACGGTC
CAGCGACCTTGTCGTCAGGT
>CL2466Contig2 (77-1.8-140)
CAAATTCGGCAGAATGTAATAGTGATGCCAGAAAGGCTGAGATGCTGATAGCATAGTCCA
GCGATCTTGTCGTCAGG
>CL2470Contig1 (82-3.3-272)
CTAGTAGGCTTTTGGTATACCGAGGCATTATTACTATCGTTGTCATCAGGGTAACACACC
ACTGCTGTGTCTGATGCTGCTG
>CL2476Contig1 (87-3.1-272)
GTATCCGTTTGTTTGCAGTGAATGACGTAAGAGCCTCTTGAATGTTATCGCACCTATCAA
GCTTTGGCACATTGGAGGGAAGCTCAG
>CL2479Contig1 (88-2.9-255)
ACCTGGCAATTCATGGCATATTCAGGTGTGAATGGAGGGCAAGTATGCAATTTTGCGCTA
GCAAAGTATCGGGAAGATAGCAAAGTCT
>CL2484Contig1 (83-1.7-138)
AGATCGGGTTTGTTGCAAGTTATGATTTGTCGTGGCATCATGAGCGAGCTATTACCTTTC
AAGGAGCATATTTTTTAGCGAAA
>CL2484Contig2 (70-1.9-130)
GGTTTGTTGCAAGTTATGATTTGTCGTGGCATCATGAGCGAGCTATTTCCTTCCAAGGAA
CAAATTTTTA
>CL2488Contig1 (89-3.0-268)
AAGGTCAGTGAGGTGATTTTCCGCTAGTTCCTCATGCTGCTGCCTGTTCTGACACGTTTG
AAAGCAGGAGTGCAAGGGCTAAGTAGTAG
>CL2492Contig1 (76-2.5-189)
GCCGTGAGAGGAGCATTCCTCTGCTAGGTGGTCCGTTTTCTGCACCTACTGCACATCTCC
AACCGCGGGGCAGGAT
>CL2496Contig1 (93-3.0-277)
GTTGCAGAGGCATGTAAAGATGACGCTAGTGGTGTAAGGGGTATGCAAGTTGATGTGCGG
GAAATGAATTGTGATGAAGCGTGGATGGGTAGG
>CL2500Contig1 (73-3.6-265)
TGCGTTGCGTTGCGTTGCGGTGCGGTGCGGTGCGGTGCGCGGTGGAGAGGAGAGTCGTCA
AGCTGCAATGCGG
>CL2504Contig1 (91-2.9-266)
TACTCAATACAAAGTTCGCATTATAAAGCAAATTTTCGAAAACAGCTTTGAGTTTCTTCT
TGACCACAGTGTAAATGGTGGTTAAGTTGCA
>CL2507Contig1 (85-3.1-261)
CGGAAACGGCATCTCATCATAAGGGTGTTTACGATATCCTACTTTTCTAATGTACTTGAC
ACTGCAGACATGCAGTGATGTTGGT
>CL2509Contig1 (94-2.8-266)
CAAAGTCATTGGAAATGCCTTTGATTTGCATTGAGGATGACTGGTGTGAGCAAACACGTG
CAGCATTGTGAGCAAATCCTATGAGGCTGACGAA
>CL2514Contig1 (95-2.1-201)
TTTCTCCACCCTTGTTTGCACTACAATGTCCACAAAGTTGATAAGTACCGTCCCCTGAGT
TAGCTACCTTTCCTAGTGAAGAACCCTGCGACAGA
>CL2519Contig1 (86-3.0-258)
ACGGCAATGGTCTCGTGAATGTGTCGGTCCTTCACCAGTCTGCTAGCACTTCTCCATTAG
CTACTGTCAGGCTCACATCCTGATGT
>CL2523Contig1 (99-2.8-274)
GAAAGCAACTACCCATGGGATATTTTCAGTTAATTCAAAACTAGCAGATGCCAAAATGCT
GTAACTCCTACTAGCGGCATGGAGACTGCAGTTTATAAT
>CL2527Contig1 (87-2.9-256)
AAATGAGTCAGAACAGCTGTCTTTTAACAGATGGATGAGCCGTCATGGGGAGGAAAAGCC
GGTGAATGCAAACTTTATGGTTGAGGA
>CL2536Contig1 (90-2.9-264)
ATAAATGGACATGAAGAAGGTCAGGTCACCGCCCTCTCTGTAGATACAATTATCGACACT
ACCTAGCGCAATTATTTGAGAGACATATCC
>CL2540Contig1 (86-2.4-207)
ATGGGCTGTTGATATTCCTCGTGTTGGGCTCCTGTGCAACAATATGATGTTAAACCCCGA
CTGAAGGTTGAAGCATAAAATGATTA
>CL2544Contig1 (88-3.0-265)
GAAATCACACTGACGATTGACAACACGCAACGAGAGAATAGCATGCATTGGTGGAATAAT
ACTGAGTCTTACCAAAGGGTGACATTGC
>CL2548Contig1 (89-3.0-269)
AGATGTGTTTCGGTTGTCAAACGAGGTTCCAGTGAGGTAGAAATGTCGATCGAAAATGCT
CTACACTAAACCTGAGTGCCTCTTATTGA
>CL2552Contig1 (73-1.9-140)
ACCTCATCTCGAAGCATTTCTTCAACCGGATGGTTTACTTCTTTCAGCAAAGGAGGTGGA
ATACGTCTGGGTG
>CL2552Contig2 (73-1.9-140)
CCCAGACGTATACCACCTCCTTTGCTGGAAGAAGTAAACCGTTTGGTTGAAGAGATGCTC
CGAGATGAGGTCA
>CL2555Contig1 (71-2.0-140)
AATCCGCCACATCTTACATAGCTCAACGAAGAGACGGCTCTCGAAGTTAGGGCCTTGATC
GCTATGAACGG
>CL2559Contig1 (80-3.3-264)
ACAATGCATGCCATTCATTTTTTCGTAGCAGTATGAATAATGATTTTTTTAACTTTCCTT
GAAGACTAACGCTATGCTTA
>CL2564Contig1 (90-2.9-262)
TTGGTTGCCAACATTTCGCACCCTAAAATATGCACAACTTTCTGGACTTAGCAGTTTGTC
TTAACCAATTTTCTCAAAACTAGCATGCAT
>CL2568Contig1 (74-3.7-275)
TAACAAGAGCTGTAATGATGCAGCCGAAGACAGCGAGGAAAATGTGACTTGGAGGCAGGA
GGTGATAGAATTCA
>CL2571Contig1 (81-2.6-208)
GGTGTAATGCTCACTACAGATATTTTTAGGTCAGACTCTGTGCCCTTTATTACATTAACT
TAAATGAATAAAGAAAAGCAT
>CL2575Contig1 (85-3.2-268)
GACGCCTTGATTAAGATAATTGCTCTAAATGAGTCACTCACCAGGGCATTTTAAGAGGCA
GTGTTTGGCATTTTTCTCCTTGGCT
>CL2579Contig1 (76-1.8-140)
CTTGTCTCATCATCGTGGAGGGGGCAGTTCACTGTCATTTCTATGCAAGTAGATTGCGTG
AAAAATCGTCGCTTAT
>CL2579Contig2 (81-1.7-140)
GTCTACTTCATGCATCCTCAAGGTAACTTGTCTCATCATCGTCGAGGGGGCAGTTCACTG
TCATTTCTATGCAAGTAGATT
>CL2583Contig1 (93-2.3-210)
ATGTCGTTAAGAGCACATTCGTTTCCCACTGTAAAAGCATATTTTTTCAAGAAATAGGTT
TGAAATGTATGCATATGAGATTGATATATCCTA
>CL2587Contig1 (72-1.9-140)
CAAAAGGCATGTCTTCTATTCAAGTGTTACCCAGGTCTCTGCATTGCAGACTGGGAACCA
ATCCATGGGGCC
>CL2591Contig1 (79-1.8-140)
TGCTATCTCAAACTATACAAAGTGAATGCTCAAGGCCCTTTAAGTACTCGGTTCTGATAA
AAAGGTATTGAAGTAGCAC
>CL2591Contig2 (78-1.8-140)
TCAATACCTTTTTATCAGGACCGACTACTTAATAGGCCTTGAGCATTCACTTTGTACAGT
ATGTAACGGCACCACAAA
>CL2595Contig1 (74-1.9-140)
GAATACCGAATGGCAGAGAAGCACTTAAAGAAATCCTCAACCTCACTAGCCATTAAGGAA
ATGCAAATCAAAAC
>CL2598Contig1 (73-1.9-140)
GGCAGTAGACAGTGTCGTTACCCCACGCCCCCCCGTCCCAACACGCTGTTAGAGGCACAA
GTTTGGAGAGAGT
>CL2598Contig2 (78-1.7-136)
TGTCAAGCATATTTCACAGTGTCGCCATCCCACGCCCCCTGTCCCAACACGCTGTTAGAG
GCACAAGTTTGGAGAGAG
>CL2601Contig1 (101-2.8-280)
AGAAAGCCTGAAACTGGATGAGTAGACGAATATACGGTGCAGTAATATCGGACCAAAATC
AGAACTTGCCTATTAACCCTCCTTCTGCCTTCTTCACTTGC
>CL2605Contig1 (99-2.8-280)
AATTCAAGGGCACCTGCAACTGGAACGGCCAAAACATTGCCTACTGGCTGGATGACGTAT
AGCGAGACGTGCTTTTGTCCTTTGACATCATGGTTATCA
>CL2609Contig1 (85-1.6-140)
AATGCATTCAATTTGGCGGATCGATCCACTGGATGGACCTGTGGTTGACTATATTAACCA
ATCGCTCCTGCTTGTATTTACCTGA
>CL2616Contig1 (75-1.9-140)
ACCAGAATAATTTATAAGGAAATAAATTCCAGCGCTGAAGGGATGGTAAAGAGAAGGCCG
GAATTAACTGGTTCC
>CL2616Contig2 (78-1.8-140)
CACTGAGGAAAACCAGAATAATTTATAAGGAAATAAATTCCAGTACCAAGGGAATGGTAA
ACAGAAGGCCGAAATTAA
>CL2620Contig1 (97-2.2-210)
TACAGTTTGCAGCATTAGCAAATATGTACAAGTGCTCCATCAATTCTACTGGATACTGAC
GCTGGTGACGTAGACCTGAGTGGTGCACTCTCGCAAA
>CL2624Contig1 (80-3.5-277)
TATAACCACTGTGAACCGCTAAATCAGCCTCTCTTTCATGAGTGTACGAGCACCGCCATA
TGCACTCGTTTAACACAGGT
>CL2629Contig1 (84-1.7-140)
GGTGTCTATTACTCCCTCTAGCTTATTCGATTGCACGTTGGGAAATGCACTTGCTAGATA
GGAAAAATCTGCAAAAGAAAGCAA
>CL2629Contig2 (74-1.9-140)
ATTGCACGTTGGGAAATACACTTGCTAGATAGGAAAAATCTGCAAATGAAAGCAAGCACT
TCCACCTCTCACAT
>CL2633Contig1 (82-1.7-140)
GAGGTAGAATTCGTTTGAGGTGCATTTACGCTTTACGAAATGCGAATTTGCCTTAAGACT
GATTATCAAATGAAGTTGATCC
>CL2637Contig1 (81-1.7-140)
AGGTGCACATGTAGGGGTGTGTTGAGGGTTCGATGATTGCAAAGGATCACAGTTGCAGCA
ATGTACTAGACCCATTGAGTT
>CL2640Contig1 (74-2.8-206)
ATTTCAACGTAATTATGAAGCCTAATAATTTGAATTTCAGTACGATCTTTAATTAAAGAG
CTAAATCAAATCAT
>CL2645Contig1 (75-1.7-131)
TGTAGGCTTTATGGGCATGAGATGCCTTTGGCAGAGTGGCACAAGCCATCAGATGCAATT
GCTCCGTGATGAATA
>CL2648Contig1 (75-2.7-205)
AAAACATCAAAACAGTTCACATTTGCGGTTCTAGCGGTTTCTTTCTGTGGATTTCAATCC
TGGCTCCTGTTATAT
>CL2652Contig1 (95-2.9-273)
TGCGCTTCAGCGGGTGTGCCTCCCAAATTATTGCGCCCAATAGTGTCCATAAATGTATCT
ACAGAGAGGGCGGTGTCCTGACCTTCTTCGAGTCC
>CL2656Contig1 (86-2.3-200)
TGGCTGAAATGCACCCTTCACAAGGCCACAAATACATAGAACTCTTTCCTAATCTTGACT
GTGTTGTACTCACTGCAAAGGTTTGT
>CL2661Contig1 (93-3.0-280)
TTACACCCAGTGGCCACATTGGTTTAAGATGGTCAAGCTCGGCTTTGAGAGAAAAAAGAC
GATGACTAATGTAGATGAAGTGAAGAAGATCGT
>CL2665Contig1 (70-1.8-125)
GTGGGCCCAGGGAAAACATGTCAAGTACTGATATTAAGCATGAAGCTTGAGCAAATTTTG
CCTCAGCCTA
>CL2669Contig1 (93-3.0-276)
CCTTTCTACCAGTAGATATGGAATACAGGCAATGCTAAGAGGGAAAGAAGATTCCTCACA
AAAGTCGATGCTGACTCAGTCGGGTCCTAAACA
>CL2672Contig1 (71-2.8-197)
CAACACCCCACCATCTCACAACACATCTGAACGACCTATTCTTATAGCACACCACAGAAG
GGATTATGCAG
>CL2678Contig1 (75-1.8-135)
GACTCGCGATAAGTAAACTTCAAAACCACCGAATTATAGTAGCTGCCGTACGATGCATTG
ACTTCCTCACGACTA
>CL2678Contig2 (76-1.7-126)
AAGTAAACTTCAATGCCACCGAAATATAGTAGCTGCCGTGCGATGCATTGACTTCCTCAC
GACTAGCTATTTTTAG
>CL2681Contig1 (88-3.1-275)
TCTGAGATATTTCAGGACAACTTCCAGTGGCATTAATTATGCCACATCATTGTTGGCGCA
TTTAAACAAAAGATTTTTGTAGAAATGA
>CL2684Contig1 (90-3.0-273)
TCAGTCCGACTTGCACAGATCAGACGAATTGTTTATCCGCATTCTTTAAGGGGGAGAAAG
CGCGACAATTCCTACACAAAATAGAATAGC
>CL2688Contig1 (79-1.8-140)
GTGCCAAAGCAACGCTTATTCGCATTTCAGTCTCTTCGTTATGCACTCTGTTGCCAGACA
TTTAGCCAAGACAAAGAGG
>CL2694Contig1 (79-1.8-140)
TTTAAGATCCATTTGGAGGTGTTGCCTTCGCTGTGCCTCCTTCATCCCTAGAAGTTTATG
TTGTTTTGTTTAATAACGT
>CL2694Contig2 (81-1.7-139)
CTTTTCAAGTTTCATTTGGAGGTGTTGCCTTAGCTGTGCCTCCTTCATCCCCAGAAGTCT
ATATTGTCTTGTTTAATAACG
>CL2702Contig1 (89-2.9-262)
GGTGCGTGCATGGATGCATGGATGAATGAATGCACATGAAGATATCTGCCAAAAGGAGGA
TCTATCTCCTTTTATTGCGGAGGAAGCTA
>CL2706Contig1 (80-3.3-265)
AATCTCTGAGGAAGCATTAAATAGCACTTCACGTACAGCATGTGCAGAGTACACAGCATG
CACAAATTTGTCACAATAAC
>CL2709Contig1 (88-2.4-208)
CAGCACCCTCTGCAACACGCGTCGAAATGCTGAAGACGAGACCGTCTAGACTGAAGGGTG
GAGGGTGTTGATGCGATGATACGGAAGG
>CL2713Contig1 (87-1.6-138)
AGATCTTGTTTGCTTTGGGGCTTGGCTAACATCGTGAAGAGGCGAGTACTCTGTAATCAG
CAGGGGACCTAATTAAATCTAGCTTTT
>CL2713Contig2 (86-1.6-140)
AGCTAGATTTAATTAGGTCCCCTGCTGATTACAGAGTTCTTGCGCCTTCACGATATTAGC
CAAGCCCCAAAGCAAACAAGATCTTT
>CL2717Contig1 (81-3.1-252)
TACATAAACGCTTGGAGACATCTGCTGATCCTCATTCCTCTCAGCTATGGCAGAATTTAC
ATTGTCACTTCATAAATGCTT
>CL2721Contig1 (105-2.6-278)
ATGACACGTCTGACCCAAGGGCGGATATGAAGGCCCAAAGTTCATTTTGAAGCATTCCAT
TTGCTCAAATTTATTCCATCTTTCAGAAACCAAACTGGTAAGAGC
>CL2725Contig1 (77-3.2-248)
TGCGTGGATGTATATGAGCACATACAAAGGATATTTGTGGAATTTTTGAAATACAAAATG
ATCCTTTGGTGAACGGA
>CL2733Contig1 (72-1.9-140)
AGGTCATATTCGTTTCCTTCTGAAGCACAGATGTTGTAGCAGTATTCAGTATACCTTACA
AATAGACTGAAA
>CL2738Contig1 (80-1.8-140)
CCTATCTTATGGAGATAAGGTGTCTTAAAAGAATGGTTGTACGTCTTTTGCGTAAATTGA
AAGTCTATAGTCCTTTTGAG
>CL2738Contig2 (77-1.8-140)
TCATGCATAACTCAAAAGGACTAGACACTTTCAATTTACGCAAAAGACCTACAACCATTC
TCTCAAGACACCTTCTC
>CL2740Contig1 (93-2.9-266)
ATCTACCAGCAAGAAGTCTTTTCACCATCCGCAATCTTTCTATTTCACACGAGTTGGCAA
GCTAAGCTTCCAGTGTGACCTTTTCTTCCAGGC
>CL2744Contig1 (80-2.5-200)
AGTCGACGCGTGTCCACCGGTCATCGCGCATTAACTCAGGATAGTCAGTCTCATAGTAAA
CTGGCGTGTAGCACGGCCCA
>CL2748Contig1 (95-2.9-276)
TACTCATCTCGGTTCAATGCATCTCGTCCGCCAATAAGCACTGATCTCGGTCTTAGAAAC
CGAGAAGTCATTTTAACATTTTGACCTTTATCTGG
>CL2752Contig1 (85-2.4-205)
TATTTATATATTTTGGTGCACCTACTTTATTAAACAAACGCTAGTTGGAAGCATTTATAA
AATGACAATATGAATTCTGCCGTAG
>CL2756Contig1 (74-1.9-140)
CCCTCTTCCCCCTTTAGTCACAGTGCCTTCTAGACTTGATGTTACCGCACCTATTTGCCA
CGTCCACCCACACT
>CL2756Contig2 (81-1.7-140)
AGTCACAGTGCCTTCTAGACTTGATGTTACCGCACTTATTTGCCGCGTCCACCCACACTG
CGCAACCACCCAAGGCCACGA
>CL2765Contig1 (86-3.2-274)
CTGGGATTAAAAAGTAAATTTCCTGTGATACTTACGCCTCATGGCTATTTCTGAGAGCAC
CACGGTTGCAATCACTTCACCATCAT
>CL2769Contig1 (77-2.6-203)
GGAGCGCATACAAACAAACTGTAAATGAAATGTTCCATGAATGTTTCGAATGCCCTCTTC
TGTCATGGGAACAGCTG
>CL2773Contig1 (97-2.8-272)
TTCGCAAAGCATTTCTTCTTGTGGCAGTGCTGCATTAGTAAGGAGCAGGCCGTATAGAGT
GGATTCTTAACGACAAATGGTGAACCGGATTTGGAAC
>CL2777Contig1 (88-3.1-272)
GTAAACGGATTGGTCTGTGTTTTATGAAGGCTCCAAACAGGGCAATAAGGGAATGAATAT
CAGCAAGTAAGATCCTTGATGCTAAGGC
>CL2781Contig1 (86-2.2-192)
TCACTTTTATCAGTCCCCATGCTCCCTTTCGCATAACGTCAGGTTAAAAGGTCAATAGAT
CCTTCAAATGTCGTACGTGTGATGGG
>CL2786Contig1 (76-1.8-140)
TAACTGAATGCCGCCTTCCACCATCGTCTCAGCCTCCACACCCCGCCTTCGGCCCACCGA
CTGGACCCATTCAGCT
>CL2790Contig1 (90-2.8-253)
AAAGAATTTGCCAAGTGAAATTGCCTTAGCAGAATTGGAACGCGTGCATTCAAGTGACTA
AACGCCTACTGCTTGATGGTGGACTGTGCT
>CL2794Contig1 (83-3.1-261)
GTGGTGGTGTCATTGCGTCACCCCCTTTCTTCCTCTTCCTCTCACAAACACAAGCACATC
CTCGCCACTGGCACTGCTCCTCT
>CL2798Contig1 (71-2.0-140)
AGCCTTCCTACTGCTCCCCACAACACGAATATGATAGAGGAATTAGTTTGGAGTTCTTTA
TTTTCATACCC
>CL2802Contig1 (83-1.7-140)
GAAAAAGGAAGACTCGAAATTTAACGCTCCTTATTTGCGTCACAGAAAGAAGGCTTGAAG
TTGTTCAAACACAGGTTAGCCTA
>CL2807Contig1 (101-2.8-280)
ACTCCACTCTGATCGCTGTGACGGCTGCGCAAGTGGACCTGTTGTACCCAACACAAATTT
GTGCACCTAGTGATCACAAAACCTTCCAAACTCGTAGAGTA
>CL2811Contig1 (86-2.8-240)
TAGTGGTGTGAGGTACGAAGTGCGTGTGGGAGAAAGGAAAGGAAGAAGTGCGTCCAAAGA
ACAGATTGGATTCATCTTTCGGTAAC
>CL2816Contig1 (75-1.8-137)
AGGTTGTGGAGATTCGCTTTATCATCAACGTAGAGACGGTCAAGACTCTAACTAATATAC
TTCTTTTATTTATAT
>CL2816Contig2 (73-1.9-140)
TATTAGTTAGAGTCTTGACCGTCTCTACGTTGATGATAAAGCAAATCTCCACAACCTCAA
GCACTTGATGACT
>CL2820Contig1 (89-2.9-260)
ATTCATTTATTCATCCATCCTCTAATCCATCAATCTGGTCTAGATCTATTCATCGTAAAG
TCACTCATCCCTTATCCATTTTGCTTGCC
>CL2823Contig1 (95-2.9-274)
CTGAGTTTTAGTGGAGAATTTATTATTGTGCCTGAATTCAATGCGACCACAAGCCTACGG
AGAAGTGCAGCATGAGATCTTGCAAAATGAATATG
>CL2826Contig1 (94-2.8-259)
CAAAGGCCCGGCAAATTTGAGACGTGGGTGCTGAATATGAACTAGATTAAAATGTCAGGG
CGTCCTCACAAGTGAAGTTGGCATTATCAAATTC
>CL2830Contig1 (84-2.3-193)
GTGCCCCTTAAATTACAGTAGACGCATGAATGAAGGACGATCTAGCACTCTCACACGGTG
ACACTGATGCGGGTGACTTATCTT
>CL2835Contig1 (88-3.1-272)
GCTGATATTCGAGAATCCCAACCGAGTGTTGCTGCCGAACATTATTTCCTGTATAGAAAT
ATCTCGTATCATTGCCCCTTAGTGCTTA
>CL2840Contig1 (101-2.7-273)
TATTGCCGGTGTGTTGTTTATTGCGTAGCCTGGTTGTCAGTGCTATGACAAGTAGAGACT
AAGGAATGAACGAATTGAGCAAGTAGAGCCCGACATTTGTG
>CL2844Contig1 (76-3.5-268)
TGTGTACATGCACGCGGTTTCATCTACTTCCGGCCGTCAACAGCGTGCAACACGAATGGA
GCCGCGTACACACGCA
>CL2847Contig1 (88-3.1-271)
CAACTCCGCCATCAGTTTTCAAAGTGCATTCCAAGAATAAAGCGCAGAAGACCTTTCAAT
AGATAGTAATGGCACCACATTCATTAAG
>CL2851Contig1 (92-2.9-264)
AGGTTGCAGGTTTGGTGCAGCTGCAGTATAGGTGATTGCCCCTTCCATCCATCGATCACG
CATCCATCTTGTATACATTCAAATATCAGTCG
>CL2855Contig1 (88-2.9-252)
AAATGAAAAGAAAAGGGGGGGAGGGGAGAAGAGGTGCTAGAAAAAGCGGATGGGAAGTGG
ATTTGTAACTAATAGACAAGTAGGTCGG
>CL2859Contig1 (93-2.3-210)
CAACGGACTATCACAAGTGGAGGAGAAGGGGAACACTGTACTTACCCTGTTGGGTTACTT
TAGATTGAGTGAGTTTAGTGGTGATATCTATCA
>CL2863Contig1 (89-2.9-262)
CTGGACTTCCTACTCTTCCTTATCCCGCTCGACCTCCTCATCCACCTCCACTTAATCTGT
TGCCGAACGGGTGGCTAACAGTTTCAATG
>CL2866Contig1 (89-2.3-208)
CACTTTAAGAACGAGGTTTACTTCTGTTTTAAGGCTGAAATAGAATGTAGTCTTGCCAGG
CTTTCTTCTGGCATTTGGACAGGGTGCAG
>CL2869Contig1 (85-3.0-256)
TTTTTATTTTCTTAGTTGTTCCCATCCTTGTTTCAGGTTTTAACAAATAGCGTCACTTGG
ATGTGGTCATTTTTCAGTTTGGAGA
>CL2873Contig1 (95-2.8-268)
ATCTGTTTGATTGAACGCTGTAGGTGTGACTCTTAACTGGGGTGCATTGATGGGATATAG
CGCCATACATGCCTTCAACTTCTCAATATGCCTAC
>CL2877Contig1 (83-2.5-207)
ATGCACATTTTTACAAAAGAATGTCCTATTATCCACCGTGGGTTGTAGTTGTGCATAATA
ACTACCAAAGCATTTGCAATCAG
>CL2881Contig1 (77-2.5-196)
GTCTCACAACCTGTGACACAATGTGTTTAAAGGGATATCCAAGGTGACTATACAACTTAA
AATCTACTAAGCTGGAA
>CL2885Contig1 (88-3.0-261)
TCCGGACGTCATCTTTGCGCTTTGTGATGCGGCTTGAAGGTAAGAAGGCAAAAAGACCCT
CGGAAAGTTGATGTAGCTGGAGGAGAGG
>CL2890Contig1 (90-3.0-270)
GCATAAGGCGAGACGCAATGCAGTAGGAGAGGAATGAGATACTCACAGAAGTGACATTGA
ACTGGAATTTGGGTACGAAAGAGGAGACAG
>CL2894Contig1 (77-2.6-203)
GCGTTCATTTCGACACCTGCACATTCATTCCCACCTCAATCTGTGCCCTTTGGCCGACGT
TCCGTGTGACGTTATAT
>CL2898Contig1 (77-1.7-134)
CCCTTTGCCTTAAGGAAAGTATGCTGCAAGCATCGTCACCTGAATAATGCAGAAACACAT
AGAGACATCTACAGATC
>CL2898Contig2 (81-1.7-140)
GCGGTTTGCAGCAACCCCATGTCTTAAGGAAGGAATGCTGCAAGCATCGTCACCTGAATA
GTGCAGAAACATGTAGAGACA
>CL2902Contig1 (77-2.6-199)
AGTACATACATGGACAGGTGCGCTGAGATATTCAGAGGTAGGTGGATGATAGGGGGACGG
ATATTAGCGCTTATATT
>CL2905Contig1 (73-2.8-207)
TTAATGCCTGCTGCTAAGTTGACGAGTGTCAGGTGCAAACAAATAGGCGCAACTGATCCA
CTAATCGTCTACC
>CL2907Contig1 (82-1.7-140)
TCCACACTAACGCCACAGCCCCTGCGTGATCATGTTGCAGTCGATTCGATGTCTTTCTCT
TCTCTTAATCCTTTCGAACGTG
>CL2911Contig1 (84-2.3-194)
GCTTCACCACCGGTATCTGGCAAACAAACTGCATGCACTGCATTGGGAGTTGTTCTGCCT
GTATTCCATTCGACGACAACCCTC
>CL2915Contig1 (84-2.5-208)
AATAAATTACTTCCACCCATATCCATCCACTTGCACCGATTCATCGATGACTTCGGAAAA
CATTTTTACCTTCTACTCGAAGCC
>CL2919Contig1 (89-2.3-203)
GTCTTCAAATCACGTCAGGGTCAGTGCTTATTCTCCCTTCCCTTCTTCTCACCAACATCC
CTCCCTTGCACCCTCTTCTTATTACCCGC
>CL2923Contig1 (91-1.5-140)
TAGCGTTATGCACGCTGTCTGTCATTTGAATCGTGAAAAATACTGTGATACGCCTTTGAT
GAATTCTCTGTGTATGTATACCGCAAAGGCA
>CL2928Contig1 (74-2.7-198)
GATATTCCGTGTTTGTGCATTACAACGGCAAAGCAAAAGAACTTTGATATTTCATTGTTT
TTTTTTTAAATTTA
>CL2932Contig1 (86-2.4-209)
TGAACCTCAAATTTTCTGAAATTTGGCTTTACTTGTCAATTGATTTGTGCCGGTAGAGAA
AAGGAACACGGTTTCCGTAGAGCTGC
>CL2937Contig1 (81-1.7-140)
TGGGTCGGATAGTGTGGACGTGCCATTTGCCAATAGCGTGTTTGGCAACGCAGTAGCTTA
ATTTTGGATATTTTTGCACGT
>CL2940Contig1 (76-1.8-140)
GAACTTGCTGGGCTCAAAAGTTTTGCGACTGGTCCACCAGGTGTCTTTGAAACACCCCAG
GATGAATGCACCGTCA
>CL2945Contig1 (76-2.7-204)
TGACAAAGTAGTCATAGAATCTGCCCATACATCCTGCGCAAAATTACTTAATACTGAAAC
AAATTGGAGTAACCTT
>CL2949Contig1 (79-2.5-201)
AAACAATCAGTTGATGCTGTCACAGGTAATATCCCCCCCAGTTGACATGCACCTGCAGTG
GTAATGAATGCGCATATAT
>CL2954Contig1 (73-2.8-207)
CGGAAATGCATGACAGCTATATCATAAAGCCTATTCATATGCTCAAAAAATAAATAATGC
AAGGTATTGTCAA
>CL2956Contig1 (82-1.7-140)
GTATACCTACCTAAAGGACTTTTTTCCAAAGTCCCTTATGGCGTGTTAGTAAAATTGAAG
AAAACTTATAAGCCGCGTTTCT
>CL2959Contig1 (75-2.7-199)
AAATTGACCATAAGCTGGAATAAGAGAGCACAACTGGATGAATAGCGGCGTGGTGTGTAT
CAAATGATGCACAAC
>CL2965Contig1 (78-1.8-140)
ATTGGTTTGCTGAAGTTTGTGCTGGAAAAGGAAAGTAAAGGAAAGAAAAGGAGATCTTGT
AACCATTTTAATGCATTG
>CL2973Contig1 (76-2.7-204)
TAGATATTCAAATAGTAAATGGAAAAGGAACCAATACTTTCAGGTCTAACAATTTAATCA
GTTTTGCCTTATCATG
>CL2978Contig1 (84-2.3-196)
TGAGGCATAGACCATACTTATCTCGGTGTAGTCAGTCGTTGGCGCTGGCTGCTCTGTTTC
CGGCTAATCGAGGTCAATTCTGTA
>CL2982Contig1 (89-2.4-210)
TGGCGCAAGGCATCCGTATTCACACCTGGTTGAGCACTGAAGCAGCTGTGCCTAGCCGCA
CTTTGTACCGACAGTTTTAAGCTGCCATT
>CL2986Contig1 (85-2.3-196)
TCGGTTTATATCAATCGTCTGAGTGATTTATTTATTCACATTTTCGCAAATCACACTATA
TTTGTTATATATCGAGCTTTGTATA
>CL2990Contig1 (80-2.5-200)
TATATCTTGCAAAATTTGTGAATTCGTTAGTCTTTTTAAACTCTTATTATCTTTTAGCAA
GACATATGTCGTCAAATTAG
>CL2994Contig1 (86-2.4-205)
CCTTTAGTAGTAAATATTGTGCCGCTGCATACCTACCTCAATAACGCCTGCAATCCAAAT
AGCTTCTGCCTTTTGCAAGCGGATCG
>CL2997Contig1 (77-2.6-203)
AGGCTACACTTGACGCAGGAAAAATTGCGGGTCTGAATGTGCTGCGTCTCATCAACGAGC
CGACTGCAGCTGCCATT
>CL3002Contig1 (86-2.4-210)
CTAGCCGCCATCCTGATCGTCGCAGCATAACGTTACACGTAAGCCTTGCTGTTGCAAGTA
ATCTCCTGCGCTTAGGGTCAGGGTAG
>CL3005Contig1 (76-1.8-136)
AGCCAAGTGTGCAGTCTGTGAACTGACACATTGCATGCCACTCTAGCCATCTACAACGAT
TCTTTGATGTTAAAGT
>CL3009Contig1 (80-2.5-200)
GTACGCTCATTCGGGCAAATCTAGGCTCCATCAGTAGTGGCCTATTGACTTCTTCCAAGG
TGCTCATTTGGCACATTTCA
>CL3012Contig1 (95-2.2-210)
AATTTCTTTTGTCTAAAATTTATTTGCAAGAAAATTATTTCTGGCGTTTTTTTAGCCAAC
TCACGGCAGCTCAGGTTCAAACATATTTCTGACCC
>CL3015Contig1 (87-2.4-210)
CCCCAATGCAGAAAACCTCACTTGCCAGAATTGTGGTAGATCCTTCTTTCGTCGAGGCTT
TTTGAAAGAACACATTGCTAAGGTTCA
>CL3019Contig1 (94-2.2-210)
TGACCGTCTGTCCTGAGGTTGCTGGTAGCCACATCAGGCACACCAGGAGGAGTAAGGGTA
GCAAGTGCATGAATGGTTTCCCAAGATGCGTAGA
>CL3024Contig1 (85-1.6-140)
TATTGTATCCCTCCAGCTTTTAACTTAGAAGAGAGGAGAAAAACGATGATTTGCACACCT
TCATTATACCTGTTTACCGTCGTCC
>CL3029Contig1 (73-1.9-140)
ACTTAGAAAAAGTAAAGCTCTTGCCAAGTTGAACAAACCCAATAGCAGATTTTGCAGCTG
GGCTAGCATTTTC
>CL3032Contig1 (87-1.6-140)
GTTATCGTCAATGTAATGCCTTCACTAGTCAACAAATGAAACACTTTTTGCCTTTTTCGT
GAGATGGGAAGCGTTAATGGAACTGTA
>CL3036Contig1 (88-2.4-210)
ACGAAAGTGCCTTAAATAAGGGCGGGCAATGTTTTAATACTCACGTGGTGTCATTTAATA
TTTGTTCCCGAAAAATTTAATAAAAATG
>CL3042Contig1 (77-1.8-140)
AGGTAACCACGAACACAAAGGGAGATTGTGAAATAGAAATAAGCTTATATAAAAGTCTCT
GGTTGGAGTCAAGCATA
>CL3046Contig1 (85-2.4-205)
CTTTGTGGTTTAATTCCGTCTTTCATTACAAGTTTTTTAAATTTACGTTCGTAATAACTA
GTTCTTAAATAAGTAGCACGTCATA
>CL3050Contig1 (76-2.7-202)
CACCTTAGAAGTTAACTACAGGCGAGAGCCAGAATTTGTTGCTACTCTTACAAAAGTAAA
TAGTAATTGCGGATAA
>CL3054Contig1 (80-2.6-209)
GTGAGAAATTGCTGTAACTATATGCGACAGTTAGTGGGGAGATAACAAAGCTGGTTGCCT
GTAGTCAAATAAATTAGCGC
>CL3058Contig1 (98-2.1-210)
TGTAGTTTGTTCCTTTACTATTTATCACAAATTAAGAGGAACCAGATTACCGATAGCGAC
AACCCCATGCGAAAATGAGATTTCTTTTTTTAGAATCA
>CL3062Contig1 (79-1.7-137)
GGCAGAAAATGCATTCCGTGACCTTTATTGTCGACATGCTGTTGCACACATTCGTTCCAA
TATTTGACTTCCAGTCCAG
>CL3066Contig1 (73-2.8-207)
ATTCGCCTTGCACTGCATGTCGCATATGGCATGTGCGAATACACAAAGAACACAACGATG
AAGTTCTAACTCG
>CL3070Contig1 (93-2.2-208)
CTAGGAAAACTTAAAGCAACTACCTAAAACTTGCACGTGTGACTTATTGAGAGGAGAATC
AATGTCACATATCCACCATCGTCAACTAAAGCC
>CL3074Contig1 (75-1.9-140)
CACTCGTAGACATCAGAGGTTAATGCTTAGACCCAAAAGATTGCTAAGCTGTGATATTGA
TATTAAGTGCTGTCG
>CL3079Contig1 (83-2.5-206)
ATCACCATTATTCGATTGCATCCGCCTCCCCTGTTTGCATCCTTTCCAAAACCAATTTGC
GTTCAAATGCGTGCGGCTGTTTG
>CL3082Contig1 (73-2.8-207)
AAACTTCATGCAGCCAATGAAGCAAAACTTCTTATTGCCACAGTTAAACAAATAAAACAC
GGGGTCAATCACA
>CL3086Contig1 (77-1.8-140)
TTAGGGTTTCTAGCATATGTTGTAGAATTGCGAATCTGTCTCTAACTTATCACGTTCAGC
ATGAGGACACACTGCTG
>CL3089Contig1 (75-1.9-139)
TAAAACGGTTAGCCATGTACAAGCTATAAATAGATAAATATAACAATGACACCGTATATA
CATGTTGATTCAAAA
>CL3095Contig1 (89-2.3-204)
ATGCAATTTTTTGAAACCGATTATTAATATTGTCAAAAGACTCGTTGACTAACAATGTTG
CAGCTGTGCAAAATAATTTGCAGTTGGCA
>CL3098Contig1 (87-2.3-203)
GCGTTTGCAAGTAATATTGTTAAAACAGGCTTCTTGACAGCCAGTGGAACCTCTAGCTAC
ATGAGACATGTGGGTGTATTGAGGCGC
>CL3102Contig1 (88-2.3-204)
GGAGCTGTAGAGAGGTTAATGCATGTTGTGGATCAAGCCCTTCTAGCAACTCTTCGTCAG
GAAGAACCGAATCCGGTAAGGTCTTTTG
>CL3106Contig1 (83-1.7-140)
TAGCACACAACCTCGGCTCCGCCACCATTGTTGAATGGTGCGCGGATTTTCTAAGAACCA
GGTAGGGGAAGCTTTTCTGAGAG
>CL3110Contig1 (78-2.6-202)
AAGAAGCACAGCACCTCCCCTTACGATAGGCCTACAGCATAACACGGGAGAACTATACGC
CTAAGTGCACCAATAAGT
>CL3114Contig1 (94-2.2-208)
AAAATCTACATAGGTTCACCCAATGAGAATGCAACGCCTACCAGTGTCCGAATTCGGTGG
GCCAAATGTTAGCTGCGGTACTAAATAATGTGCA
>CL3130Contig1 (72-2.9-208)
GACAGTTGTCAGTCATCCATGCAGATATGGTTCCGAGAGCTGTATTATCTGCCATGTTTT
CATGGCATCCGT
>CL3133Contig1 (79-2.6-209)
GCGAAGGCTAAGCGTCACACCCCAACACACATCACCTCAGTCCATTTACTCCGTGCTCAT
CCCAATGCCTGTGGCCGGC
>CL3136Contig1 (85-2.4-201)
ATTTTGAGTGGTGACAGCTCGCTTATCTTTTGTCCCAGCATAGTTAAAGGAGTTGGAATT
AATTCTAATGCGTATGAATGAGAAT
>CL3139Contig1 (72-2.9-208)
CTCCACTCTCATCTCCAACTTCTCAGCGAGAGCTTTAACCAGTCGCTCCCGTGGTGTCGA
CTAGAACGAGAA
>CL3143Contig1 (86-2.4-209)
AGCAATTGAATGAATAAGTGAGGATTATAAGACTGACGCACCACCCGCCAGCATTAGGAC
TGTTGATGCTGAGCTGGGGTGGGGTG
>CL3147Contig1 (83-1.7-140)
AGTATTATTTATTTGCCAGTCGTCTATATTTCCTTCTGTCGTATTTTCCCTCTCAAAAAG
CTAGGCGGTCGTACACATCCTGC
>CL3151Contig1 (71-2.0-140)
CACAAGAATAAAAGTTAATTGGTACGTCCAATGAAAAGACGTGGCAGAATATGTGCTTAC
CAACGCTTATT
>CL3155Contig1 (84-2.5-207)
ATTTATCTGTGGGTGGTTTGTTGTTTCATGAGCTCTTCGTTTCGTATTAGCTTGCAACAC
GGGATAGTTTCTAAGCCCCTCTTA
>CL3158Contig1 (77-1.6-122)
ACAAGAGTCTACTTTTAGCAGAAGTTGCAAACAGATGATCAAATCCTGAGTTAACTGAGT
TGAATGTCGCCTGCCAT
>CL3162Contig1 (91-2.3-210)
CTTTTTACGTAGAAAGAACATTTATTACCGCCTCATTACCGGCATCGTCATTCTACCACG
CCTCAGTCCAGAATCTCTTGCAACAGCAGTA
>CL3166Contig1 (86-2.4-209)
ACATTTTTTGCGCTTTACTTTTACGTGCATAGGTAAATACTTTCGCCGGCTGAAATATGG
GCCCATTTGATGATAGGGCGCTTTCA
>CL3170Contig1 (77-2.6-197)
CAGACACGGAGTTCGCCCACTCACATTGGTGGAGAAACTTTGCACCACAAAACCAACTCT
CCCAGCCAGCTTGTCAA
>CL3175Contig1 (73-2.8-207)
AGACTCACTTCTCCAATTACTTACCAGCTATCTGCATTTGTCCAATGACTCTCCTCGTTA
AATTGTGCCTCTT
>CL3179Contig1 (78-1.8-140)
TCGACACGAAGGACTTTACATAATGCAAATGAAGCAATTTCTCAAATGCTCTAAAATCCA
ATTACCTTTCCAAAGAAA
>CL3183Contig1 (84-2.5-206)
CACTTATGCTGCCATACAAATAAGTGACCCGTAATTTGCGTCACTCGACCTTCGTCATTC
GACACCAATGTAGCCTTGAATCCT
>CL3188Contig1 (86-2.4-207)
GTGCTTCCTGCACAGTCAATCACCCAGCATAACACCTTGCATCGGCGCATTCCTTGCAAC
AGTTTGGCGGTACTGTGAGCGTTTCT
>CL3192Contig1 (84-2.4-202)
GCAGGCCAAGGCCCTTAATATTTGGACTGGCAATGCGCGATATGTCCTCACAGTATATGC
AATCCTCTAGGATCATTTGCCATT
>CL3200Contig1 (87-2.4-208)
TAGCATAATGACCTAGCTTCTTGGGAATCAAAATCAACAAGACACCACTGTTGAGAATTT
GTCAGACTGCGCCATATTACATCGACT
>CL3203Contig1 (79-2.7-210)
CCAGAGTGTATATGGCGATGGCCAGATCGTCCAGAATACTAGAAGTCTGCTATTTACCAC
ACCGAACTAGCCAGCAAAT
>CL3208Contig1 (78-2.7-210)
TTCGGTTTAGCGACACCAGACACTTTTCGCCGATTGGATTCATAATCAGTCTTTTACCAG
CTGTAAGTGTGAGGCTTT
>CL3212Contig1 (76-2.7-204)
GCTGAGTAGAATGGAGCAGTCGGCGTTACAACTTGCGTGAATGTCTGCAATGAGATGCAA
TTCTTACCTTCAAATA
>CL3216Contig1 (87-2.3-203)
GCGTTGTGCGGTGCTGATGGTGGAGGATGCGGTAAGTTGTGGTGAAGTGAGCGGTGTCAA
GGTGAGGCGTGGATACTGCCTTGAGGC
>CL3220Contig1 (85-2.4-204)
CAATGGCGACGTCCAAACGACAGATGTCCACAGCTACAACAGGCAAACCAAAACCAGCAG
TGACCTCTCCACTGGCGACGTCCAA
>CL3225Contig1 (77-2.6-203)
ACCCCATTAAGTACTCCAAGGACCCAGAGAGCTCCACTAGGCTCACATGGCCTCATTTAC
GCTTCGCGCACTTCAAG
>CL3229Contig1 (77-2.6-203)
TCCCTAATTTGGGACCAATGAAATCACCTGTATTCTTCCAACCGCAACAGGTGCCGTGAG
CTTGCTCAACCCCGATG
>CL3233Contig1 (77-2.6-203)
CAGCATTTGTCAGCTTTTTATTTTTCGCAGATTTGATAACTCGTCTGCGCTATTTATAGA
AGGAGTGATAGCAAAGT
>CL3235Contig1 (86-2.4-209)
GAAAGCACATCCTGCAACAATTGAAGAGCATAGGCAATAAAGTGCAATGTTCACCACATT
AACAAGGCATCACAGAGTTTCTTCCT
>CL3241Contig1 (71-2.0-139)
CGTGGTAGTTTGAAACGCTATGGGTTCTTGCCATGAGAAAGATCAGTATAGCGGACTTTA
GTTGAGGCGGG
>CL3245Contig1 (91-2.2-203)
ATTGTTTCCCAAATTGATGCCAATTTATCAAGTTGGGACATCATTCGCTTACCGTGCGGT
CAACTAGGGGCTGTTGCCAATGTAGTTATTT
>CL3249Contig1 (85-2.4-206)
TTCACCGTTCCAAATGCTCACACGTCATGAAATGAGAGTGCCTTCCGACACCTTCCTGCC
ACAGCAGAAGTAGCCGAAGTGGAGT
>CL3251Contig1 (74-1.9-140)
ATGTGCTTCCTAAAGCATATAGCAGTTTGTCTATGGAAAGATTAAAAACCACCAACTGAA
ATTTATATTAGGGA
>CL3255Contig1 (83-2.5-208)
CTTCAAGGCAGATCTACCCTGCAATTTTGATTTAATCGGTACTGGTAACAGAATAGGTGG
GGGGATGTGTCTCATGCCAATTT
>CL3259Contig1 (79-2.5-201)
TCCATCTGTCAAATTACACATTCTCGCAAGTTTAAAGGAAAAAGGAAGACTCGAAATTTA
ACGCTCCTTATTTGCGTCA
>CL3262Contig1 (78-1.8-140)
GCCTACAAGAAGGACGGTGATGCGGGGAATGGCGTTTCACTTCTCAGCAATCGAGGGGTA
TTAATCTTGTGTCTGCGT
>CL3268Contig1 (84-1.7-139)
GCACTGACGGAACAGGAGGGTGGCATTCAGAGTATCTGAACCATGGTTCACAATTTGTCC
TCCTCCAAATTAAATGATACTTCC
>CL3273Contig1 (77-1.8-140)
AGCACGAGTTCATTAAGTACGTACCTGTCACCGCTTTCATATTATTAATGGTAGTGAATA
ATTTGCTTACCCACCTG
>CL3276Contig1 (83-2.5-208)
ATACGGACCAGAATTAGAATCAAAATCATGGACAAGGACATAAACAAGTGCCGAAGCAAC
GTTTCATCTCGTTTCAATCACTT
>CL3280Contig1 (79-2.5-201)
TGTAAATTAAGAAAACACACGATACCTAACCGTCCCTTTATTAGCTAAATAAAAGCCAGA
CAGATAAGGGTGGGGAGCA
>CL3284Contig1 (93-2.2-204)
ACTGCTGTTATTTGTGGTTAAGGTTTGAGTCCGATTAATTTGAGCACAGGGCATTGAGGC
ATCACCTATGTTGATAAGCCATGGCGATCCGCT
>CL3288Contig1 (73-2.8-207)
TTGAATGCAGCATGCAAGAGACGAAGACGCAACCGACCAATGACATCTCGCTCAGTTGGG
TGCTTCTGTTCTG
>CL3292Contig1 (97-2.2-210)
TAGGTTTAAAGAATGCAGAGGTAAGTAGAGAGCATGACCTCTCTTATGCTTGTACTGCCG
GTATCAAATGCCCCTTCTTCATTCATTTATACTCTCC
>CL3296Contig1 (88-2.3-205)
GGACTTTGTTCAGGGTTCCATCGCGGTTCCAAACAGGGTATTGAGGAAACGAACATCAGA
TGCTGGTGCACTCCGCCTCACTTAATTC
>CL3300Contig1 (100-2.1-210)
CAATAAATGGGACAACAAAGTTAAAACTTGCAACTTAGACTACTTAAAATTCGATGTTAA
TCAAAGAGCGAGTGCAATTTATGCAAAATATTGTGAGCCT
>CL3304Contig1 (87-2.4-207)
TACATCGTCAAATAAATAAACATGGGAATTGATCGTATTCTATGCATAGGTTTTAAGAAA
TAGCAAAATTAAATTTTTAAGAAAAAC
>CL3308Contig1 (89-2.3-209)
TTCTTTCGTGCTTCCGCCTCCCAGAACCTGGAGTGACGTCCACTTCCACGAGTGAGTTAA
AGCACTACAATATACTCACTATGCCCAAA
>CL3313Contig1 (85-1.6-140)
ATTAGGCGTTTTTTTATTAAGTTGCTACCTATAAACCTACCGACAACTTTTCTTCTATTA
CCTACACCACGTATCCCCTTGACTG
>CL3323Contig1 (76-1.8-140)
CTAAAATTTGTTAATTTTGTGACCAGATTATGATGCTTGGTAATATATGTAGATCCCAAT
GATGATGAACATTTTA
>CL3327Contig1 (93-2.2-207)
CACTATATGACACTTGTACTGGATGTATAGCCTGAGTAGCCAAATACCGTTCGTTACTGA
ATTACAGCAAATGCTGAAATTTCTATTTATCAC
>CL3331Contig1 (80-2.5-198)
AGGAAGCTTGATGGTGTTCAATCAGAGGATTGACCTCTTGCAGGAGCAAATTGATACCCT
ATGGCAAATCGCTCAACCTG
>CL3335Contig1 (74-2.8-204)
AGATGTTATTCGACGGCTAGTCTTCAGTAGCATTTGCACCTGTGTGCAAATATTCCCAAA
AGCCTAGAATTCTA
>CL3338Contig1 (91-2.3-210)
ACTGCTCCACGCTACTTCTACACAACGGATGCTCCTCCCTTTACCGAGAAGGGGATAGTA
CAACTCGGCTGGATGATAACCCAAACCCCCA
>CL3342Contig1 (90-2.3-210)
GTTGTGCATTAAACCTTTCGCATCAAAAATACACTTCACGGCAATTTGGCAAATGCTAAG
TGGCTTGCAGACTTCAACGCCTATTTGTAC
>CL3346Contig1 (83-1.7-140)
GAACGTCCTTCAAGTGTACCAGGGATCCGCATACAAGAATGGGAGTCATTTAGGAGCAGA
CAAGAAAGGAAAAAGGAGGCCTC
>CL3352Contig1 (80-2.6-206)
TCGCCTTCCCTTGGAATGTGTGCTCTTACTGCCTGCACGAAATTTCCATTTTCTGTTTCA
CGTAGAAGATCCTCTCTTCA
>CL3355Contig1 (75-1.9-140)
AGATTATTTGATGCCGCCACTTATGAATAACGCCTTCTTGCATGTAGGCGACCTTTCACG
GTAAAGTATTTAACA
>CL3358Contig1 (78-2.6-202)
TGCTCAATGGTTTTCTCAACGCAAAGCAAGACACCTTCGTAGGCATTTTTTTAATCGCAC
GCGTCTTGTGTTAAGCAT
>CL3363Contig1 (85-2.4-202)
TATTCGAAAATGATCGGCAAATACCTGTGTCTCAGTCCTGAAAGACTTCTAATCTGACGA
GAAAAATTAAACTGCCTGTCTGACC
>CL3367Contig1 (79-2.5-201)
CATTTACACCGCGAATATTTGAACATTACCCATTCTTCTCATGCATTACAAATGGTCATT
AGTTTGATATTCTAGTGAT
>CL3370Contig1 (88-2.4-210)
GAGCCAAACTCTCTTATTTTGTGCATCGGTGTGTGCATTTATAATTAGTAGCTATGGAGC
AGTAAAAGCTCAAGTTTGGCAAGGGCAT
>CL3375Contig1 (77-2.6-203)
TGCGCACTTATGCTCCCGCGTCGTCGTAGTCGTAGTCGGCGTCCATTCACCCACTTGAAT
TTTGTTGAGTCAATCGG
>CL3381Contig1 (88-2.4-210)
CTAAACCTGATAATGCCCTAAATAGAGCAGTTCCTTTTCTAAACCACTTTATTCCATGTC
ATCATGGTTTCTGTTTTACAATTGTTAT
>CL3385Contig1 (81-1.6-132)
TAAGCTAGGGAAACCCACCTTTATGTATACGCTTCATATGTGCTCGGACTATGGTGCTGC
TACTGAATGACATGGAGCAAA
>CL3389Contig1 (87-2.4-205)
TTTACGAATAACTGGATGGCCAAACAATCAGGATTGGCGGCAGGAGTGTTTACGGGTGCG
CACTGACTTCTCCGGTGTCACTCAGAG
>CL3393Contig1 (78-1.8-140)
TTGTAAAGTTATTCTTCATTGTCTGTAGTTGTCATTTACGGACTTAAAAAAGGGAAGGAA
ATAATAATGCAATAAGCG
>CL3397Contig1 (86-2.4-208)
CGTCTGTTTCTAAATTAGAGTATCCTAGTCTTCTACCTACCTCTATTTGCTATGTCCATT
GTCACTAAAAGGTAGTTTGTGATATT
>CL3404Contig1 (83-2.5-209)
TGGCTTCGGGAAAGGAAGCTCCATTGAGTTTAAGCAATGGATGCCGCATTGTGAGGCTGT
TTTTCAATTCGATGTAATGTGAC
>CL3409Contig1 (74-1.9-140)
AATTGGACTCTGAACTGCCCTGGGCTACATCTGTGCAGGGGTTCTAGGTTATCTCCATGA
ATAGTCCTTGGTTG
>CL3412Contig1 (82-2.4-198)
GTTCAGTGGAAAAGACTCCATGCACTACTTCCCCATTCTACCGAGCCTTGACAACGCAAT
TATTTTACGTACTGTGGGATGT
>CL3416Contig1 (89-1.6-140)
AAAGGAAGCAAGAAGATAATCAGAGAAATGGGATTCGGTGGCTGGCCATGTTCATATCCG
TGGAAGTGGGCACCGTGGAGTGGTGTCAT
>CL3421Contig1 (80-2.6-208)
GTCCAGCACTGCAGCACTCATTTGAACTGCTCTAAGCTCCATTAGGGCAAGCCTACCCAT
TCTGTGTCAGTTCTTGCCAT
>CL3425Contig1 (78-2.6-202)
GTGAATCTTCAAAATTTTGAATAATTTTGACTTATTGCTATCAGAGAATAAAGTTTTGAA
CAGGAACCGTGGTATTAA
>CL3429Contig1 (76-2.7-204)
AGACATTGCAGTAAGTTCATTCCGTCGCATTCATCTTTACGCGCATTCATCTACCCTATT
CTTTATCCAGTTTGCT
>CL3433Contig1 (77-1.8-140)
CAAAACGATGTCTAATTTGTGTGAGTGCACTTGACTGCCTACACCTTGCAGCTACCAACT
TGGCCGCACACCATTCC
>CL3437Contig1 (84-2.4-205)
AATACTGCTAGATTCGCAAATTTCTGTACAGTCGGTTATTAGGTTTGGATTATCCCTAGT
GTATTCGCTTCCACCATGTATCGA
>CL3443Contig1 (83-2.3-193)
AAAGTAAGAATCTTCCAATGTGATGTCAGCGATGATTTGGCTGTTTCTGTGCTTGAGACT
GATTGTGCCGACTTATACTGCGT
>CL3445Contig1 (74-1.9-140)
TTGACTGCACGTCTAAATCGTGATTTGAAGAAGGCTTGAAGAGCTCTCGTGTTGCTCGCA
ACATACACGAATTT
>CL3451Contig1 (77-2.6-203)
GCGTTTGTGGTGCACTAGTCATTCCTCCATTCCTCATGTCAGGTGGGGGCGAATGATTGC
GAGGTGGCTACAAAACG
>CL3455Contig1 (71-2.9-209)
TGCTACGTGGCTTCTACTCAGTCGAACAAATTCACTCATATGCCAATTCCGCATGTCCAG
TCACCGAAGAT
>CL3459Contig1 (83-1.7-140)
CTGAAAATCTGGCTTGTAGTTACGACTTAGGAGCAATTTGCAGTATATGAGGACAAAGAG
AATGGGCAGATGTTCGCCTAAAT
>CL3462Contig1 (80-1.8-140)
ATCACTCCTAAATCAGCCTTAATTTTGTAAACTATTAGTTTTATCTACGCTTTAAACACA
CGTGGCACCACCAGCAATAA
>CL3467Contig1 (78-2.7-210)
AGGTGGAACTTTAAAGATCTATGGTGAACTGGTTGATCCGAGCGTGCCGTATAAAACACT
GCTACTCTCGACAAGGGA
>CL3471Contig1 (83-1.7-140)
GATTTCGATGTCCTAACATAAAAGTGATCGCCGTTCAGCAACTTTCAGGCTAAAGTCATT
TAAAACTATCCAATTAAAGGCTG
>CL3475Contig1 (81-2.6-209)
TATAGACAGAATGCACAATTCTTTATTGTCAATGGGGCTATTCTCAGATGCAGGCTACCA
ACTCTTATTTAAAGTTGGCAA
>CL3479Contig1 (76-1.8-137)
TGATGAACATGAGAAATGTGCATAGGAGTGTGATTGTCTAACGGAGCGGAGAGCGTGTAA
TTGTAGCACTAAATCA
>CL3483Contig1 (79-1.8-140)
GAAAGAGCAAAAGAGCATCCTCTAAGCATAAATCACAGGTGATGGTCCTAACCCTGGAGT
TTATGGAGGCTGTTGATGG
>CL3487Contig1 (78-1.8-140)
ACTCAGCACACAAGTCAGTATAAAGTAAGTTGAATGTTAAGGAAATGGATTTCGGGAGTT
GGCCAAGCCCGTATGCGT
>CL3491Contig1 (71-2.0-140)
GAGGAGGACATTGCAAATATCGCACACGCTTTCTCTTGGTAGCGAACAGGCTGCTATGCA
TTCAGTGGAAA
>CL3496Contig1 (93-2.3-210)
ATCACCTGCCAGAACACTAACGTTAGTCCGTGGAGTAGACGGACACCCACAGACTCAAAA
AGATGGCAAAATTGACTGCATCGTGTTCATTCT
>CL3500Contig1 (89-2.3-205)
AACAGCATTAACTAGCTCGGGCAGACCATATATAAATACAATCGACGTGGCTTTGCTACA
ACTAACTTGACACCAAAACATGTTTATCA
>CL3504Contig1 (72-2.7-196)
CTCAATATTTGGACCGGTTATCCGCGACACGTCCTCACAGTATATGAAATCTGTCAGGAT
CATTCGCGGTTC
>CL3508Contig1 (73-1.9-140)
CAGCTCTGCTCCATGCGAACCAATGAGTAGGGATGAAACGGGAGCACACATCCATAAAAC
TTAGTAGATGAGT
>CL3512Contig1 (79-2.5-195)
TTACTGATGACAGGTGATGATCACAAGTTTTTATACTTCAAACAACTTAGAAAATCATCT
CAAAGCACGAAAGTGTACT
>CL3516Contig1 (79-1.8-140)
TCCCACTACCACAATACCTCATTTATAGTGTAAGTGATCGTAAAGGGTAATTTTATACAA
TGTAATGTAAATTCATAAT
>CL3522Contig1 (86-2.4-209)
AGCCATTCCGGTCACTTTGTGTGGGGCAGATCGAAGACGAGACCGCTCAGCTACTGAAGG
CCAATCAGTATTTACTGAGGAGGCCT
>CL3526Contig1 (86-2.4-209)
AAAGTTCCACATGCTTATGCGCCCTCACGACGTGTGTGGAAGGTGTGCTAGTGAGAGGAG
ATGGATAGACGAGTAGGTGTGCTGCT
>CL3530Contig1 (82-2.5-204)
TATATGGGACTGTTTACACGCATCAGTCTACGGGCTCGATAGGCTTTAGCGCGTTCGCTT
AGAAAAACCATCCGTAATTTAG
>CL3532Contig1 (92-2.3-210)
AAAACAAGCAAATGCACCAAAAGTTATGAATGATTTTTTTAAAACTATGTTCTATTTTTT
GTCCGACTTTACTTTATTCATAATAAAGTTAT
>CL3537Contig1 (78-1.8-140)
GTTTGAAGTCTTGCCGCTTTTGATCTTTTCTTCTGACTATCAGAAGTAACCGAGATCAAA
AATCACATATCGATGTAG
>CL3540Contig1 (78-2.6-202)
GTGGAAGCTCAACCGAAAGTGCAGTTGGCGGAGCTGAAGTTCACAAAGCCTCTACAGCCT
GCATTGGCACCGAACGAG
>CL3544Contig1 (72-1.9-140)
ATTCCTCTTGGCGATATTTGGCCAAGGCATGTTCATTTAGTAAAACTGGGGATTCCAGGC
TCCAAGTTAGAA
>CL3548Contig1 (87-2.4-210)
AGTATAGGAAGGAGAGAAGGAAAGTGGGCATATTGGTCAACTTCTTGCAGACAGTTGTCA
GCCGATTTCGCAGATATGATTGCTAGT
>CL3552Contig1 (80-1.8-140)
ATGTGCTTCTCCCATTCACTATCGTGCAAAATTAGGCCATATAGTGGCATTGCCAACTGA
TTTGAGCATAATTTCACGAC
>CL3556Contig1 (91-2.3-210)
GTGGATATGAGTCAGTTGAAAGCAGATGCCTCCAATGAAAAGAACGAGTGTCACTGCCAT
ATTAGTGGCAAAATATTTGATGGATTGTGAA
>CL3560Contig1 (87-2.4-208)
TTCTTGCCTATGTCGAAGGGACATGTGCCCTTCTGTTCGAGAATACTCTGGTTCGGTTCG
GAAGATTAACAAGCCTACCAGATTCTG
>CL3563Contig1 (78-2.6-202)
CGCCTACTCTTTACCAATATGTGAAAGGTAACTCTGAAGAATTAGGAATGACTGGTGACA
ATGTATGGTCCACCGGAC
>CL3568Contig1 (78-1.8-140)
TGTAGACAATTCTAGGCCACCTATCTCTAACAATGAAGAAGAGGAACAAACAGCAAAACT
TCAGCATTCACAACTTCA
>CL3572Contig1 (79-1.7-136)
CTGATGACGCATTTAAAGAGAGGTAATCCACCCATCTACACTATTCACGGAATGGTTGAG
TTTAATTCACTCTTTAAGT
>CL3576Contig1 (75-2.7-205)
AGCCGGAAATTCGGTACAGAGACAGATGAATGTATATTTAGATGGACGGATGGTAAGGAG
TGGTTATGCTTCTAG
>CL3580Contig1 (78-2.6-202)
TTGTGCTCCTCCGCTCTATGGTAGTGTGGTGCGCCTGGTCAACACGTGCGGCACATTGAA
TAGAGTGTTGCATTGGCG
>CL3584Contig1 (70-1.9-135)
AAGTTGGTGGTCATTTTATTTGTCAGTCTTTGGATAGTGAAGCACTAGTTTGCACAGGTA
GCGAACATTC
>CL3590Contig1 (76-1.8-133)
CACGGTCCGGGACCACTGTTTGTGAAAGCCCTCATCATGTGGCAGGCCACAGGGTATCGT
TGCACCTTTGGATGGG
>CL3594Contig1 (90-2.3-209)
AGGTATATTTGACATTTTTTATGTTAGCGATTTGAGAACACGGTCTGATAATTAGATTCT
AGATCCCGCATTTTTTTGAGGCTGCAGTGT
>CL3598Contig1 (73-1.9-140)
ACATTCATTTACTTACTCGACGGCGGCCGTAAGAATGAAAGCTTTAGCTCGATGCCTCGT
ACGCAGTTGTAGC
>CL3602Contig1 (79-2.5-201)
GTAAGCGATGAGGAAGTGAATATGCACCTCCCATCATTTCTACTTATCGACGGTGAATGG
GTTGACAACACCTACAAAA
>CL3606Contig1 (80-2.5-200)
GATTCTCCTTCCACTTTCACGAAATCATCGACGAGGTATACTGTCCAGGAACGACACCAC
ACTGCAACACGAGACACCAC
>CL3610Contig1 (97-2.2-210)
ACTAACCATCCATCAAATAGATTGAGCAAGTCAAACAGGGATATCTCCGAGGGTTTGGGA
ATCTGGATTACAGTCTACTGTTTAGAAAGACCAAAGA
>CL3614Contig1 (86-2.4-205)
CATTAGTTAGCATAAATTTCCTGACACCCTTTTTCTGGCTAAATTAACAAGTCCTAACGC
ATAGTTTAATCTTACTTAGCGAATTA
>CL3618Contig1 (91-2.2-203)
GTTTTGCCTCAGACATATCGGTTTGCGCAATTTCATTATGACCACTCGGTATAGGTGATG
TCGGGCATCAAATTTCTCACCCACACACCAA
>CL3622Contig1 (95-2.2-210)
TTAAGTGCTTTCGCTGTCACCTTCTCTTTTGGTATTCTGCAATGCTTGTAATCACTGACT
TTTATCCACTTGTAGGGCTCATCACATTGTAGTCT
>CL3626Contig1 (89-2.3-205)
GCGCTTTTACATGACCTTCAACTTGATCTCATCACCGTGGTTGGCTGATGGAGTGAAACT
GCAGTCACAACTGTGAGTAGCAGGCACTT
>CL3630Contig1 (79-2.5-199)
ACACAGCCTCTTTTTTAAAACTGCTTAAAATGCATGCATGCCATCGGTAGACTGACGCCT
TCCCTAATGGGCTTGAAGT
>CL3636Contig1 (89-2.2-198)
GTGGTGCGCCCTCTGGACATCGGTCAGATTCCTTGAGGCCACTGTCAATTGTAAGTGTGT
GTCAATGAACTGCCTCCTCCTCCTCCTCC
>CL3638Contig1 (83-2.5-206)
ATCAAAACAACCGTGAGATTTCACCTTACACCCATGAGAATGGCCAAGATCAAAAACTCA
AGTGACAACACATGCTGGAGAGG
>CL3644Contig1 (71-2.0-140)
TATTAATCTAATACGCAAATTCAGGCATGGGATCATTATGCGCATAATTTATGGGCGTCT
GATTCGCCTTA
>CL3652Contig1 (78-1.8-140)
AAATAGGCTTCAACAGAGTTCATCTGAGTTGTAAGCGGTCCATCAAAGATTGCCGTTCGT
TGTGAGTGAATCGCCTGG
>CL3657Contig1 (82-2.3-192)
CAGGTTATATTAAATGGCCTAAGATTAGGAATAATAAGCATCTTTACACCCTAGCTTGTT
GCACTTATCTAGTCTACCAAAC
>CL3661Contig1 (76-1.8-140)
TGCCACCAAAAATTTTGCATTCGGGATTTTAATGCTTGTTTTCTCAAGAACTTTGTTTGC
CTTCAGTTTTCTTTAA
>CL3665Contig1 (71-2.9-209)
AAATTTCAGTGGTTTTGCCTCAGTGATAGCATTGCAGCCCTTAAAATTTTCAAGGTTATT
TGTCGATTGCC
>CL3668Contig1 (87-2.3-204)
ACTCCTCCATAGAACTGCAATTACACTGTTTGCTGAGTGTGAGTGCATTGGCAAGTAATA
TTGTGAAAAGAGCTTCTTGATACCGAG
>CL3672Contig1 (85-1.6-140)
GACAATTAAAGCCAAATTTCAGAAAATTTCACGTTCATCATTTACACCTCAAGGTGTGAT
TTTAATCCACTTCGAATCGTCAGAG
>CL3676Contig1 (79-1.8-140)
AAAATAAAGTGATAAGTGAGAGCAGTAATGTGAGAACCTTTAAGGAATCAACTTTTTGCA
TTTTGGGAATGCATTCAAA
>CL3681Contig1 (72-2.8-202)
GGTACATGTCACCGAGGAGAATGACAACTTCCACATCTCCGTCTGTTTATGCATATCAAA
CCACCGGCTCAT
>CL3689Contig1 (83-1.7-138)
CACATAAACTGTTAGCTCTGTTAAACTGAAAGACAATGCAGCAAAAATCATCTTTTTAAT
GGCATAATTAATATTGAGTAAAT
>CL3693Contig1 (75-2.7-205)
TAACCATACCGGCCACACAATGCCTCGGTACAGCATTACAGTATTGCAGCGCTTGTGCTC
GCCCACCTCGGCATC
>CL3697Contig1 (77-2.5-191)
TTATGTCTGTTTTGGGGTAAGGTATAAAGAGAAGCGCAGCCTTGCACAGAATACAGGACC
CGCCTTGTCGTTCAGCT
>CL3704Contig1 (83-1.7-140)
CAGCGTGGCAAGTGTGCAGTCTACCAATGGAAAAGAAGATGCATGCGTCGAGAGTGAATA
AATCAGGGATGGACGGATAGATG
>CL3709Contig1 (95-2.2-210)
CCACCTTTGAACTATAGGGCAAGGAAGAGGAGCGAGCCTTTGAATCAGGCCATTGATCAA
AGGGCCTATGAAAACATTACAGTTGATTTCAAGAG
>CL3714Contig1 (90-2.3-205)
TAAACCATTCCAGTGATTCTGCTAGGAACTGCGACGCAGGCTGAACCGCCATCACCCATT
CATGGCAACAGTCTAAGTTCCATCGTCAAA
>CL3718Contig1 (86-2.4-207)
ATATCTACCTCTGTATTTGCAACAGGAGGAATGCAAACTTGGCGGAGTTATACCATCGAG
TTATACTGTTAAGTCGATTGCCTGTC
>CL3722Contig1 (81-2.6-208)
AATCATTATTTCGTTCGTAGATATGGCATACCGGAAGCAGAAGCATAATGGTATGAGCTG
GCGAAAGCGCAAGTAGAAGTG
>CL3726Contig1 (75-2.7-205)
GAGCGTATTGGTGCAGAAGTGAGTCTCGCAGACACGTGAGGAGACTGCTTTGCATGTTCA
GGAAGCAGGCACGTG
>CL3731Contig1 (81-2.6-207)
TCCTACCTTGCAATTGCATCGCATGTCCACCACACGCAACTCATTTTTGCCTCCATAAGT
GCATGGGCAGCTGCGTTTGCC
>CL3735Contig1 (93-2.3-210)
CGAAGGAGGAAGATTCATTGTAACCATTTGCTTCTTGCAAAGTAATTGTACAGATGGCTA
GATGGCCAGATAGTCTATGCATAGCTAGATGGA
>CL3739Contig1 (84-2.5-208)
GCCTTCACCGCTACCACATGTTACGTCGCTTGGCACTGTAAAATAGAGTGGATAATGCAA
GTGGAGGAGGATTGAGATACTAGT
>CL3743Contig1 (81-2.6-207)
GAGTTAACATTCACCGTAATCAACACAAATCCTTATGATGGAGTCAGCTACCACAAGGTA
ATCAGGTCAAATTACGTAGCT
>CL3745Contig1 (86-2.4-209)
CACCAGGAGTTAGTTGCAGAGGAGTGTCGTCCAGGAATCGTCTTATCAAGTCCTTAGAAA
GACCCAGTATGCTCAGTCGTTGCTCC
>CL3749Contig1 (72-1.8-128)
GTGAGGCACCACTTTTGAGCTCTTGAATTTGCCCACTCATACCTCACTGGGTGAGCTGTC
CTTCGGCCCATG
>CL3756Contig1 (74-1.9-140)
ACGCATTCGGAATGATTTCTGACATTTGGCACAATTTGATCATCATTGTGCATGAGGCTA
CACTTGCGCAATCA
>CL3763Contig1 (76-1.8-140)
CATCCCTGTCTCTCTCTGGGCGAGTCGTGCTTGTGAGAAGTCGGTTACGCCTGCCTGCTC
TAAGCCTAATTTGTTA
>CL3767Contig1 (71-2.0-140)
ATGGCTTGTTATGGCTTTTTTCCTGCAGGAAGTGCATCGGCCTTTGTTAATGCTCGTCAA
CATTTGCTGCT
>CL3771Contig1 (72-1.9-140)
AGCGAGGCATAAAGCTACCAATATGCTACTCGTGAGTGTGCCCTTCCACAACTTTACCCT
ATTTTACTTGGA
>CL3774Contig1 (89-2.3-205)
AGATGGAGAGATCCTCTTCAATCCAAGATAAAATGGCACACCACATTGCATTGCAAATGC
CCGCTCTGTAATCACGCTACTTTCGCCAA
>CL3777Contig1 (79-2.6-208)
TAATTCGAAAGCTTCAGAATATCGAATAGAGTCTGAATGCTAAATGTTAAATTTGTGCTC
ATATTCTGTGAAAATGTGT
>CL3781Contig1 (77-2.6-203)
ATACCGACGCTTCCGTTTGGGTTGAACCTACATTATAAGGCCAGTTAAAAATAATGGGCA
GAAACGGAACCCAATGA
>CL3785Contig1 (75-1.8-136)
AAAGTAAATACGACTTTGATTAAATGTACTCAACAGTGAACAGGACGGCCTGAGCGTATT
CACTAGCGTAAAACC
>CL3789Contig1 (89-2.4-210)
TGTGACAGTAAGCTCTCGCAAAACACTATCATCCACAATCGTCGTAAGTCCCAATGCCAT
CAGAGATTGACTAGTGCAAAGTTGCCGGT
>CL3793Contig1 (71-1.8-131)
TTGACTAAGACATGGATGCATTTGCAATTAACAGCAGCAATATGGGGCTGCAGACCTGGC
GAAAAATGCAG
>CL3798Contig1 (92-2.3-210)
TGTTATTTGTTGATTGTGCAAAAAGCAAATTTCAAAAGAATTGTTCAGCAATTTGAATAG
ACAAAAGAAGTAAGGTTTGTGCGGCACACCTT
>CL3802Contig1 (80-2.6-209)
AAGCGCACTAATTTGACAAAATATGGCAAATTTTTGGAGTTTTTTTGGTGGATTGTCATC
CACTCCAGTTGAGTCTATAT
>CL3805Contig1 (79-2.6-209)
CCACATGCTGCATATTTGCCCATTGTGGAAACGCAGAGCTCCTGAGCTCTCTGCGTCGAA
AATAATGATAATACGCAAA
>CL3810Contig1 (97-2.2-210)
TAACGCGAGGATTAAATAATGTCACTAGTTATTTAAGTTAATTTTTATATTTAAAGTAAT
AAAAGTCAAACAGTGTTTTAATTTATATAATAGGTAC
>CL3814Contig1 (82-2.5-206)
TTCAAAGATTTGCTTCAACTTCAACAGTTAAGCAACCAACTCTTCCCTTAGGCAATTAGT
TAATCACACAATTGTTTATAAC
>CL3817Contig1 (75-1.9-140)
CTAATGGACATTGTAACGTTAATCATGTGCTCGGACGCATCGCCAGAGAACCGACTGCCT
AAGTCGAAACACCCA
>CL3824Contig1 (78-2.6-202)
ATCTGTAAACTAGATGCTCTTATCAATTCAGCAAAATAACCTAGGTGTATTCCCCTACCT
ATTGCTGATTCTTTAGTT
>CL3828Contig1 (73-2.6-191)
CTGCAGTAGGCCTTTAGTGAGATACAAAATTGTTGAAACGCAAAAATGCATCATTCAACT
TGCTATTAGTCAA
>CL3832Contig1 (77-2.6-203)
AATATTCCTTAATTTACTTAATGCAAACTTTAATCGTGATAACGGTATAATTTAGTAGTC
AGTTCCGCTGTGTCGAG
>CL3839Contig1 (91-2.3-210)
TAAATTGGCTTAAACAGATGTAAATCACTGAAGAGGATTTCTAAGGACAGTTTAGAATTG
CATCATTCTTTTGATTTTCATGAAATGGAAT
>CL3841Contig1 (73-1.9-136)
TGAAGGTGCTGCCATGAATATCTTATCAAGGCAACGTGGCGTGTGGTGCGCTTTTTGTCG
AATTTGGTGCAAA
>CL3846Contig1 (78-2.7-207)
AGTCGGTCTGCGGGATAGTGCATCCGCATTACCATGCCCTTTCCCTTTTCGGTATTGGAC
TGTGAAGTCGTACTGATG
>CL3848Contig1 (92-1.5-140)
TAACGACAACTTGCATTGGGTGTGATTGTGCCTAATTTCACAGCCAGAGGGTACTTCGTA
CGCTCACAGTGCTTGATCGCATGATTGTTGCC
>CL3854Contig1 (80-1.7-136)
TGATGTCAATGAGATTGAAGATATCAGTATTCCTCTTTGGTCAGATATTAATGCCAGCCA
AGTCAGTGAAGTTGGGCTTC
>CL3859Contig1 (75-1.9-140)
ATCCACTCAAACTCCTTCTTCATCACTCAGTGTCGGCTTCGTTGAACCCCTCGCAATTGT
GCTGGTCAGTCAGCC
>CL3863Contig1 (93-2.3-210)
ACTGCAAAGTCCGATTACATGCACCCCTTTTTTATTGTCTTCGTTTACTCTCCATCCTGT
GGATTAATCCTTCTGCTGTAATGACTGTTGCAT
>CL3867Contig1 (73-1.9-136)
CCATTAATTCGGTTAGTAAGGGCATCCGCTCCATCCGCCCGTTTCTTTTTCCGTCGCGTA
TATAACTAGTGGC
>CL3871Contig1 (83-2.4-201)
TGCAGAATGACAAAGAAAAATCTCAAATCACTTTCATTTGGTCTGCCTTGCATAATTGAC
CCACCTGGTCAATCACATCGCAT
>CL3875Contig1 (75-2.5-185)
GAATTCTCCTACGATGATATCAAAATACTTTGGGAGGTTAGTTATTCTCACAAACATTCT
GGCAGCGATGGCCTT
>CL3879Contig1 (87-1.6-140)
CATGAGTGGTGTCTAATCTTGTCCATCTACTCGCTCAATATTTGCTCCATGGGCTATAAG
AGGGTCCAAAATATCCACATTGTTGGA
>CL3887Contig1 (91-1.5-140)
TCGCGGTCAAAGGTCTTTCAGCCTATTATCACTTCATAGAGCTTTGAAAGCCATTTACTT
AAGCAACGATAATGCACTTTGTAGGCGGCTA
>CL3891Contig1 (79-2.6-209)
ACTGCAAACATATACTTACGAATTGGTCCCCGTACCGATAGTTCATTGTGTCTGATTTCC
CCGACGGCTTGCCGACAAC
>CL3895Contig1 (85-2.4-205)
AAACTTATCAGAGTTAATAGCTTGGACTCAATGTCTCGAACTCATGAAACTCGGAGCTGT
CTGTTTAAGTATTTTTGATGCACAA
>CL3900Contig1 (78-2.6-202)
AGGTGATTTTGCTTCTCATTGCAGTTGACTTGGTGAGTTGATTGGAGAGATGTGTGGTAG
TGAGTGGGACAGTGAATA
>CL3903Contig1 (84-2.4-205)
GCTGGATGGTTTGCTTTGCCACTTCCAAAGGTACTTGCTAGAAGTGATTGTATTATTTGT
CGCAAGCTAGAGGCACAACATGAA
>CL3907Contig1 (75-2.7-205)
CTTATGTGACCAAGTTGAAAATCTAACGATGAATTACTTAATTTCCCTTATAAACGTCTG
GATGGTTATTATAAC
>CL3911Contig1 (78-2.6-202)
CAAACATCCTCTCATAGTTGCTATGTTGAGTGATGGGTTGCATGGCCTCATGAAGGAGTG
AAACCTCACTGTTGATAT
>CL3915Contig1 (95-2.2-207)
TCAGTCTCCTTTCTACCACGACCACGACTGCGTAATTTGGGAAAGTTGGGGGCGGGTCTA
CACACGCGCTTGCAAACGCACAAACCATTCTCGGT
>CL3919Contig1 (79-2.5-201)
ATATTTTCACCCGACTTCTTTGTAAGCAGTATCTATACTAGCAAAGGCAGCATTGACTGC
TGCGTTTTAAAGTATGATA
>CL3923Contig1 (77-2.5-195)
GGTCCAGAGCTGGAACTGCAGTTGGATGAATTGGTACCGCCAAGCCCCACGCTGATTACA
TGAGAATCCTCAATCAC
>CL3927Contig1 (83-2.4-197)
GCAGCGTTTAAAGACGTCAACGCGGGCGTCAACAAGGCTAAGTGCTGTCACTTTCTGGAT
GCAGCTGCTGATTTAAGTACGTG
>CL3931Contig1 (91-2.2-203)
TCATACAACAAAGAGGTATCCAAACTGGCAGTAAAGTGTGGCAAGGAATTATACGATAAC
CCTATCAATTCCTGCAAGTAACCAATCTCAT
>CL3939Contig1 (77-2.6-203)
GATTTGTTTAACCACTAATTTTTGCAAAACAAATCTCAAGTTTGTTTGATCTTTGGCTGA
AGTGAGAAAGCGATATT
>CL3943Contig1 (85-2.4-200)
CAATTTTAAGTTCACGCTACTCTACACTTCGGTGACAGTATTTGTGAAGAGATTGCGTTA
AATAGGAAAATCTCGTCTTCAGATT
>CL3947Contig1 (87-2.3-203)
TTTGTACTTTTCCTCCCTTAAAGCGATCATTATCTTGGAGGCTTGTAAAGCACTCCTAGA
ATGGCTTTAAAAAGACGCAGTGAAAGC
>CL3951Contig1 (82-1.7-140)
TCGAGTCTTGTGCGTTATATGATGAGATAATCTGAATCAAATGCTTGAAACTCGCTACAC
ATCAACGAACCATATTAGGGTT
>CL3955Contig1 (79-2.6-205)
CCCACATCCATTCATCCAGTCCTCTCAATTTGCATCTATCAATCCCCTTCCCCTTTCTTC
CCCTTTCCCGTTCCCTTAT
>CL3959Contig1 (81-1.7-140)
AGTTTTTGTTTGTTTAGTAGCCATGGTCGGGAGGCACTGACAGACGCGGATTGTTTCCCT
CGCCGAATTTGACGCTTTAAA
>CL3963Contig1 (75-1.9-140)
TATATGAATTACACAAAGGCAAAGCAAAAAACGTAATTACACGGTGGGCGAATCAGGAAA
TATGTACTTCGAATG
>CL3968Contig1 (76-2.7-204)
ATATCTACTTGTGACGGATTTAACGTAATACCTACCTCTCTAACCCCTTGCTTATAGACA
GTTTTACCCTTTTTAC
>CL3972Contig1 (74-1.9-140)
CCTCCTCGTCCATGCTCCACTTCCTCCCACTCCTCCTCCTCCTCCTCCCTAACCCACCCC
AAAAATTAAAAACA
>CL3976Contig1 (85-2.4-203)
TGAACACAGAGATGATTTATGGCCCTGGAATCTACTCTACTCGAGCGCATCTGCGTAGAC
GTCGGTTGACCGATGCGACTGCCTT
>CL3980Contig1 (90-2.3-209)
TCACACTGTCAAAGGCATTGAATGACATCTCTCCTTGAAACAACAGTGACTTCTAAGTGA
CACGTGAGAATTCTTGCATACAGAGATGTA
>CL3983Contig1 (70-2.6-184)
AGCCTTAATTTGTCTCCCCGTCTTCCATTGCATCACTTTACGTGGTATGTTGAAAGGGTG
TATTTCTTCG
>CL3988Contig1 (75-1.8-138)
GCACATTTACTTGGATCTTCGAGCCAAATGACCATTCTTTTAAATTTAGTGGCTTTTTCC
TAGCATCCAGGATGA
>CL3991Contig1 (85-2.4-208)
CATACATGCAGGCACTGCGATCGCTACGGTGAGTGCCGAAGTGAGTGTCTCTGCTATTCC
ACTAGGCTAATCCCACTGCGATTAA
>CL3995Contig1 (76-2.7-202)
ATTCTTGTTTATTTCTCTATATGCATGTGCATAGGGGCATAAGTACATACTATTTGAAGC
AGATTTTAGATGCATG
>CL3999Contig1 (77-2.6-203)
ATTATCCACAAACACCGTTGCAAAGGGCTCGTAATGATTTTGAAATGACTGACTTGTTTG
GCAATTTCTTTCTTATT
>CL4003Contig1 (74-2.8-206)
ACAATTTTTTAAGATTTTTGCCTTATTTATTACTACTAGAAATCGCAGCGATAGGAACGT
TATGGTAAAGCAAC
>CL4007Contig1 (73-1.9-140)
TGAAATTTAGACTAAACGGCTGAAGGAAACATCTCAGAATACGCACTTCACTGCCACATG
CGTAAAGGAAGCA
>CL4011Contig1 (75-1.8-137)
TCACTGCAGTTCATTTCAACAATTCACACTTCGTCTTATTTTCACCGTTTTCAGGTGCAT
CAATTTTCGAACTTT
>CL4015Contig1 (73-2.8-207)
TACAGACGACGTCCTGACCAGGAACACTCCCCATATCCTCTGTACCGCCGCCATCATCGG
CGGTATGACAGCC
>CL4021Contig1 (80-2.5-200)
CTGCCACAAATCCAAGTCAAGACTGCTGCCTGCCAAAGCAGAAAAATGTGAGTTGGATAC
AAACACTCCAGAGCCCCAGG
>CL4025Contig1 (73-1.8-130)
CAAGTAGTTTTGCATTTGAAATCACCAGCCTAGTAGAGAAAGTTATTCACAGCAATAAAA
TTGGAGCGCCCGC
>CL4029Contig1 (91-2.3-210)
GCTAAATGTAGGGTGGTTAATACGAATGAGTCATTAAAATTAATCAAAGCCTTGAGCCAA
TGACTAAAACGGCAAAGGAGTAAGTGGTTTC
>CL4033Contig1 (88-1.6-140)
AACAGACGTAATGTCTAAGGCTTAAAATAATGCATTTTTATTTTTACACTTCGATTCCAC
ACCTGCAAATATTCTTTTTTACATATTC
>CL4037Contig1 (83-2.4-197)
AAATACTTAGCACCTGTTAGTTGTAGGAGATGAATTGCCCACAGATGGAGGTGTTGCGTT
AATGAGGGAGAAACTTCATCTTC
>CL4041Contig1 (89-2.4-210)
TGACTACTTTGAATTACCAAAGAAGCGGCTCTCCGTGTTAGATAATTTTAATTTGCACAG
TGAATACGTGTTAGCCCAGCAGCAACTAT
>CL4045Contig1 (79-1.8-140)
CTAAATTTTTAACAGACAGAGCAGCAGCCCGTCCACAAGATAAAGCGTATGAGAGCCGGT
ATTTGGCTTTGCAGGCATA
>CL4049Contig1 (81-2.6-209)
CGTCAATCACAATGTCAAAAGGCATTGGCAGCGCGTGTGTACAAACCGTGGTACTGAACA
AAGCTGCCCGCTAAAAAAGTG
>CL4053Contig1 (82-2.5-208)
ACTGTTAACTGTTAAAATGGTCCTGTTAAGCCGCGGTCTCTAAAAGGATTGGGGGCGACC
TGGACGGCGACTATGCTGTAAC
>CL4055Contig1 (90-2.3-203)
CCACATTCTCCCACGTTTGCTAATCTTGCATGCTTATCAAGGCGATGGCGTGCTTTGGTT
TCGAGTACGTTCAGAGCATTTTAAAACTAG
>CL4060Contig1 (76-2.7-202)
ATGGTAAAATTTGTTCGCATGGAATGAAGCAAATCGCTTTTTCCCTTTACAAAATCGTAA
GATTTTGCATATTTGT
>CL4065Contig1 (75-1.9-140)
TTTTATGCCTCAGTTTGGTCCTATTTTCATGCCACAGTTAGTTAAGTGGTTGTATGGGTC
GGTGATTGAGCTTTC
>CL4067Contig1 (71-2.0-140)
CGTTGAAGCGTGAGCAATCTACAGGTGGTGCGCCACCTGTTCACACTTCGCCAAGTCGCC
ATCAAGGGCTG
>CL4072Contig1 (87-2.3-200)
GGATGAACTGGAAGAGCACATACGCTCATGTCATATTTGTAGGTTTTCCCTTATCTATCA
CTTTATTGTATCTCCTTAATCTCTTCT
>CL4075Contig1 (84-2.5-209)
ATCAAAAAACAAACTCAAACAATTGTCAACGAGACTTGCAAATCCCATAAAACTATTTTG
TTTTAAAAGTTTACTAGACTCAAC
>CL4079Contig1 (80-2.6-210)
CTGAAACTGCAAGCGAGGTAAAATGTTACTACTGATCTAGCGATATATTAGCATAAAGTA
GCTGATCAACAAGAAGCGGC
>CL4088Contig1 (95-2.2-210)
TTGCATTCCAGCTTGATTTGTCTGTGTTCTTCGATAACTTATACCCATTTATGCTAACGA
CAGGCGGTTCAACTGCCGCCGAAAAATAAGCAAGT
>CL4092Contig1 (98-2.1-210)
CTGCGATACTACTAAAATTCCAAATTCTTAATTGAGTATTGCAGTCAGTAGCCTTTAATA
TACATCGGATTTTTCGCACAAATTAAGCAAGTAACACA
>CL4096Contig1 (86-2.4-205)
ATTTGGCAGTCATTTAAGTCATCTTCGACACACTAATCTTCAATAAATTACTTCCACCCA
TATCCATCCACTTGCTCCGATTCATC
>CL4100Contig1 (80-1.7-137)
TTTTTCCTTTTAACTTCTTTACTATATACTTGGCGCAACTGACCATGTAGCGCGCTGTGT
GGTGGGGTGCGATGTAGTAT
>CL4104Contig1 (82-2.4-198)
TAATACCGTTCCTTCAATGACACCAAAAGTAGAACCCACAATCAAAAGTTACCGTTATTA
GTGTCTATTCACTTCATTAGTA
>CL4108Contig1 (86-2.4-205)
AAGCACGCAGTGTCCGCCTTCACAGATGATCTTCTGGCAAAAAGCAACACAAAGGATTGT
GGATCAGGCAGTCTGCGTTTTAGATT
>CL4112Contig1 (86-2.4-209)
CGTAGAGCTTCCCAGCCAAAGCGGGAGGTCGGACTCCATGTCTAAACTGGACTACTACCC
AGGTAGCGACCTTGTTTGGAGGACAG
>CL4116Contig1 (81-2.6-208)
CATCAGCGATAAGACAATAACAGTGCAATTATTTGTAAGTAATGTTGCGATTTGAGTAAA
ATTTGTCACACAACTGCCTTC
>CL4122Contig1 (77-2.6-203)
TTTTCCCTTTTATTGTGTATTTAATTTTGTTTGAATCGTTCACGGTGAGGTGATTGGCAG
CTTCGTACTACTTCGCT
>CL4126Contig1 (78-2.6-202)
CTCCTACTTCGCACAGCAGACAGTGAAGTAACCGGCTGCTCAGTCGTGGTGCAACCACGC
CACACCACACCACACCAC
>CL4129Contig1 (85-2.4-201)
AATGCATTACTAATTAACCTGTCAACAATTTAAAGCCTTCTGTAACAAGGATAGCTCAGA
TATAAAACTGTGCGCGGTTGTTGTT
>CL4134Contig1 (84-1.7-140)
TTCAAGAAGTTGACCAGTGATAGAGTGGGACTCAGTTTCACCGAATCACAACCGTGCGCT
AAGTAGCTGGTTGGCTGTGATTGG
>CL4138Contig1 (73-1.9-140)
GAAAATGAGGTGATAGAATGGGTATTTTTGGTGCTTAGACATCGATAGCAACTAGAAAGG
GGGAACAAAAGGC
>CL4141Contig1 (76-1.8-140)
GTAAAGTGCCTTTTTCAAAGCAGGACTTTGTGATTTTCTTCTAGACACATTTAAACTCAC
CGATGCTTAATCATTT
>CL4146Contig1 (91-2.3-210)
GAGACCATGTACCATTTATTGTAATGAGATAATCAGCAAGAGTTCTAATCCAGTCATAAT
CCCAGGACTTTGTTTAGATTCTTCTGAAGTG
>CL4150Contig1 (74-1.7-125)
GAGCTCATAAGTGATCGCGCCGAGGACGGTGCTAAAAGAACGAGGTGGCTATGTAATACC
TATAGTGTTTTAAT
>CL4154Contig1 (79-2.5-201)
AATAGTGCCATCCCGCTCTCATCCGCACGAATTGCTGGTAGCTCGTCTACATTTTGTCGA
TTCTCCTTCAAAATGCAGA
>CL4158Contig1 (74-2.8-206)
CCCATGAGAATGGCCAAGATCAAAAACTCAAGTGACAACACATGCTGGAGAGGTTGTGGA
GAAAGGGGAACCCT
>CL4161Contig1 (85-1.6-140)
TATCATCCACCCACACTACTTTAGTATCAGCATCTCAACGTGCCCGTGTCTCCATCCTTA
CATGCAATTAGAAATGCCTCTGTCA
>CL4165Contig1 (89-2.4-210)
AGAAATCCGAAAATCGTAGCAACGACAGGGAACTTACGGAGGGGTGTTGGGGATTGAGGT
GCTTATGCCAAGCCTTGAAGCAAGAAAAA
>CL4169Contig1 (75-1.9-140)
TTCCTTTCATTTTCGCAGGATCGGTCCCCTCCTCATGCAAGGCATTGTGCCTCTCAAGAC
TGTGTGCCACCAAAT
>CL4174Contig1 (85-2.4-204)
AAGACCACAAATATGCATTCTACCGATCAGGTAAACTTGTGCCCCTACAATTAGCTCTAT
GTTGAGTGATGGATAAGTGTTCGCT
>CL4178Contig1 (94-2.2-208)
TGGTTGGCATTAATTCCAAACATTAACATTTGCATCAAAAAATATTTCGTCCTCCTCTTA
AGAAACTTTTGAAGTTCACTTTCCCTTCCCCACT
>CL4182Contig1 (79-2.6-209)
TTCATCATAAAAGTGGACTGCATTTTCCCATCGCCTTGTCCAGTTGACAGCTTAACAAAT
AGCAACAGGTCATCTTTGT
>CL4186Contig1 (85-1.6-140)
TGCTTTTACAATTCAGCTGGGTCTATTCACATCCATTCGTTCTTGCCGCCAGGAGTCCCG
AAATCGAACACTGGTTAGGGATTTA
>CL4190Contig1 (87-2.4-208)
ATAATTACTGATTTTTATTTGTTTTCTCTGCATACAGATCTACACGCCGCACGTTTCGGT
TACGCAAATACCTCAAGTAAACAGACT
>CL4194Contig1 (86-2.4-209)
TGCTCAATTAAATTCACTTAGCCCCATAAATGCACGTTTATAGTTTACTTGAAGAGGAGC
AAGAAACTGAATGTTCTCAAAAATGT
>CL4199Contig1 (89-2.3-203)
GGAGAAGCAGAAGGAACGGACATACGCGACAGAAAGTTGACAGATCTGTACCATAAAAAC
TATCAGATTTAGGCTTCTTGCAGCACTCG
>CL4201Contig1 (83-1.7-140)
GTTGTCCTCCTGTGATGTCGCCTTTTCTATAAAATAGTGCGACTGGAAAATGACATTTCC
CTGGTCAAATTACATGAAACTAT
>CL4207Contig1 (75-1.8-136)
AGCAATTGCTGCCTTTCTGATCCCTAACTGTGGTTCTCACTTATGTGCTTCAGTGGCATT
ACAGCAAATAGTCAA
>CL4211Contig1 (78-2.6-202)
TTGAGGCAAATGCTGACTGGTAACAACAGGAGTACCAACTGTGACAGTTACGCCTTGTTG
TGACTGCGCCACTTGTGC
>CL4215Contig1 (79-2.5-201)
GTATTCCAGATGTTTCGTTCAGCGTCACATATACTCTAGTATCCATAGAGTAGAGAAAAG
TAGGAGCATTTCAAGGAGA
>CL4219Contig1 (75-1.9-140)
TACTACTAGTGTGTGTCGAGAAACACTCTTTCATCAGACTTGTGATAAGGTAGCTGCATG
TACCCATTGGAAGCA
>CL4223Contig1 (88-2.2-194)
TTTCCTGTTTCCTAATGTGATCTACTTGCAAATGACATATCTAATGACGACAGCACTTCA
CTACCCGCGGTTCAGTCACAACTTTTGT
>CL4227Contig1 (71-2.0-140)
GCCAACCAGATTGACAACTAACGATATGGTGAGTGGAGGACATGCAAAAGCCAACTGGAA
ACTGACCTATT
>CL4231Contig1 (81-1.7-137)
AGAAAAAAAGGCAGAGGAAAGAAGTCGAGGCTGAAAAACCAAGGAATATGGCAAAGGTGT
AAATCTCCCAGGTGTCACAAA
>CL4235Contig1 (81-2.5-199)
ATGAGATCCTCACCATACCTTCTACCCACGTAACGTTTTACCGTTTTCTCAGGGCAGGTT
AGAATTAGTGTTTATGTTTAA
>CL4243Contig1 (79-1.8-140)
GAAAGCTTTGATGAGGACAGGCAAAGTGAATTTGGCTCGAAATTCATCCATAGGCAGTTG
ATGGATGATAATTCATTTG
>CL4247Contig1 (81-2.6-207)
CGTGTGCCTTGTATTATGCAAACCAATTCCACTGGCATATCAAGTTATCGGTTCCAACCA
CTAAAGAAAATTATGCTCCAT
>CL4251Contig1 (87-2.4-205)
CAGTGCAACTCCTCTCAGGTCGTCTCACCTTTGCATTGCTTGAGTCGGCAACCAGTTGGA
GACAAGTAGTGCGTCATGATGAGACAC
>CL4255Contig1 (89-2.3-204)
AACCTGCTGTTCAAGTATTTGAGACTGATTCCTTATAGCCTTTTGAAATTAATCAAAAGT
TCAGCTTAATTACTTACTTTATGCATTTA
>CL4267Contig1 (87-2.3-204)
TGACAGGATAAAGTCATAGGATGCCTCTATTCACTCATTGAAAAGCGGTTACGAATATAA
ACTCAAAGACCGTATTAGCCTACACTA
>CL4271Contig1 (75-2.7-205)
ACACTCCGTTCATCCTTTAAGTTAGCAGTGGTGGCGGAGTGGGATTCTCTCACACCCCCG
AAAATTGCACCTGTT
>CL4275Contig1 (77-1.7-128)
ATCAGTAGGAAAGGAGGGATAAGAAGGGCACAAATGGTGTGGTCGTGATCTTTCTCTTTA
AGTTAATGTGAATGGTT
>CL4277Contig1 (85-1.6-140)
GCGTCGCTTCCGTTGTTAATAGCATTCCTGCAGGATACGGGATGGGTATTTGCCTTAGGA
GGACGTTACATTCAGCCCTCTTGCT
>CL4282Contig1 (79-2.6-209)
GCCTGGAGTACTGTTGAGTAGTTTGGACTGTTCCAGTTTGCTGTAGCTTAGTTCAAAATA
ACGCGACTTTTCGTACTCT
>CL4286Contig1 (99-2.1-210)
ACCCGATTTATTTTGTGGCAAACTGCACTCTCGAATGTATTGTATTGTAACAATTTTGAT
AAGGGATGATGCAGTAGGGTGGCGGAACAGGTAGCGTAT
>CL4290Contig1 (73-1.9-140)
TTATAACTTAGTAAATCTGTCCTTCCTTTAAACGGCGGATAGATGAGTCTGGCTCCCCCT
TGAGTTGATTTAG
>CL4294Contig1 (85-2.5-210)
GACAATAAAACAGACGTCGGCAGACTGAGCACCCACTACAACGAATTGACATTTCATCTA
ATTTCTACCCTTTCTTTTGATGATG
>CL4297Contig1 (87-2.3-204)
ACCTTGGGAACAACTCGATTTTCCTTGGTATTCAACACTCGAACAATCATATTCGAGAGA
TCAACTATTGGGACAAAGTGACTAAAA
>CL4301Contig1 (90-2.2-200)
ACTAACAGGGTTTTATTTCGACACATGAGATGTCTCATCGATTTCCTTGCATGCAAAGTT
TCGTCCCCTTGAGCTACCCACTGCCTCTCC
>CL4304Contig1 (85-2.3-199)
TTGTTCAAGTAGAAAGGCTTGAGCCTATTTTAAGGCTGTTGCATGGACCTACGGTGAAGA
ATCATCTACCATAAATGCAAAAACA
>CL4309Contig1 (75-2.7-205)
CACTCCCCACTTCTCGGCGCACCTTTTTACTGCAGCCAACTTCAACACACTTTTGCACAT
CTGACTCTGTTCAGA
>CL4313Contig1 (84-2.3-196)
AGTCCCTGCTGTCTCCTTGAAGTACGATGCCACCTTCTTTGCAGATGCGCCAACACCTTT
GAAAATAATAGCAAAGTAATTCAA
>CL4316Contig1 (75-2.7-205)
TGAAGATGATGGGCGTAAAGGTCAATAAGGTGGCTATAAAGCGCTCACCTTCCTCCATTC
CCCCGTTTGATTAGA
>CL4321Contig1 (90-2.2-201)
ACCGAAATTACACCCCTAAATTCTATCGCACCTCTGCCGAACAGTAATGTTTCGACTTTT
TGAATCGTCGTTACCTTTTATGAACAAATA
>CL4329Contig1 (83-1.7-140)
TATTTTGTAGCACATTTGACCATTTCTTCCACCAGCCTGGAGCCTCGGTGTTTGGTCCTA
CAACGGTGACATGGCGTGACCAT
>CL4333Contig1 (75-1.8-135)
TTTTGAATAACCCAAGAAGAAATACCGATCCAAGGATATATTTCACATTCCATTCTAGAC
ACACGTTTACGTCAA
>CL4337Contig1 (79-2.5-201)
ATTCGAGCTCAGTCTTTCTGACTTCCGCCTGTGTTAGGTTCGTGCTAAAACAATTTCTCT
ATGTGAAAACTGCTAAAAC
>CL4341Contig1 (96-2.2-210)
GTGGAAGCTAACGATCAGCAGAAGGCAGTCCTTTGCGGCATTTAATTTCTCAATAGAATT
TTTGACCAGTATAAGTAGTGCGACGGCGGCAGCGTG
>CL4345Contig1 (73-1.9-140)
GCCATCTGTTGCCTCCGAATTATTCGTTTTACAACAGTCGTCACTGCTGATATATTCAAT
TGACCTCCTGTGA
>CL4353Contig1 (80-1.7-138)
GCGGCATTGGCATTTCATAAACGAGGTACACTTATCAGGATTATGTCATGGCGCCAATCA
GAGGCATAAAATGCATCCCA
>CL4357Contig1 (80-2.5-200)
GATTTGGGACACGCATTCATTAGCTTTAAACACCATTTTGAGTTGGCATGCTACTTGCAC
TTGCGACTGCTGCAAACAGG
>CL4361Contig1 (83-2.5-207)
TTATCGAGGAATGCGGCGTTCCTCCATATCAAGTTGCTGATGTTAAACTGACTAAGCAAT
TAGTCAGAAACGTGACCGCTCTT
>CL4365Contig1 (88-2.3-203)
AAGGGTCATTTAAATTATTCATGAAAGTGCCTGCGGCTTAAAAAAGGGCGTTGGAAATGT
CATCTAGGTCATCTGTTGCCAGCAGAAC
>CL4369Contig1 (91-2.3-210)
GATGAGCAGCTTCTCCCTGATTAGGTGGATTTATTACTCGAATATCGTGCCCTACCTGTC
CAATTAGCATCACGAACAGACAGTCACGAAT
>CL4373Contig1 (79-2.5-201)
CTGCACCACAGTTGTACGTCTAGGTTTGAAGGCAGCAGAGTTATTGCTGGGGGTTTGGGT
TATCATCCAGCCGAGTTGT
>CL4377Contig1 (86-2.3-198)
TCTAATGATTTATTCTCATTACTTAAAAGCCGGTTTGCTCTTGAGTACAAAAAAATCCGT
TGTTGATGTAAAAACGAGTCTGTCAT
>CL4381Contig1 (75-2.7-205)
GGCTTAGAAACCACCCCGTGTTGCAAGCTAGCATGAACCGAAGCGCTCTTGAAACAACAT
ACCACCCACAGATAA
>CL4385Contig1 (89-2.4-210)
CGCCTCATCAATCACTCAAAATTACAGTAAAATCTATCCTTATCGAGGAGTCCCACTAAT
CCTAGTGGATGCAGAACGCATTCTCTAAT
>CL4393Contig1 (80-2.5-200)
GACAAACCAGAGAGTACAAAAGGTAAACCTGTTCACTTGTCTGGCAGGATACTCATCCGG
ATGACATGTCTATATGATAT
>CL4396Contig1 (87-2.4-206)
GAAGAGATGAGACAGTTGCAACTAGAATTACAGTTTCGTCCTGTATGCGAAGTGGATTGG
AGGGCAGCAAAGTGTGTCGACCATCAC
>CL4398Contig1 (82-1.7-140)
GATTTCTGACGATTACAAGTGTTTTCGATAATGCTTATCAAGCGCGTAGGGATTACAATT
TGTTTCATAGATAAAACTACCA
>CL4403Contig1 (79-1.7-134)
AGAGCGATATAACGCAATTCAACAGTTGCACTATCACATGTAAGATACCCCAACGACTGC
CACTTCTTCTTCACCCGTG
>CL4408Contig1 (91-2.3-210)
TAGTCGGCCCCCCACCAAGGCCATCGCAACGAAGTCTGCACTGTGAGAAAAACAACCCAA
ACCAATAGCGCTGATCATAGAATTTGCGTTC
>CL4410Contig1 (77-2.6-203)
ACATTAGGAGAATTTTAGCTTTATTTGTCAACGAAATTAGCAGAGGCCACTTTTGGAATG
TTATTATATTTGCTGTC
>CL4415Contig1 (90-2.3-205)
GAACAGTTTAAATGCCTTCAAGTGGTGAAATTACCAGGTCAATAGGCAAATTTCGACCGT
AAATTAAAAGCTGGCAATGAATAAGCAAAA
>CL4419Contig1 (80-2.6-209)
TATTGTAATCTGAAATCACTCTCATTTACTTTCTCCTTCACTCCCTGTACCTGGCCTTTT
GGAGGCGTAATATCTTATTC
>CL4422Contig1 (70-2.0-140)
GTAAGTGGCAGCTCAGATGCCTGTAGACAATTCTAGGCCACCTATCGCTAACAATGAAGA
AGTGGAACAA
>CL4427Contig1 (85-1.6-140)
TAAATCATGGTTTAATTAAAACGGATATACTATCCAAAGAATCAAATTATGCACTTTCTT
GTACTTAGTGAAATCAACTGCCCCG
>CL4432Contig1 (74-2.6-194)
GCGGATTTCGCCCTGAGTTACCTAGAAGGAGTGAGCAATAATTGGTAGGTAGCGTAACTG
CTGGTAATGATTTG
>CL4436Contig1 (78-1.8-140)
AGCATGGCATGATATCTACGTGCTAGGTGACAGCTAAGCTGTGTAAGGCAGACGTCTTGT
GAACTTGCACAAGAGGAG
>CL4440Contig1 (77-2.6-203)
TTTATTTCTTTTGCATTAAACCTCAAATCGGACACGTGATCGGAAATGTTACTGCATTTA
ATATACGACTTCTGCCT
>CL4444Contig1 (84-2.4-204)
TGATGCAACGCAGCCCCTTTTATAATTTTCCGTGCTTATCTAGGTTGCTGCTGCTGTGAC
TGACAGTGACACCAAATGCCAGGC
>CL4448Contig1 (82-2.4-198)
ATTCCGTGAATGTAGGGTCGGTTCTCCCCACTCAGTACAAATTGCCTACCATTTCGAGAT
CCAACTCTTCTGCTGACAACAT
>CL4456Contig1 (82-2.5-206)
GACTTCTTTTGCCTAAAATAAGATTATCGCCAACTTCACATGTCTGTACAACAAAATGAA
GGGTCGGAGGTCACTGCGCTGC
>CL4460Contig1 (76-1.8-140)
CGTTGCTTCTCAACTAAATTGATGCATTTGCAATCAGCTAGATCATGATCCGCCCTAATG
GCCCAGATGAGGAAGG
>CL4464Contig1 (74-2.7-202)
ATCCATTACAAATGCACCGGTGAATGAGTCCTGTGAGATGGGTTGCATTGTGAAATTCTT
TCCTAGCCATGGCC
>CL4468Contig1 (79-2.5-199)
ACTTAGGATGGACAAATACTAATAAACATCTAATGAATGGAACCAAATAAATAGACGATG
TCTTCAACATCTGCTCCCC
>CL4476Contig1 (91-2.3-208)
GAGTGTTATTACTTGCAGAATATTTGTATAGTATGGGTAAGAAGAAATATCAAAAAGCCA
TTTGTGTCTAATAAATGCGAAACAGCTACTA
>CL4480Contig1 (86-2.4-205)
GTGATACTTTCGCCCTCTCGACCTTTCGCCAACGAAGAATGCGTTCTGGGAGTTAACTGC
ATTTACCATTTCGCAATACCTTCACC
>CL4485Contig1 (85-2.5-210)
TTGCTTGAGCCCCTCAACGCTTCCGTTTCTGTAGCTTTGCCATTGGTTCGCATCCACTTT
CGTTAACTTTGTTCTGGAGAATATC
>CL4489Contig1 (83-2.5-210)
TTATAGCAATTCACCCATTTTTCTTCGTCATTTACGTCCTCATGCTGATGCATGTGCCGC
ATTATTTAGCGGCCAAAACCTGA
>CL4493Contig1 (85-2.4-205)
TTCTAAGTAAAATAGTCCAAAAGTTGTCCCAATGGAGACACCGGACACTATGACTTTTTT
TCTCCGGCCGGATTAATATCATTTC
>CL4497Contig1 (88-2.2-198)
TCTGTTCTGCAGCTGACTTTTAACAGCTTGTCAGTGTGCAGTCTGCAGGATCAATAGGCT
AACGAAGACCAGCGATGCGGTGGGATGG
>CL4501Contig1 (85-1.6-140)
TGCGACTTTAATCCGTCTAGATTTTGCGACATGATGATCAGCTGTACTTGCAGTTTTGAG
AACATAGCAGATTTTGAGTACCTGC
>CL4505Contig1 (71-2.9-207)
CTTTATCAAATCGGCATTCAGTCAGTGGTTGCTCAGAATTTCATAATGATAGACCCATCA
CATGTTTGGGA
>CL4509Contig1 (83-2.5-205)
GTTTGATGGCTAGGGCCAATTCCAGTTGAATGCCTACACCACTTGCAGTTATATCCTTTC
TAGGAAACAATTTCTACACCATC
>CL4513Contig1 (77-2.6-203)
GATGTGTAGAAAACTACGATATTTGGGGCTAAAACTGGGTGATCGGAGAGAAATAGAGGT
TGTTTTGTGGAGAATTG
>CL4516Contig1 (91-2.3-210)
CGTTTAATTTCTAGTCTTGCAGGTGGTGGAGCGTCTTTCTCAACCTATATTTAATTAAGA
GACGCTTTTCAACAATACACGGAGTCTTGGT
>CL4522Contig1 (89-1.6-140)
CTACACCTTTACAGTTATTTCTTGCAAATATTAGTCTACAAAACTGAGAACATTTTGATA
TTGTAATGCTTTTCTCATGCAAAAGACTT
>CL4526Contig1 (86-2.3-201)
GACCCACATTCTAATGGTTTTGCATGGAGAAAGTGCTAATGTAATGACACGATGGCACAG
CTGAAGTGGAACAATATCGCGACCCT
>CL4530Contig1 (90-2.3-210)
TAGCGGGTAAAACCCAGCATTTGACTGGAACACTCCGAAATCCTAAATAAATTGGAATGC
AAGGGCAAGACACAAATTATCCAAATTAAG
>CL4534Contig1 (81-2.6-207)
TGGAGGAATGGTCGACGAGAAAGAGACACACTGTGGTTGTTAAGAAGATGCCGGACGTGG
TTGTGATGAAGAAGAGTTGAG
>CL4538Contig1 (73-2.8-207)
CAATGGTGGTATCCATTCTGACCCAAGATGCATGGGTCACTCGTGAGTGACTGGACACAC
CGGCCACGACACA
>CL4542Contig1 (76-2.7-204)
TTTCGCAACATCTTCTGCACCTTCAGAATACGCATCGAACCACCCACCAACAATATCTCG
TGGACAACGACGTTGC
>CL4547Contig1 (81-2.4-196)
TTCTCTCTTCTCAAAGATTCGTTTCACGTCTCAACGCGGACCGATGTTAGTGCGCAGTCC
GTTCCACTCTCCACACTACCA
>CL4551Contig1 (91-2.3-210)
GTATTGACCAGTGGAATGAACCAGATGCAGCACCCAAAGAAGTATAGTTAGAAGAGACAG
AGTTTATGCAAAACACTTCTATTGGGGTGGA
>CL4555Contig1 (80-1.8-140)
TGCGATTTCCAAACTTTGGAACTGGTAGGAGCTTGCAGTCCACCCGAGTGTTCCTTGAGT
GTGCGTCAGCCGCCCTTACT
>CL4559Contig1 (79-2.5-201)
TCACCACACTGCCTACTGCCTTGTTGGAGAAACATGACCCTCTGCAATCACAGCGCATAG
GATCTACCTAGTCATGTTC
>CL4563Contig1 (79-2.6-209)
CCAACCTCATTTACTCACACCCTTGCCTTACCTTTCTCACACACATACATTCAACAGCGA
TTACATTGGTGGAATCCAA
>CL4567Contig1 (83-2.5-209)
GTAGGATCAGTTGCTGTTGATATAAAGATTTGTAGCAGTCATGGAGGTCATTGTTATCAG
ACTCCACGAGTCAGCATTTGTGC
>CL4576Contig1 (78-2.6-202)
TTCCAGGAAAAGCAGCTGCGCCTATAATATAATACTTGAGCATGACGTGGTAACAGGAGG
GCAGTGCCTGAGGTTGAA
>CL4580Contig1 (71-2.9-205)
GTTGCAGTTGGTTGCATACACAACTTCATTTATGTATATTCATGAGTAAACTCAGGTGTA
TGCAAAACAAT
>CL4584Contig1 (76-2.7-204)
GAGAGGTCTGGCGTTTCTAAAGCCTTCCAGCATCATTGGCATTCCCTCTTTACTCCGCCT
TATTGAGTAACCCCAC
>CL4588Contig1 (82-2.5-206)
TCAACGCTTTTCGAAACCAAAAGATGATAGCACCTTGTTTTAGAGCAGCTTCTAGTTTTC
TGTCCCAAAACTCCCATTTTCT
>CL4592Contig1 (83-2.5-206)
ATTAATGGTATTGCATGCTATCAAAAGTGAACAAGTCTGAGATTTCGAATCCAGATCTTG
GTTTTGCGAGCAGCATATTAAAG
>CL4596Contig1 (79-2.5-201)
TTTAGTGGTATTAAGAATATATCCTGACAGTGGAGCTGCCTTATCGGGTCAAAGTGGACA
AGCACCAGGCACCTCATTG
>CL4600Contig1 (95-2.2-210)
GTTCCTAGCATTCTGCAACCTTCAAGCACACACTTTGCTGTGACTGCCTCAGCAAGGCAA
GGGCACAACTTTTGCACCTGACATCATCGCCTATA
>CL4603Contig1 (87-2.3-200)
TCACTTTCTGCACACCCCACACTTCTCAAGCACGCGCCACCTCGTGTGCAGACGACAATG
AAGTGGTGGGTGCAGGTGTGGTGGTGA
>CL4606Contig1 (90-2.3-204)
CGTAAATCGACTGCTTCGACAACGGGTGGCGGTCGCCCTCACCTTTCTCTTGGCCATCAT
TTGATCCTCCAGACTCACGTCTGCATGAAT
>CL4611Contig1 (75-1.9-140)
TCTCTGGATGGAGCCAACAACACCCGGTGCTTCAACTACATTATCAATGAATCACGATGG
AAGGGATCAGGTTGT
>CL4614Contig1 (92-2.2-206)
ACTGGGTCTCAACAGTTGCGTCGGTAGTCAGAAGGATGGTGACTTGAAGTGTGCCAACAT
CAACAGTCATGCCAAACTCAATCGGAGCATTG
>CL4617Contig1 (81-2.6-209)
ATTCGACGTGGGATCCTTAGTGAAAGGGACGCTTGTAGTGTTTTAACTTGAGCCATCTCT
GCAATGATCATTGTTCCTTAT
>CL4621Contig1 (75-2.7-205)
TCACAGGACGTGCATTTACACACGTTGTAGTGATGTCCAAACTCACTAGTCATTTGTATC
CCTCCACTTCACTTA
>CL4626Contig1 (73-1.9-139)
AATGAAAAATGCAAGAATATGTAAAACAGATAAGGATAAAACCCTAGCCAAAGTCACACC
TTAAACGCCTTTT
>CL4630Contig1 (83-1.7-140)
CCAATTCTTGCTAATCGCCTGCATCCTTCACATAACGAGTTTGATAAAAAGATCCTTGCC
GCACACTACAAGTTAAAACATGC
>CL4633Contig1 (80-1.8-140)
ACTTCAGATGGGATGCAGGATTGAATCAGCCATAACGTGTTTGGACTGTTTTGAAGATAC
ACCCAAGTAATGCCCCAAAT
>CL4642Contig1 (75-2.5-191)
GGCCCAAGTAAAGCTATTGAGCTAAGTATGTTGTGCATTACCAACAGCAGTGTGCCCTCA
TCATTCAGATGCGTT
>CL4648Contig1 (79-2.6-209)
AATTCATCACACTTTGCCATCTCCGACAGTCCACCTCCAGTAGACTCCACGAGGAGATTG
GAGGACAATATTGAGTGAA
>CL4652Contig1 (79-2.7-210)
AACAAAGGCTAGGGATAATTCTATCCCACCAACGCAAAGTTCTTCAGCCAACGCAATCTC
CGGATTGTACTGTGGTTAT
>CL4656Contig1 (86-2.4-207)
TCTGCGTGGTTGATTGATGAGCTGATGCAAGTAATGTCAAACGGTGTATTTTTGGTTTGT
TGGCATGTTGAGGGATGATTGCAGCG
>CL4660Contig1 (94-2.2-210)
CCGTACGAGGTGGAGTGTTTGATGGTGCACGCCAGGGCCTATGCGCAGCCCTGGAATGAT
TCGCATTCCCAAACGAACAAATTAGGAACGCTTA
>CL4664Contig1 (73-1.9-140)
GGAAGAAGGAATGGCTGCTTCCGACTGGAAGAAATAGACAGACTCCTACTCAATTAATAA
GAACATTGAATGG
>CL4667Contig1 (77-2.6-203)
GCAATGTTATCGTTCTCACAACTAACAGTCCATTTTTCAACAATTTTGTATTGCATGTTA
GTTCCAGTGAATACAGG
>CL4670Contig1 (71-2.0-140)
ATGCCGATTGAAAAGTGCAGGAGCACGCGCACCACGTGGAACGGATGCAGCTGATAAGCA
TAGTATAAAAG
>CL4674Contig1 (85-1.6-140)
AAAGAGGTGGAGGAGGAGGAGGTATCCGAGGAGAATTGCGAGGATGGGAATGTGACGAAA
TCCCGTGGAAGGAGTCGTGTGAGAT
>CL4679Contig1 (75-1.9-140)
TTTGCAAGAAGCAAATGGTTACAATGAATCGTCCTCCTTCGCGTCATAAATAATTTCGTT
CATTACATTACATTC
>CL4683Contig1 (78-1.8-140)
CAGATGTGTTTGGAATTTAGTGGAGACAACCATGACGAGTTAAGAGAAGGAGGGAAGTGA
TGCAATGCCCTGTTGGTC
>CL4691Contig1 (82-2.4-198)
AAGGCATTGAATCGCGAACCCGTTAGCACAAAAAGCGAGGATAGCAAGGGCTTAAAGATT
GGCGCAAGGAGAAAGTGGAAGG
>CL4695Contig1 (90-2.3-205)
AGACTTTGTGTGTGTTGTGTAAGGCTGTTCCATTGTATGTCGATTTCAGTATTGGTTATG
AACGATGGTTTCAATGTGGGACTCTTACAA
>CL4699Contig1 (80-2.6-208)
AATTGTCACTGCGGGATATCATTCGGTTACGCACTTAAACGATCAGATTAAATGAATACC
CCACTTTGGGCTTAGAGAGG
>CL4703Contig1 (80-1.8-140)
ACGATGTGGTTGTATTTGAGGAACTCATGGAAGGAAAGTTGGTCAAGGCTTGGATTGATG
ATCAGGAAAGAAGGAAAGTG
>CL4707Contig1 (73-2.6-191)
TCAAAGTTGCAATCGTATTGTGAGCAGCAGATCTAAAATTTTATTTTAGGTGCTATGTTT
ACTGTTTTATAAA
>CL4711Contig1 (85-2.4-206)
ACAAGGCGAATGACACTTTCATTGGTGGTCAGGAATGCGAAGCAATTGCCGAGGCACTTG
AAAGCTGCCTAATTGCCCCCTTTCA
>CL4715Contig1 (84-2.4-204)
ACGTAAATGATCTTCTCCACCAGTGCCACTAGAAGCTGCCTACGCATTTGCACACCACAG
CCACACTCTCACAGACACTGTTCT
>CL4719Contig1 (73-2.8-203)
TCAAGTCAAATGAAGGAATGGTAAACCTCTGATGTCCCCAAAACTGTTCTTTTCTCTGCC
AAAGATTTAAACA
>CL4723Contig1 (75-2.7-205)
CATAATGTTGTTCGAGTAACTTCCCATCCTCAAGAATGTGTCCATTGTAGGTTAATGTCT
GCTTTTCAGGTGGAA
>CL4727Contig1 (82-2.5-205)
GGTTATTTGTCAAACTCGAAGTCGGAATGCGCTCATTGAACTAGCCGAACTGACAAAGGA
TTTCTAATCCGGTCGACAGTAA
>CL4730Contig1 (81-1.7-136)
GTAACCGTACATTTGTTTCTTTAGGATGCATCAACTAGCCTGAGGTGAATGCCTCCAACA
CAAGGGAGATTTTTTAAATGA
>CL4734Contig1 (80-2.5-202)
ACTACAGCATGTGGCTCAAAATGCATGTGCGAATAGGTCGACCTGAATTTGGTTGAGTAA
GAAGCGTTGAGTCTCACCCC
>CL4738Contig1 (78-2.7-210)
AGGTGTACAACCAGGGATAGATGATTGTGGATGTGCCTATTTGACTAATGGAGGGAAAGA
GGCAAGGGAATCCTTTCG
>CL4742Contig1 (91-2.3-208)
AACAAGACATCCATTTATTGGCCTCCTCATCGAACACACTGCTGTAATGACTATGGAAAA
CGCACGACACTTCCACATTGTATTGACAGGA
>CL4746Contig1 (88-2.3-204)
ATGCATGATCACAAGTTTGCCATCAGTTTTGACAATATCTGCATCAACAATTGATTCGAA
AGCATTTACTTCATCTTATCTTGAGGTG
>CL4750Contig1 (90-2.3-208)
TTGTGACAGAATACTGCAGGACGATACGTTTACCCACGGCACTTCTCTTTGTTTGCTAGA
TGCTAGAAGCAAGATTCACAAGCCTTCAAG
>CL4753Contig1 (83-2.4-196)
TCACATTAACTGGAACAACACAACGAAGCACAATCATTGAAGTAAGAAGTGAGAAGTGGG
AGGGGAAGCGAATTGCATGTATA
>CL4758Contig1 (73-2.6-193)
TTGCAGGGCGGTTTCTCCTTATGGCAGTGCTGCATTAGTAAGGAGCAGGTCGTATAGAGT
GGAGCCTTGATGA
>CL4762Contig1 (82-2.4-196)
TGCATGCTTCTTGAATTTGAGAGTGGCATATCAAAATAATATAGCTCAATAACAAACTTT
ATTGCAATTTTTATTGTTTTTA
>CL4766Contig1 (79-2.6-209)
GGCAACACTAGATTTGTCATTTACAATCCGTTAAAAGAAACCAGTTAAGACTCGCCCTTC
TTAAGGTGGCACAAATTCA
>CL4770Contig1 (84-1.7-140)
CTTTGGGATCGCAATGGTATCCGAGATGGGTCATGACAATATTCTAGTGGCATCAGTTAT
GCCACATCATTGTTAATGCTTTTA
>CL4775Contig1 (77-1.8-140)
GCATGGGTTAAGGGGAAGGCGTTGGCCAAATTTAAGGACAATGTCCTATGCCATCTACAT
TGACATCTAGAAAGACA
>CL4780Contig1 (85-1.6-140)
CAAATTCATATCCCAGCTGAGCCTAAGGCCTCTTCAGTAGCCGGCAGGTTTCCCAGACGG
TGGATTTTAGCCTTGACCTCCTACC
>CL4785Contig1 (82-1.7-137)
TGAGGGAGAGAGCAAAGCACCTCGATTTCTTGATATACCACGACTCGTAGAAGCACCAAT
TAGGTGGACTTTGCAAAGAGCT
>CL4789Contig1 (73-2.8-207)
TTACATGCAACAAGGCTCCCTGTATAGTGGCATTCGTTAATCTGTCGAAAAGGAGGATTG
AGAACCAAAGCAT
>CL4792Contig1 (92-2.3-210)
AATTGTCAAATTCTTATTCTGCATAGCAACCGAGTTCTGGTCTTGAACTTCAGTGAACTG
TCGTATTAGTTTGGATGTTAAATGTAACGGAC
>CL4797Contig1 (75-1.9-139)
AGCGTGTGAGCGGTAACACAAAGGTCTCCTGCAATGTCACCTGAGCAAGCTTCTTGAGTC
TCCTCATCTACTATC
>CL4801Contig1 (76-1.8-134)
TGTGTTAGTGAGGGAGGTAAATATTTTAATGCGTATAATTGAGCATGAATACAGAAGCGC
TAAGAGAACTATCACT
>CL4805Contig1 (74-1.9-140)
ACCTCCGAGGGGACTATTCACATTCCTCAAATTAAGCGAACCATGCTGGCCGCATGAGTT
TAGTCGTATGACAA
>CL4809Contig1 (93-1.5-140)
TGTAAAATTGAATCTACCTATCCAATTAATGTTACAAATATACCTGGGGTAGTATATGAT
ATGTACGAATGCATCCTCATCACCTGATTCTTG
>CL4813Contig1 (82-2.5-206)
TAATCGCCATAAATGCTAAGGAAATATGAATTGCCCATAAAGGGCGACAGCCTTTTAAAT
AGTATATTAAAGTTAAAAAAAA
>CL4817Contig1 (97-2.2-210)
CTTTATCTGGAGGTCAACAACGTGTTGCGCAGGAGTGCAGTGTGAGATGTATTAAACGTC
CATCCACCTGAGGCAAAATTTCCTCAAGCTTCAAGCT
>CL4821Contig1 (89-2.4-210)
ATTGTTTCGGAAAGTGCGATGGCAAAGGCGCAGCACATGGCGGAATGAATTGGTGATTAG
AAGAAGCTCCTTTGAATCAATTGCTTCGC
>CL4825Contig1 (88-2.3-203)
CGCAATACAAGGTAGAATAATATAGGCATAGAGATATACGCGGGATAAGAAGGAAAGAAA
TGGGAGGCATTTGTGAAAATCAGGCTAA
>CL4829Contig1 (77-1.8-140)
AGCCGTGCTGCTTCTCATTGTGGCCCAAACAAATACACTGAAGCATGCGTTCCTTGAATT
TAAAGTGCGAACACGCT
>CL4834Contig1 (81-2.6-209)
CAGAGGAAGACGATGATGACAAGGGGCGACCAAGTTGTTCGACGAGGAGCAATGCCTTTA
CTCCCCCTTTCCTCTAATTTC
>CL4837Contig1 (82-2.5-209)
TAAGCTAAAATTAAACATATCGATAGCCGAATTAATTATCACCGGAAAGTTCACATCTAG
GGTCTTGTAATTTTTGATTATT
>CL4841Contig1 (72-2.9-208)
TGGCCAATTATCAACAGCTTGACCACAAACCGTGTCGGCTGATATAATAGCAGTTTCAGT
TCTCTCTGCCGA
>CL4845Contig1 (85-2.5-209)
CAAATGTACTCACAGACTATTACCCTCAACATATTTCATGTTGTTGACTCAGAAGAAGCT
CATAAAATTGGTCTTCACACTCCCA
>CL4849Contig1 (82-2.4-198)
GGAAAGGACTGACAACCTAATTGCAGAACTGCATGCTTCTGTACATTTGCCGACATAACA
GTCAAATCCGTCTTTATTCCAT
>CL4852Contig1 (77-2.6-203)
CACACCGAATGCTCCACACACTCCCTCCATTTCCGAAATGGCAGTCTCACCAATTTGGTC
TCTCTCACACTATCGTA
>CL4856Contig1 (73-1.9-138)
ACACCAAAGTGTTTTTTTGTCCCGTTCCCTCTTTTGCATTTGCGTAGTGCTTACCGGAGC
ATTGCGGGTAAGC
>CL4860Contig1 (87-2.3-203)
GCGCAAACATTAGGAAAAAGTCACAAATAGCAATCATCTGGCTTTGAAGCGGTTGATGAT
TTAATGATTTGGAAGAATAGCAAGAGT
>CL4864Contig1 (77-1.8-140)
TGGGTTCTACTTTTGGTGTCATTGAAGGAACGGTATTAAAACAGGTGCCCAAGTAGATTC
ATGGAATTGAGTTCACC
>CL4870Contig1 (83-2.3-193)
CCCTGCACTGTGCTTGTGTGTGTGTGTCAAGACTTTAAGGCCTTCCCTGCTCCCTCCCTC
CCTCCCTCCCTCCACTTTATGCG
>CL4874Contig1 (89-2.3-209)
CCTAACCCATTAAAAATCTGTTTTCATCCACTTCATAAAATCAGGACAAACAGAAAAGAT
TTGCCCACTGCGGTTGCAAAATTGTCTTG
>CL4882Contig1 (83-1.7-140)
TCTGTGAATGTTTTCCACCGCTCCTCCTCAAATATCAGCATTTTCTTTTTTGTGCACCGC
TTTGCCTTTTTTGCTTGGTAGAG
>CL4886Contig1 (76-1.8-140)
CTGTGGATAGCCACTGACCTCGCAAGCAAGAACGGAAATTGTAGTTCTTCCAGGTGACAG
CATCTGGACCACTTTC
>CL4890Contig1 (97-2.2-210)
TCCTCGCCTCCGAATCAATGTGACTTCCTAGCCAACAAAGGACGAAGCGCGCATCGGCTG
GTTGTCCTAACAACTCGCGATTACTTGTCTATCCACG
>CL4894Contig1 (84-1.7-139)
TTCGACAATATCAATATCACTTAACTTCGTTTAGCTTTTTGTTACATTCTGAACCACGCC
ACCTTGTAGTATTGCCTGATTAAA
>CL4898Contig1 (82-2.5-209)
TACTGTTTTTTGTTTGTTTTATTTGCTATTTAAACCAAGGATTGCCGTTGATGTGATGTC
AGGTGCTAGACCCGATTTTTAA
>CL4902Contig1 (90-1.6-140)
AGAAGGCACTGAGTTTAAGGCAAACAAAGGACCTACTCTGCATCTCACACATCATCAAAA
TGTAGAAAAAATGAACAATTGCACTTCCAA
>CL4905Contig1 (87-2.3-204)
GAGGACATTATGAGAAATATTCTAGAAGAAAACAATCACCAATTTTGGATATCATGGCAA
TTTTTACCGATCGCTCAGTGCTTGGCT
>CL4909Contig1 (93-2.3-210)
CCAGAGATAGCTATGTCTGCTTCTCCGCTTTCCCGCATTCCCACGTCTAGACACGTGCTT
GTCCTTCCACTACTTTTCACAGCCATCGCCTTC
>CL4912Contig1 (77-2.6-203)
ACGTTCTATGCATCGCACCAACAGCAGTTTTAATTTTGCGTGTCTCATAATTGCGTTTCT
TTGGTCACCGCCTTTCA
>CL4916Contig1 (74-1.9-140)
ATTAATTAGCAAACCCGATTAGTATAAATCTGCTCAAATATTTGTCACCAGTCAATTGAT
TACCAACTTTCCCA
>CL4920Contig1 (88-2.4-207)
CCTCTAAATGATCAAGTTTGGTCGTCTTCTCAGCGACTGCAGGACAATGACCTTCCGGCA
ACTGCCACAATGACGCCCATCCAAGGAT
>CL4925Contig1 (82-2.4-198)
TATTTGTGCCTTGAAAACTCTGTCCGGAACGCCACTGTCACTCTCACGACATTTCATTCA
GAGGTGTTGTCTGGCGGTACGA
>CL4929Contig1 (79-1.8-140)
TCAGTTTCTGATCTCGTCAAACAAGAGAATGGAAGAGCACCAAGTTGTCCTTTGAAGCCG
CCTATTTTGTATGGTGACT
>CL4932Contig1 (83-2.5-208)
AATAAGGATGTTGAAGTTCGTTTTACATTACTTTTAAATTTCTAAGCATTTTTGGAATTC
ACGCATGTGGAATGTAAAATGAT
>CL4936Contig1 (77-1.8-140)
GAACGTAGCCATAACAGCAGCCTGTTTTCTTGACCTCCTTCGCTTTGTTCTTGGTGCTGC
GTCAGATCATGGCAATT
>CL4940Contig1 (77-1.8-136)
CCATCACTCTAAAAGTCCATCCTTTAATTGGTCCTAGAGAGAGACTGTACATTACCCAGT
GGCAGGCGAAAAGTCGT
>CL4944Contig1 (74-2.8-206)
AGCATAGGGTAAAGAAATTGCTGGTAATTTTGACTGACAAACCATTTTGCGTGGCTGAGG
CAAAATAGCTGTTG
>CL4948Contig1 (76-2.7-204)
CGTGTTGGCTGTGGAGGTGGTGATGTGTTAGTTAAACACATCTCTCCTCTGTCGCGCAGA
CTGAATGAGGCATTGG
>CL4953Contig1 (85-2.4-207)
CCTCCAAAACGCTGTTCCATGCCCTATAGTTATTTTGAGTAGGGAACTTTGGCATCTTAT
CTCTCCATTAGACTGCACTGCTGCC
>CL4957Contig1 (80-2.5-203)
ACAGAAATTCGCACAGGAACCATTTGTTCAAGTGAGTCAATAGTACGTAGGCAGTAAATA
TTCCCCTTAAGGATCTTTTT
>CL4961Contig1 (75-1.9-140)
CCGCCTTAATCTACATGTTCCAGAAACCTGCAGATAATATCATTTTTTTTCCTTTTTACA
AAAGTATATATGCAT
>CL4964Contig1 (73-2.8-207)
TGAGGCACAAATACAATTGCTGCTTATATACAGTGGGTGGACGATTAACCTGAGCTTAAT
ATCCAGTGGCCAC
>CL4970Contig1 (75-1.7-130)
AAAGTGCAATATACATATATACATATATGCAAGAACAAAGTAATCACATTAAGAAAATTT
CATGCTGACACTTTT
>CL4974Contig1 (76-1.8-140)
CATTCACAGCATTCGGTCTCGTTTGCAAAGATCTCTCGTTTGAATTCATTAACCGCAAGA
TAAATTGCCAGTTCAC
>CL4977Contig1 (83-2.4-198)
GAATTACCAGGTGGACAATTCAGCCCTTCCATGCAGCTTTTGTGGATCATCATCACCACT
TCCCTCCTCTCATTCCTCATGGT
>CL4981Contig1 (88-2.2-196)
AGCAAGCTTATTGAAGGAATTTTAGGGCTTTTGAACTCCCCATGTACCACAGGCCACAAA
AGTATTTTTTGTCCACTGCAAGTCTCGC
>CL4985Contig1 (77-2.6-199)
AAAAGTTACCTGGAGTTCCACCTACCATAAGCACCTGCAGCAAGTACGAGCAAAACCGTC
AAGAACCACCGCCGCAA
>CL4989Contig1 (85-1.6-140)
TGATAGCTTGGGGCATTGAAATTGTGGTTAGTTCCTTACATAATGACCATGAAAGCAGGA
GTGGGGATTGATGGGTGGATAAATG
>CL4993Contig1 (93-2.3-210)
GGTGTGCGAAGGCTCCGATTGTCCTCAGGCAGCAAAGCGTCAGTGGTATGTCAAGGCTAT
CTACGTGAATGGCTCCAGCTGGTGGCTCGATGA
>CL4998Contig1 (85-1.6-140)
AATAAAGTGGATACAGGGCTCATAACATGGCAAAGAAATCATCGCATTCCTGATTGCACC
TACCCATGTTCAACCACATGCTCTA
>CL5001Contig1 (83-2.5-207)
CCACATTGCTATGTTGCATGGCTGGGAACTGTAGAAAAAGTACCAAAGCAGAATTTTATC
ATCGCCTAAAGCATTGGAAACGA
>CL5005Contig1 (81-2.5-206)
TGCAAGTAGCCGGGTTCCGTTGAACTCTCATTTTTTGTTTCATTCTCCAGTGCCGTTAGG
CTACCATCAGTTTTCATTGAC
>CL5009Contig1 (76-2.7-204)
ACCTTTGAGTTACCCGTAACACGCCCAAAATTCGCCACTCCTATTTGAACTCCACTAACA
AGTCTCCATAATACTT
>CL5014Contig1 (94-2.2-210)
GAAGGTTCCTGAGGCCAAAAATGTCACCAAAAGGGAGATGGGCATTAGGAAGAAGCCGTA
GCCTATCCAGTGGGGGGCGGCATGCCTGATGGCG
>CL5025Contig1 (89-2.3-206)
CTCGTTCAGTCCTCAGATCCACTATTGTCCTCAGTGGACAATAGGTGGAGGGTGAAGGAG
GGTAGATGCCACCGAGACCAGCGACGTCA
>CL5029Contig1 (88-2.4-207)
TTAGTGCATCCCAAAAAAGTCATTTCTTATTAAATTTTGTGCGTTTACCCTCATCCTACC
TACCGAGTTGATATGAGTATTGTATTTC
>CL5033Contig1 (92-2.3-210)
GCAGTAGAGGGGATGTAATAAATTACACAATTATTTAGAGTTGTCATTTCTGAGATCAAG
AAATGACACAACCCCGGGCTTTCCTGACATGC
>CL5037Contig1 (83-1.7-140)
CTGGTCATTTCCTCCCATTTATTATAGCAAATCAGGAATGATAAGTATACACGGGGAAAG
TCCGCATTCTAATTTAACAAAAC
>CL5043Contig1 (81-2.6-207)
TTCAACACAAACCAAACACAAGCAGAAGCCAGAAAGTCACCAACCACGATCCAGTTCACG
TACACTGACCATCCGTATTCC
>CL5046Contig1 (70-2.0-140)
GACGCGTCACTAGTAAGCAAAAGGAGTGAGTTAAACCGATCATAAGTGGAAAGGCAGAGA
GACTAGACAT
>CL5050Contig1 (83-2.5-206)
TTCTATATTTGGATTAGTTGGCGTAGCGTAAACCCTTGACGACAAGTGTTCTGTGAGAGG
TAGAGGCAACTATGTACGGTTTC
>CL5054Contig1 (93-2.3-210)
CGCTTTCACGACAACTTTTCAATCAATTCTGTGCCTGGTTTGTTAGATAAGGAAGTAAGT
AAGATGTCGCTCCAATGCAGTGTCAACATTCAA
>CL5059Contig1 (81-2.6-207)
CTTTTCCAAGTTTATTTATTTAGCTACTTGCAGAACTCCGGTTGCAGCACAGTAAAGGTC
GCCACATTTCTTGCCACGGTG
>CL5062Contig1 (71-2.0-140)
GAATGCAGTCAGTGGCCTCAAGAAGCGGTCATACAACGCAGCCGCATACTAGTAAAATGT
AACAGCATTGG
>CL5066Contig1 (72-1.8-127)
TTACCGTGCCAATTATTCCAAGTTTTGCATAGATTTTGCGGAAATCTACGATAAATCTTT
CTACTTCATGAG
>CL5070Contig1 (70-2.0-140)
AAGGCTGAAGGTCTTCCATTTTTGAATGATTTGTAGGCGAAAGTTAACCGTAACGATTAA
TGATATGCAA
>CL5074Contig1 (80-1.8-140)
CACTTCCATTGCACTGTTTTGCTGGTTCGGTATATATCACATATAGCCAATCACCGTGCG
TGGGAAAAATCAGCTATAAA
>CL5078Contig1 (76-1.7-132)
CAGGCAATGCACTGAATGTCAAACAAGAAGAGAGGATTGGCTGCCCTTTCGTTGAGTCTC
ATGTTCTTTGTGCCCC
>CL5083Contig1 (90-2.3-205)
AAAACTCGCTAGGCCGATGCAAATGCGACAGTTAGCAGTTGGGTAGACCGAATTTGGCAA
TGCAAGCAGAGGATGTTTATGAATGTAGGG
>CL5087Contig1 (81-2.5-199)
CCACACACCTGTTGGTAGGTCATGTGCATGCCGAAACCGTTGTTTTAAATGCGATGAGAA
AATGAGGGGAGTAGTTGGTTT
>CL5092Contig1 (82-2.5-209)
AACCTTCGACTGTCTTTGCTCACTACTAGTCGCTTTGTCAACACATACATTCACGGTGCT
AACCGCCCAGTACCCGATTAAA
>CL5096Contig1 (90-2.3-210)
CCTGCAGCAAATCACAACTGTTTTCCGTATCATGCCGAAATGCATTTTGAAGCGAAGATT
GCTCTACAAGTTGCTAGTCCTTTTTTATTG
>CL5100Contig1 (71-2.8-201)
GTGGATAAGGGGAAAGCGGACACATGCAACAGAAATGGATGGAACTCACCGAAATGACAT
TGGCGAAGAAT
>CL5104Contig1 (74-2.4-180)
AGTCTTGTTTATGAGTACTGCCATCGGGGATGCCTTCAGGTGAAAACAAACGACTTCCTC
AATTTACTTTGAAA
>CL5107Contig1 (79-1.8-140)
TCCTACAATCTATACGTCGACGTGCGTTCTAGGTCAATCTACTAAGTTGTTTGGCAGGCT
TGTCACAGAATTACACCAT
>CL5112Contig1 (81-1.7-140)
TGATGTAGAAAATTTAACGACCGCATCTTGGAAAATATGGAGGCTTGATAATGAAGGAGG
ACAAAGTAAAACCACAATACT
>CL5115Contig1 (74-1.9-137)
TGCTTGGACATGTGTAATTTTTAAGTACAAATCCTTATGAACGATATGTCCAATCAATCT
AATAACAATTTAAA
>CL5119Contig1 (85-2.4-208)
ATATCTGTGCGCACGTCAATCCCCTCTTCGTATGATACATCATCCTTCATTTCTTACAGG
TAATAGCTCGAGGGTCTTTTATCTA
>CL5122Contig1 (72-2.9-208)
TAACTTCGTTCTAAAATAAAAAAAATTAGATTACTAGAAGTCAAATGGGCAATTGCTATG
TATAAAAAGGGA
>CL5126Contig1 (79-2.7-210)
CCTCCATCTATCCCATTCTCTATCCAATTTGCCGGCTGACCGGCCTGTCGGCTAAATTAC
GGTTCAATGGACTAACTGA
>CL5128Contig1 (83-2.5-205)
TTAAAGATGACTGGGTGCATTAACGACCCTGATGGCAAATGTGCATCCAGAACATTGAAT
TCTTGCCTATGCCTGACTGTAGC
>CL5132Contig1 (93-2.2-206)
TGCCCACGTGAATGTTTGGGTGCGCATTCACCTTAATCATTGCCTAGATTGATCATGTTG
ACTTCTTGCCCCACATAACACGGCAGGTTGTCA
>CL5137Contig1 (91-2.2-204)
CCCCGCCAGTATATGCCTGTATTAGGGATCGGACATTTTGTCTGAAACCGACGGAAAGCA
ACTTGGTTAAATCTTTAAGTTCACACAAATT
>CL5141Contig1 (77-2.6-203)
ACAAATTTGCTGCAAATGGCCACGTAAACCACAAGGTGGCTGTGTTTGGTAGTCTGATTT
GCTCCTGATTTATGATG
>CL5145Contig1 (81-1.7-137)
GATATTTCCGGCAGTTTTTTGAAAGTGTTTGATGTTAGGTACAGACGCCAAAATAAGTGA
ATACGCATAATGGCGAATGGC
>CL5149Contig1 (82-2.5-207)
CGTCTGACTCCAGATCGGAAGGCTGCGTGTTCAATTCATATCGGGGTGAGCACTTTTCCC
TCCTTACCTTCTCATCAACTCC
>CL5153Contig1 (78-2.6-202)
CTTTCAGAGCTTTGGCGGCCAGTGAGTCTCCACCGGCTACCATCGTACAGTATGTCCAAT
GCATCAATTCATTTCCTT
>CL5157Contig1 (74-2.8-206)
GAAGAATCAACGCCTTGCGTTGGGGATCACGAAGACAGTGCTGCAGGGTCGCAGCAACGC
TTTCGGAGGAGAAT
>CL5161Contig1 (96-2.2-210)
GCACTATGAGCAGTAACATTTGAACGTGGTCATCCAACTATCTTTTGATCGAGTTAACCG
TGCAAATTATTTTCATTGCGCAGGGCCTGCACAGAC
>CL5170Contig1 (78-2.6-202)
GTCATTCCGTGGTAAGTTACGTCTTGTCCCCGGGTCCTGCACCGTAACATTTCATGCATT
TGAACAGCACATGAAGGG
>CL5174Contig1 (85-1.5-130)
TGTCGTTCGCATTTGCTGGCATAAGTGACATGGTGATGTGGATGGGAGCAGGCACATCAG
CACTAGTGATGAAAAAAATGAATAA
>CL5180Contig1 (91-2.3-210)
GGCACACTCGAGTCATAGTATGTTGGATTACGGTAAGCTGGTAAGCTGTGTCACGTTCTT
CGTGTCATGTAAAGTCGATGAAGCATTGATG
>CL5184Contig1 (78-1.8-140)
TTTCCTGTGTCATTGGAGATTTCACATGCCCCAAAATGTATTTGCCTGAATAAATTGCTC
ATTTAGTCATCACATGCT
>CL5188Contig1 (96-2.2-210)
TTCGAAAAGTAATAAGCCGCAATTTGCATTTCATTGCTGCTGTTACTTTCTAGAGATCAT
CAGACTCAATTCCTGTATGGCTATAGTCTGCAGGAC
>CL5192Contig1 (86-2.4-206)
ACTCCTTGAAGAATGCACAAACGAAGCTCTCAAGAGGAAAGACGAGAGGAAGTTTGCCAC
TTGACATCTTAGGAGTGCAGTTGCTG
>CL5196Contig1 (77-2.5-195)
AACTAGCTCACACGCTCCGCACGATCCGTTTTTTATTTCTCTACTGATTAAATGCTTATG
ATAACAACCCTTAGATA
>CL5200Contig1 (71-2.0-140)
GAGGAGAAGGGGACAAACTTTGCTATTCGCCACTTTTTCTTTAGGGCTTTGTTAGCAGCA
GCCTAGAGGAA
>CL5204Contig1 (98-2.1-210)
AACTCGCTGTGAATAAAAGTGTTCATTTAAGTCGTTAAATCACGATAAATGCTACAGGTG
TTTTAATTATTACAGATTTTTACCTAATTATTAGAAAA
>CL5208Contig1 (79-2.6-209)
AGCTGGCCCAGATTCATTGCAGTCAGGTGGAATGGTCAGTAAGTGAACAGACAATCTAGA
ACAACGATTGTGAATGCGG
>CL5212Contig1 (88-2.4-210)
TCAATCAATCCTTGATATTCTGTGATGTTCACGGCAAACGCAATGTGATTTCTGACGCAA
AACACTCTAGTCTGTTCAATAATTTCTT
>CL5217Contig1 (80-1.8-140)
CGATGTAAAGGTGGGCCAATGGGAGAATAGTTGCTGACGTCCAAACAACCTCCCTCTACA
TTCACGCAGACGGAGGCGAA
>CL5220Contig1 (77-2.6-203)
TGTGTGCAATAACAGCACATCCAGGCGGCCGGAATTGGATCCGCAGATGATGCAACGATA
ATCCCTCTCGCACTTTT
>CL5224Contig1 (84-2.5-207)
GCGGTGCTTTTGTCCCGTGTCTTGCATGCGCTCGAACGTCTTATCCGTCAAGCGATGGTA
GGGTGGGTGGTTGTGGCGGAAGAG
>CL5229Contig1 (87-2.4-205)
AAAACATACCTTTTGTTTCATAACAATCTTAGGTATAGTGAAATGTGCCAAATGAGCACC
TTGGAAGAAGTCAATAGGCCACTACTG
>CL5233Contig1 (84-1.7-140)
GGAACTCACGTCCACTAGCTGCGTAGCAATGCTTAGAGGTAAGTGGTCGTTTCCACCATC
CCTTCTTTACACTGTACCTACTGT
>CL5237Contig1 (83-2.5-206)
GGTCACCTGCATACTTATTGTGGTGTCTCTTTGATAGGCCACTTACCTATTCAAATTTTC
GTCTAAGTCACGCTGCAGTCTTC
>CL5241Contig1 (85-2.4-207)
ATCTTTCATGGAGGGTAGCCTAAATTGTGGGACAATGTTACTTATAGTAGTCTCGCTGAT
TGTTAGATACTAAAAAGGATATTTG
>CL5245Contig1 (75-2.7-205)
CGGTGCTTTGCCTTTTACTTCTTACTCTCCATGCCTTAACCTCCTCTACATTCGCCTACA
CCTTCCACCCCCTTC
>CL5250Contig1 (91-2.3-210)
TGAGGAGACTTCCGTCAACTCTGCATGTTGGTAACTCTTTTTAAATAACTGTCTCTTCAA
AACTATCATCAAATTCAGAAGCACAAAGTAC
>CL5253Contig1 (90-2.3-204)
ACCATTGCATATATATAGGCGAATTTACATATCCTTACCATTGGAAATGATCCAAGATGT
GTTTTCGCATATTTTTGTGCAAGGTATAAT
>CL5257Contig1 (85-2.4-204)
ATTCTCTTGCAACAAAATCGTCAAAGGAGGTTCAAAATGTGTCCATATTAGCGAGCAGCT
CAAATAAGGAACGGAGCTTCTGCTA
>CL5261Contig1 (75-2.7-205)
TCCGAAGCAGTACTTACACATCCACGAAAACAAGACCTCATGATTCGCTCGCATGCAGCA
TTGTTATATACCACT
>CL5266Contig1 (73-2.7-199)
CGATATAATGAGAAGAATAGCTACGGTACACCACAGGACCGTGTGTGGGAGGAGTTCGGA
ATAGCTGTGGGAG
>CL5269Contig1 (85-1.6-140)
TGGGTATGCTATTGACTGTTACGTCGAGGTCTCGCATTCACAAGATGGTATGTCACCTCC
CAATGTTCAATACAAAGTGACGCGT
>CL5273Contig1 (84-2.4-202)
GACTTTTGAAGAGCAAAATTGTGCAAATTTACAGAATTTACAAACTAAATACAACTAGTA
TAAATGGTTTAAATAACGTTTGAA
>CL5277Contig1 (77-2.6-203)
CCTGTCAATTATTCGCAAAGTAATGTGAAAAAATAACTAATCGTGTGCAGTGCCTCACGC
GCATCATCACCGAATAT
>CL5281Contig1 (76-2.7-204)
GTTGATTAACTGGCTTTGACAGCGCCCAAGGCTGAACGACGCTTGACAACCAACGTAGTT
TAATAGGGGGCATGGT
>CL5285Contig1 (77-2.6-203)
ATATTACCAGTTAGGGTGCAAGATTTTGGTGGTTAAATTGGGACTTTTGTACAGTGAGAG
ACAGAGCATCACACGAA
>CL5289Contig1 (85-2.4-207)
GTTCACTTCTGTCCAAAATACTCAAGGCATGAAATACAAATAAATAATATGTCGTCGGGT
TAAGGGGGTTAATAGGCAAATTTTC
>CL5293Contig1 (90-2.3-210)
GCAACAGCCACACAATCCGTAGGCGGCGTTGCATACAGCGCGATGAAGTTCCATCCCAGC
CTTTGCCCCCTGAGACGAACTGCCTTCCCT
>CL5297Contig1 (78-2.7-210)
TTGTAGCTTAAATTTTGCCCAACATAGCATCACGCCTCACGGAAGCGTGTAATTTTCTTC
ACCACAACATGGTTCGAT
>CL5301Contig1 (89-2.3-206)
ACCGCAGGTGGCTGGTGACACCACCACTCACTCCATTGATGAGTGCGATTGCTGCATCGT
TCTTGTCATGCCATTGAAGTTGCCAGCGA
>CL5305Contig1 (77-2.6-203)
TTCGGTATCCATAGCATGCCTGCCAAATCCATGTGGTGTGCTCACAGGTATCTTTGACTA
ATAACAGTCCCCTATTA
>CL5309Contig1 (77-1.8-140)
GAGACATGTGATATAACCTGTAGCATAGACAGAGTGGAAGCCAAAGCCGATCCCTTCTGT
TGTGCAGAAGAACCAAT
>CL5313Contig1 (75-1.9-140)
CTCTTTTGAGTGTTAGGAAAATTTTCTGCTGCATGTTGGGTAAAAATAGTTAACCAGCGC
TCTCCCACACAACTG
>CL5317Contig1 (72-2.9-208)
GGACAAATGCAGATAGCTGGTAAGTAATTGGAGAAGTGAGTCTTAAGATAATCACTTCCG
ATGATTAATACC
>CL5321Contig1 (83-1.7-137)
CTTCATTTGAGTCGTCTTATCTGGCCCCATCTCTCCTCTTCTCTTCCTTAACCCTCCTCC
TCCTTCTTCTCCTTCTGTCACAC
>CL5325Contig1 (77-1.8-140)
ATTATTTCTTCGAATTCCCCTCTATTTTTTTTCCTTCCTCTATGGTGAAAACACTTTTTG
TTGCGTAAAGGAAGCAC
>CL5329Contig1 (91-2.2-204)
GCTTCTTATTTTAATTTGCCGAGAGGCAGAAGGAAGAAAATGTTATCATGTTCTCAGATT
GCAATATAACTCATTTTTACTAAAAATGCAG
>CL5332Contig1 (94-2.2-210)
CTACACAAGCGTCTCCGCGAGCTACTCTTTCCACAGCCTTCATCAGACTCATTTCAAAAT
CCTCCAGAAGGCATTCACCATCAGATGACACAAA
>CL5336Contig1 (79-1.8-140)
AGGCATTTCCACCGGCATTTGTGGCGCAAAGTGATTACTTTCACTACTTGGAGCGTTAGT
CTAACAGCATTTCCTCACT
>CL5340Contig1 (87-2.4-208)
AGCTACAGCATGACTCATCAATAAATGCACATGCGACAATTGAGATAGGTGGGGCATCTG
ACTCAAGCTTTGACGGATTTATCAGAG
>CL5344Contig1 (96-2.2-210)
CAATGTCCCCCAACTCCCAAAATTGGCAGATACGATAGAGTAGGCAGCCCGGTCCGTTAT
TCCATAGTTGAGGATTCCTAACTTCCTTCACCCTGG
>CL5348Contig1 (71-2.0-139)
TTACGCAGTAAACGATGGAATAGGGACTGCCGAGCCAACTGATGAGAGACCTAATATATC
CTATCCAGGAA
>CL5352Contig1 (79-1.8-140)
GGCAGTGAGTAAGAGCAAAAGACAAACGCTGAAGAATTTCATGGAGATACTAATACCCGC
TTGCTCCATCTCGATAACC
>CL5356Contig1 (81-2.5-199)
TGGCAAATGTGCTGTCAGGGTATGAGAGACAGATAGACATACAAAGAGAAGAGGGCTGAG
AAAGTGGGGAAGATTCTTGCC
>CL5360Contig1 (78-2.6-202)
ACCCTTAAGCCTATCCCTAAGAAGGAGAAAAAGGGTGTGTCACTAGAAACGACGTTGCAA
CATGTCTGCTGGAAGTAT
>CL5367Contig1 (76-2.7-204)
GTTTTTCCAAAGCCTAACGACTGGGGCAACGAGTTGTCTCCACATTTCCTGCCGTTTTCA
TTACTCTCCATTCCCT
>CL5370Contig1 (78-2.6-202)
CTACCTCAATAACGCCTGCAATCCAAATAGCTTCTGCCTTTTGCAAGCGGATCGGTCCTA
GCCTTAGCCCTTGAAACC
>CL5375Contig1 (81-1.7-140)
GCTGTCAGAGAAATGCATCAGTCATCACTTAGAAGAACGTATAGCACCAGAGGGACCCCG
AAGTCAAGAATGGGAACACGT
>CL5379Contig1 (91-2.3-210)
GCGTCTAGCATTTCGTCTCCAGGTGATGATGCAGATGATTTCGATGACGACAGAGACGAT
CAAGATGTTCCGCATACCCAAATCATCTACG
>CL5383Contig1 (78-2.6-202)
TAGTGAATAATTCTGTGTTTTATTGAACCAAGAAGTCGGAAGCTTACGTTTACCATTCGA
TGTTGTTACTGCGGGCAG
>CL5385Contig1 (80-2.6-209)
GGTTTAGATGAGTACACAGTTGGATTAAGGAACACTGCTGCCCCATAGTGTGACCTTTAC
CTCGTTGACATTGGCTCAGC
>CL5388Contig1 (88-2.3-206)
CAGCTATTCATTTTGGCAAGGATATCAAGTGTTGAAGGATCGCACATGAATACAGCGACG
CCTAACTCCGTGGCGAAGTATGTGAAAG
>CL5394Contig1 (72-1.9-140)
CCGCCAACCACATTTACTTCACTCCAACACGCTGCTCACGTCGCTTTGAGCACGCCTGTG
GCTGATTAACAT
>CL5397Contig1 (74-1.9-140)
TGGATCTCGGTGGCATTGTCGCCTGTTGGTGATTGAGCGGCCGGTGAATGGTTACCGGTG
CGCGGTTGCCTCGG
>CL5402Contig1 (70-2.0-137)
CATTGGGATGTCAATAGGCGCAGTAAAAATTTTTCTGCTCCGGTTGCATTTCAAAGAGAT
GGTGCTTTTC
>CL5406Contig1 (71-2.0-140)
TGCATAAGGTGTAAGCGTGTCCCATCACGCCCTTCCCGTACAAGTCGTCCTAACAAAATG
CTCATTAATTT
>CL5410Contig1 (75-2.7-205)
GTATTAACCATTGTCATCTCTAATATTATAGGACATGATGAAACACAAAGCTTGTAAAGC
TTATTCCTTTCCTCT
>CL5415Contig1 (81-2.6-207)
ACCCTCTCCTCTTCACTGCTTCACAACTTCACTTGCCTCCTAACCTAGCCGTGTTGGCTG
TGGAGGTGGTGATGTGTTAGT
>CL5419Contig1 (78-2.5-194)
CACCACTTCAGTGCAACAACTGTAAGCGGTGGATCGATGGATCGACCAGCCAGTAAGTCG
ATGGGCGGATGGATCGAT
>CL5423Contig1 (83-2.5-208)
ACTTAAAGGAGAAATTTTTCAGTTGCGTGATAATTCTGAAGACAAGTTTGTTGGAAAAGT
TAGCAAAACTCATTTTCTCTCAA
>CL5428Contig1 (86-2.4-207)
ATTCAGTTGATTCATCATTAGCGTTGCTTCAGTTGTTGGAAACATTGCCATATGAGATGA
AACTGGGATGCTTGTGGAAGGTAGAC
>CL5432Contig1 (99-2.1-210)
GATGATTTAGAGGGAAACACAAACTGCGTCTTTCAGTAGCTTTAAACATGACCTAAATAT
CCCTTCTGCGTGTTCGCAAATTTCCAGTCCACGATTAGC
>CL5436Contig1 (86-1.6-140)
ATATCCATCTGTCTGTGATAGGCTCTTTCATGCAAATCAGGCAAAAGGGGATGTGAGTGA
CAACAATGCTGCTGCCTGTGTGCCGC
>CL5440Contig1 (70-2.0-140)
GAGACCAAACTTATGCACACCAATATTCACTAATAACTCAAGATCACTACGGGCGATACA
AATGCACCAG
>CL5444Contig1 (73-2.6-189)
CTGCGATTTTTTGTTAAAGATTTCCTTTCCGTAATTTCGAAATCTAGTCATGGATAATTG
CGAAGAAAATGAG
>CL5448Contig1 (86-2.3-198)
CCTTGAAGACGTTTGAATTAGGAGGTATAGATAGCTTAAAGCCAAATTTGAGAGGATGAT
TCGTGTAATTCTCGATAGATAAATCG
>CL5452Contig1 (72-1.9-138)
CATTGCGCGCTCACCCTCATAGACCTTGACCAACACACTCCGTTGATTGTCTGCACACGT
ACAGTATATACC
>CL5456Contig1 (86-2.3-200)
CAACTCATGTATGCCCAAATAGAAAACTGAGGTCTCTGCAAACAACAAACGCGGATTTTG
GTTTGGCTGTGCTTTACTGCTCATTT
>CL5460Contig1 (76-2.3-178)
TGCTAAGCACCTCGCCGCTCCAGCCATAACTGGCACCTCGCGTAGCCTTTCGTTAACGGG
ATTAGTACAGCTGCAC
>CL5464Contig1 (84-2.5-206)
ATACTTGAAATCGATGCTATGATAACGACTTACTTTAAACTTACAGTGTTGAGGATCCTC
GAGTTTAGTGTGGCACCGAGTGCG
>CL5468Contig1 (85-2.4-208)
AGTAAAATGTTTACGCAGATTACGTCGTTTGCTTTGATGTGTCAAATAAATCGGCTAAAT
AATTGGTTCATCACTGATAATGCTT
>CL5472Contig1 (78-2.6-202)
GCCCATCTCTAATGCTTCCTTCCCATTGTCTCAGATCTCCCCCTTTGAGCCAATTGTCAG
ACTGAAGTTATCTGGATT
>CL5476Contig1 (85-2.4-205)
TTACAAAAAAGTGAGAAGAAGGAAGCACGAAACAAAATCTTCTGCTGGATTGTTCTTTGA
AATCACATTTGAAGAGATGAAGGGA
>CL5484Contig1 (85-2.4-208)
GATACAGAGTTGAAAATATCATACGCCAGCTTAACGGCTCTACAATGAAGTACTGGTCTA
AACGCAAACCGTAGAAGCAACCAAA
>CL5487Contig1 (93-2.2-206)
ATCCTTCTGATCCAGCATTTCTAACGGGCTCGTGGTAAATTTGTAAGGTTTTCTGCATTG
CTCACATTCCACCCTCCATACTGACATTCGGTA
>CL5491Contig1 (73-1.9-137)
CCTTCCCTTGGTCAAGTAAAACCATCCATCCAGCAAAAACTACACGCAGATAGGCAGATA
CGAGGCTCAATGG
>CL5496Contig1 (77-1.8-138)
CAAAACCTTGTGACAAATAAGCACATGACCATAGCCCTGTCACTGCTCCTAAGCTTAACA
TTGGCGCAAGCGGATGC
>CL5501Contig1 (83-2.4-200)
ATTTGTCACTTCATGGGAACGTTTGAATCCAAAGTAGGCGATAATTTGGATGACAAGTTC
ATGCTTAATATGGGCAATTTCTT
>CL5503Contig1 (72-1.9-134)
TGTTTTCACACTCCAGAGAAGGAGACAAGTCTTTTTCACATAGCCCGTGCGACAAGAAAA
TGGGTAATCAAG
>CL5508Contig1 (81-2.5-199)
ATTGCAGAAGCGAATGTGGAGGTGTGCTGGTCCATAGAGAAGAGAGCACAATTGATGAGA
GTAGAGGAGAGGCAAGGAGCA
>CL5511Contig1 (81-2.5-199)
CACCCCCGTTAGAGCAGTAGCATGGCGAATGTAGTACGTGAGATCACTCTCACTTCAGAC
CAGACATCGGGAATCAGTGTT
>CL5515Contig1 (85-2.5-209)
ACTCTTACACCACGGGAGGTTAACCGTAGGAACAGGTCCAGTCCAGGGTGACACAGAGAA
ATGAAGGCGTGCTTGCAGAGTGTTT
>CL5523Contig1 (88-2.4-210)
GGTCCATTTGTTGGTAAATGAAAAGGGGCTGTGTAGCTGAGGGAACTGCGTTGTGGAAAT
GTGTGCCCGGACTGAGGTTACATCTACG
>CL5527Contig1 (78-2.6-202)
TTGCCTATTTTTACGCATGACTAAATTTTCCAGAAGGTTCACCCTTTAAAATGCAAAGGG
TTTCCTTCGTGTAGGAAA
>CL5531Contig1 (72-2.8-200)
ATGAAGCACGTTAAATATATCCACATATGTCCAGTTCATCTCACCCAGAAAAGTGGTTTG
TATCTGACCAGT
>CL5535Contig1 (77-2.6-203)
AGCTGAAAGGCTGGTGTTAACGTTAGCCATGTGTTTGAACGGGAAGACTGCAGCAGTGTT
TGCGTTTGCGTGCGTTA
>CL5540Contig1 (92-1.5-140)
GTGAGCGAAATTCACAGCCTAAAACTAACAGTCAAAAAAACCAATGAATGCTAACCCACA
ACTTTTTACAAATGTCCTGCCTACCATAGAGA
>CL5545Contig1 (86-2.4-203)
CGCCAAAAGAAAATACTCCGAAAATAAATCTGTGATATGGGGCAGTCTTTTAAGTGCCAC
ACATTTCCTATTGTCTTCTTCCCACT
>CL5548Contig1 (70-2.7-188)
CACTCAGAAGCACGAAATTTTGCATGAATTATTTTCTTGCGCAAATGCGACGCAAAACGG
AGTTATATGT
>CL5551Contig1 (84-2.3-196)
GCCTGCCACATGGTGAGGCAGCTATAGCACTTTCCATTCGCCGGTTTCCTTCGCACGCAG
CTAGGGTGCTGCGACGACCGCGGA
>CL5556Contig1 (75-1.9-140)
GCCCTTTTGCTATTCATTCGTAGGCCAGTCCATCCTCCTTAACATAATGACACTCATACG
TGAACATTGTTGCTT
>CL5561Contig1 (78-2.6-202)
ATTTTGGCAATCAGACTGTGCTCATGGCGCCACGTTCGCGGCCGACGCCTTCCCTTGTTC
CACACATCTAAGCAAAAG
>CL5565Contig1 (83-2.5-208)
CGTAAGCCTGCCCATGCACTTATGGAAGCAAAAATGAGTTTCATGCGGTAGGTATGTGAT
GCAATTGCAAAATAAGTCAAGAA
>CL5569Contig1 (84-2.4-205)
ATATGCTCACTAGATTTCGCATAAGTGGCACTATTAAGGTGGGCTTGATTGAATGGCCAA
TTATCGTTATCGGGTTATACGAGT
>CL5576Contig1 (82-2.6-210)
CACGATAAGCAAGTAGGCGAATCAGCGGTGTGACTCGTAATAGTAATGACACACCTGCTC
ATCTCCCCATCCTAATCCATCG
>CL5579Contig1 (74-1.8-132)
CAAGATTTGTAAGAGTTTTTACTGCTCTGACAATTGAAGTGATTTGCCATATCCTGAAGG
TGGTAGAGTTTCGG
>CL5583Contig1 (79-2.7-210)
GGTTTGCATTTAATCCCGTCCTTCCTTACATTTATCTGCTTTTAGGCCAGTGTTCCTACG
TCCATCTATGTACACGCAA
>CL5587Contig1 (87-2.3-204)
TTTTTAAAAAGAATTCACTTCCGAATTTCCTTTTTTTTCATTCTCTGAATTACCGCTTTT
TAGCAAGTACATTATTATTCCTTAACA
>CL5592Contig1 (83-2.5-206)
TAGGTTAGATTAAGTCTACCTTAAGAGTGAGGTTCTTGTAGAGCGTGTCCTCGAGCACCG
ACTGGAGTTTTTGATTGAGTTGC
>CL5596Contig1 (83-2.5-205)
CCGCTGCCACTTAGTTGGCACTTAACTCGCACAGAGGCTGCTGCTGGTGGCTATGACGAC
CCATTTTGATCGCCCTGTACAAA
>CL5599Contig1 (81-1.7-140)
TAAAATGTTGCAATAGTTGTTTATCAGTGCTACCCTCTATACAGCGGAGCAGTTGCCATC
GTCTCAGATAAAGTGAGTGAA
>CL5603Contig1 (89-2.4-210)
ATCGCCAATGCTATCCGCACATCGCCTGAAGATGCTGCCACCTCCGAAAAAAATGATTAT
TTTAAAACTAGTATGTGAGACTTCTGAGA
>CL5607Contig1 (75-2.7-205)
CTGAATATTAGGTTGGGATGCCCACATTGAGTAGCCGAGCATTACACGAATTACAATCGT
GTTCAATCTGAATTG
>CL5611Contig1 (79-1.8-140)
TTTGGCAACACTTGAGTCCAGTTGTTTGGAAGTCAGTTCAGCCTCGTAAGACGCCTTTCA
TGCCAGCTACACAGAAATT
>CL5615Contig1 (79-1.8-140)
GAACTTTATGGGCAATAATTTGTTAAGTTAATGAACAACAACCCCAATTGCTTCACCTTA
CTGCAGCGGGTGTAGATGT
>CL5620Contig1 (84-1.7-140)
CATGGCGAAGTAGCCCAACTCCTAGGCCGACGCCTGCATGCGCTTTTACAAGCACATTCT
ACTTCTACTACTCTCAGCAATCCA
>CL5625Contig1 (82-1.7-140)
TTGAATGCGACACACTTCGTTCACCTCTGACACCTGAGGTACAAAGCTTTGTTCTATCAT
ATATATAGACACCTTAATTGCA
>CL5634Contig1 (71-1.9-137)
AGTGATCCAACGCCCAATATCACCAAAAAGGCACCGAAGAGAGATCCAACTATCGTACCC
CATAAGAGAGA
>CL5638Contig1 (75-2.7-205)
GGCAGATCCGCTGAGCGGTAGTGCCTGGGGGCCACGCTGGTGGCATCCATCTTTTCAGCA
CGTTAATGGTACAGT
>CL5642Contig1 (77-2.6-203)
TCCACACTCAATGACTCCACCGGTGTAGAGAGCTCAACCGTCTTACTCACTGGTTTGTTC
ACGCGTTGTGTGGCCTC
>CL5646Contig1 (80-2.5-198)
GCAACTTCTTCCACAGACAGATCTTTTTAACCCAACTTTTGAGGCATTGAGGCTGCATCA
TCTGTGTTTGTTGACCAGGT
>CL5650Contig1 (90-2.3-203)
GGAAGGCTCAGCAGTCATTCCATTTATTCATCATTCCACTTTTAATCAATTGCTCACGTC
AATGGCTTACTTTTATTCGAGTTACATGAA
>CL5654Contig1 (77-2.6-203)
TAGCATTTACCACCAGTGCAGCATTCGAAAATCCTAATTTTCCAGCTCCCAACCCGTGCT
GATGCCAGTGGGTTTCA
>CL5658Contig1 (77-1.8-140)
CGCAATTGTCGCAATTCTTGGGCAATTAAGGCATACTGAGGGGATTTTGAATTGTCTTTT
TATGTGGTGTAATGCGG
>CL5662Contig1 (84-1.7-140)
ACGTCTGTTGCAGCTCCTCAACAGCTATCAATTTTCCACCACTACACGCATCAGGCGTCC
AGAACGTTAGTTCACTGGCTCTTT
>CL5666Contig1 (94-2.2-210)
TTACTAGATAAATTTGACGTGTGAACATTGCTGGAGGATGTTGTGGAGCGAAACTTAGAA
GAAGCAAAGGAATAGGAAGTCCAAGCCTTATCAT
>CL5674Contig1 (77-1.8-140)
TGGGCGTATTTCTACTAGCATTAGGAGCGTTTCGATACTCGCCACGATTGGAGGTAGAGG
ATGTTACGACTATGCTA
>CL5677Contig1 (84-2.5-209)
CCCATCCTCCGTCATCTGGCCCACATATGGAATATGGCCCTCTGATCTTGTAGCTGTATT
TGCAGGGCTGTGATAAGGCTAGGC
>CL5681Contig1 (92-2.2-203)
AGAAACTTTCGGAGTTTATTTCTTCACTCGATGAACCGGCCAGTTCAGGACATTGCACAA
ACTCACATTGCTTTCTACACCACAAGCACACT
>CL5694Contig1 (73-1.9-140)
GGACGCAATGATGGCCTTTGGATTATTACCAGACGAAGTATTACTGATGTCGACTGGCGC
CTGTTTGTAGGTC
>CL5700Contig1 (80-2.6-209)
AGCGAGTAATAATAAGGATTCTTTGAGTCAAAGTAGGGAGCTCAAACTGGTCGCTCATAC
TCTCCGGGAATATGCAAGTA
>CL5703Contig1 (76-2.7-204)
ACAATAATGTGGCATAACTGGGTTAGGGTCATGACCCATCTCGAATACCATTGCGATCCC
AAGGTGAACTATCAGG
>CL5706Contig1 (92-2.3-210)
CCCTCCGAAAAGGTGTAGGCGATGAAGGTGTTGAGGGTGGCGACAGATAGAACCCTGAGG
GACATTACCAACCCTTAGCCCGATGTATCTGT
>CL5710Contig1 (72-2.9-208)
GACGTTCAGACGTTCCGTGCATCAACAGCAGTTTTAATTTTGTGTGTCGCATAATCACGC
TTCTTTGGTCAC
>CL5713Contig1 (92-2.3-210)
GAAAATGACTGCAATTCCATGGATCAGTGGGCGCAGGCACTAATTAAGCACCCACGATCT
ACTCCGAAGACAAGCGACCTTTTTACTAGGTG
>CL5717Contig1 (87-2.3-203)
ACATAAATTTTTAAAGGATTTGGGTCATAGCCTAAATCAAGATGGTAAGGAACGAAGGCA
TCAAATCCGATCCAGTGAACATCTACT
>CL5721Contig1 (73-1.9-136)
TGCATATTTACCTGATCGGCGCCTTTGTCGATATCAAGTAGCTGGTGTAATTGACAAAAG
AAGTCATAAATTC
>CL5726Contig1 (80-1.7-136)
TAGCGAACATATTCTAGACTTGAGAAACCAACTAATTTGTGCAATATTAGTGGTTGCAAA
GCCATTCAAATTAAACGCTA
>CL5731Contig1 (76-2.7-204)
GATTTCCTTGTGAATTCACAATCGGACAACTTGAGCCGACGGCTCTACCCCAAACCATGG
GATTTGCTAGTGAAAG
>CL5736Contig1 (71-2.0-140)
GCCATGCATATGAAATGATATTAGACATATGAAGAAGTAGGGAAGACATCAACCTTATTA
ATTGTTCAACT
>CL5740Contig1 (71-1.9-135)
ATTAACAAACTATACTTACTTGGCTGTTTCGCATTTCACAATAACACGTGCTTCCCTTCA
TTCATTTCTTT
>CL5744Contig1 (86-2.4-207)
AGAACAAGAAAAAGGCACTTTGATAAATCTCTACTAATTTGGGAAGCGCCCTTTGACAAG
GCGTCGAAGATGCACTCTCAATCCAC
>CL5748Contig1 (81-2.6-207)
TCAGACATTACCTGATAGCGAGGAAGTTCATTGTTAGAACCGACCATCAGGCACTCACAT
GGTTAAAAACAATGAAGGAGG
>CL5751Contig1 (81-2.4-196)
TCAGTTAATTTGCCTTCTTTTGTTGATTCTGGCCAATGGTCATGTGGAGATTTAAAGAAA
ACTCTGGCACAGTGCCTCTTT
>CL5755Contig1 (83-1.7-140)
ATTCCTCTCCTACTGCATTGCGTCGCGCCTTATGCATCACCACACCTCATTCTGCATCAT
TTCTCTATTGCACCCAATCAATG
>CL5760Contig1 (83-1.7-140)
TGAATTACCCGGCAATTATTGTATCAATAGGTGGGTTGGTCGGGTTGAGAAATTTGTTTT
TCATGACTATGGCATCTGTGAAA
>CL5764Contig1 (94-2.2-210)
GGACTGAAAAAGAGTGCATTATTGGCCAATTTATGGGCAGTAACTACGATCTTTCCCAAA
TCATAACCTTCTTTAATACGCAATTTGTAATCAT
>CL5766Contig1 (93-2.3-210)
CTTTGTAGAACTCAAGACACATGGTACCACTCAAATCAAACGCTTGCTGAATCTGTGTCT
GGGATAGACTCTGAAGAAATCCTGCAGAGGTGT
>CL5770Contig1 (82-1.7-140)
TCATCCTCTTCTCGATCTCAGCCTTAAAACGGTGTGCCATTTCTCACGCCACTTCTTCAA
AGGGATATTTATATTTGCGATA
>CL5775Contig1 (73-2.8-207)
TTCTCTGACAGCGAGAAAAGCCCTATTATGCTAAGAGGAGATCGGAGTGGGAATCGCCAC
CCACAGATGGTAG
>CL5779Contig1 (76-1.8-140)
TCTTTAAGTACAGGTGCTTTTGTTTTGCGAAACTTTCTGTCGCAGCCTATTCAACGGTTA
CGACTGCAGCCTCATT
>CL5782Contig1 (72-2.9-208)
TAAGAACTTTAGTTGTAACCTTTAAGCACGAAACACTAAGGTCGAGCTTCACGATGTGAC
GCAAAATAACCT
>CL5787Contig1 (83-1.7-140)
CAAAACCCGTGGGGATTGGTTACGAATATCTGTTAATTTGATCCATTCACACTACACTTG
CTTTAACTTTCTTCCACCAATGC
>CL5793Contig1 (84-2.4-204)
TACTTATTGAGATACTTGCATGTAAAAAAAGAGATCTAAACCTATTTTCACAAGTTTAAA
AAGCCTACTTTTAAAGACCATTTA
>CL5797Contig1 (82-2.4-198)
GTGAGGTATGCGTAGCAACTACTGTTGCATGATGATCAAGTGTCCACGATTCACAGGCGA
TGCACAGGAGATACGTAATGCA
>CL5801Contig1 (80-2.6-208)
AACCAATACAACTGTTGCTTTTTTGGACAATAGACACGACACCATTGATCATGCAACACT
GCATGTGTAAGGTGCTGTGA
>CL5805Contig1 (94-2.2-210)
GAAACGCATACAAGTCGGATGCACCCAATTAGTCGCACCCAAGATAAGTAAGAGGGTAGT
AGGAATCCCACGCATGGAAGATTTGCCATTCTCC
>CL5808Contig1 (81-2.6-207)
AAAGAAGACAGATATACTCAAGACACAGAGGCCACGTCGTTCGTAGATTGGAGAATGTGG
TTCACCCCATCAAAAACAATA
>CL5811Contig1 (77-2.6-197)
GTTTTTATTTGCTGCAGCACTTCAAAACGGATGGCGCTGTCTTCGATTTTCGACGTCTCA
CCTCACTGCTCTACGAG
>CL5816Contig1 (75-1.9-140)
CCGGTACTAAAGGCAAACTCACTAGACTGTCTGTGGGCAAAAGACAGACTCCAAGCATTG
GTTGTTATACTTATG
>CL5820Contig1 (77-1.8-140)
ATTTTTCTTGCAAGATTCACTGATTTTAGTGTGCATTGCTTGATGAGCTACACTGCGTTT
GCTGGAGTATTTGGTCT
>CL5824Contig1 (72-1.9-140)
TTTGTTCAAGCACATTCGCCTCCCAACGAGGCACTGAGGCCAACACAGCCATTTCACTGC
AGAACGATAACC
>CL5827Contig1 (74-1.9-137)
ACTGTCCTTTGTTGTGAAAGTTGCGTGAAATTACATTAGTCGTGTGTTTTGAGATAGCTC
AAATTAAGATTGCT
>CL5831Contig1 (72-1.9-140)
AGACAGTGGCCTTGACCAATTGTGTGAGACGATGGCACCAACTGCTGGCAGAGTGACAAA
TTGGCAGTTGTG
>CL5835Contig1 (82-1.7-140)
TAGGGTTATATCCAGTTGGCAAAGAAGTGGAGGCATCGCGTCCTCGTTTCATTGACATCT
TCATACAGGTACGGTAGACGGC
>CL5840Contig1 (71-1.8-129)
GTTGCCAGTGGTGTGAACCAGCAGCCCACTGGAGGTGGTTTTGAGTAGATGTGCAAGCGG
CCTCGTGGCGT
>CL5842Contig1 (71-2.0-140)
CTTTGGCAGATCACGCAAAGTGCTTTTTATCGAACAAAATTCCTGGGTATAATTTAGCAA
AGACATTCGTA
>CL5846Contig1 (71-2.0-140)
TCATCTGGGAGTGTGTGCAGAAGAAGCAATTTCTTCCATTTCTAACATCCCCTGCACTTC
CGTGTGTGGGC
>CL5854Contig1 (84-1.7-140)
ATCACTGGTTACTGCATTCGCAAATAAGCAATCCTTCTTTCACAGCTCCTTTAACACAGG
TGCCTTGTTATTCCTACCTTTGGC
>CL5858Contig1 (76-1.8-140)
ATTCAGTGCAATGTATTATATGCTGCTTCTTAAAGGGTGTTAACCTTGCAAATATACAAA
TGTACAACTACGCAGA
>CL5862Contig1 (81-1.7-137)
GCAAGTGAGGCTTTCAGGACCCTCGTCACACTCTTCCAAATGGAAAAGCCGCATCCATGG
TATGTCAAAATGACACAATGT
>CL5872Contig1 (78-1.8-140)
CTTCCTCCAGCCAAGTAGCACAACTCGTGCCCTCACTGTTTATCTATGCGGTTTCATTGT
ATTTGGTAGCACCGGTCT
>CL5874Contig1 (80-1.8-140)
AATTATTACAAATAATACAAGAGTGCCCCACGGCACGACAATCTTGTAAACATTCACTGC
ATTTCTCTTGCAGGCAGTGG
>CL5878Contig1 (73-1.9-140)
CCTCCAGAGGCGGTCGTCGGAATTCTGAGCCGAAAGGCGAGGAAATGGAAGCAATGACAG
CGTTTGGAGTGCT
>CL5882Contig1 (73-1.9-136)
TCCGATGGCAGATAAATGCAATTTTAGAAGAAGCATATACAAATTTAAATTTGCTCTCAT
TATTTAGCTCCAT
>CL5885Contig1 (75-1.9-139)
TGATAAAAAAGTACAAATTAAACTCCAAATGACTTTAAAACAGTTTTAATGTAAATGTGG
AAAGTAACGAAGACT
>CL5889Contig1 (76-1.8-140)
ACGAGTAGCAGCTGCAGTCAGCAGCACCACTTTTGACTATAATTCTGTCTAGTTAACTAG
AGAAGGCTTTAGTTTT
>CL5893Contig1 (74-1.9-140)
TTAACTTTGATGAAAGAAGATGGAAGGTGGGAGGGAACCCATGCTCAGTTAATAATTTCC
ATCAATGTGACCTT
>CL5897Contig1 (73-1.9-140)
AAAGAAGTAGGGTGGGGGCGTTTAAATAAAATCCACTCCGGCGTGGCTGACTGTGTCGTT
GCGAAATAAATGC
>CL5905Contig1 (84-1.7-140)
TAATGGTTGAAGGTTGAAAAATTCATATAAACTAGGACCCATTAACAAAGCATACAGATG
ATGAGAAGAGGCGCTTATTTGACT
>CL5913Contig1 (71-2.0-140)
AATGCAATGCAACCCAACCACTGCTTTTATCTCACTAACCATCCTCCATCATCTGGCCCA
CATATGGAATA
>CL5917Contig1 (77-1.8-138)
TCTTCGTTCTAAGCGTATGAAGGACAGGGGGGAGATGAGAGAGGGTCGCGCTAAGCAACA
CTGTAATGAGATGGTGG
>CL5921Contig1 (73-1.9-140)
GAAAGGCGATTCTTCACTTTCAAGAATGAAGAGGCCAACAGAGATGCCATAAATGGGGAA
TCCAAACAGTCCA
>CL5930Contig1 (76-1.8-140)
TAGGTGCACATTCAGTTAAACTATCGTCTTGGCAGATTCCTGCTTTATATTCAGCGATCT
GTATTTGGGCACCATG
>CL5934Contig1 (78-1.8-140)
AGAATCCTATCGGCTGCGGAGAACGGCTGCACACACCAAAATTCATGATGGACGGGTCCT
GGAAATCATCCCGACTTT
>CL5938Contig1 (77-1.8-140)
GGCTGATCCTGCGCCGAGCAGTGCCTGCCCCGCATTTGCAATCGGCACACCCTCGGGGGC
CACGTAGCGTGCAGTGA
>CL5942Contig1 (83-1.7-140)
TAAATCACAACCGTAATTCCTATTTGGCTTTCAATAGGAAATTTATAACGAAAAAATACA
ACACAAGTGCAATCAGATGAGGA
>CL5950Contig1 (72-1.9-140)
ATTACTCCCTGTTAAATGTTACCATGTGCAAACATAACCACATGTGTTGCATAAGTGCAC
CCTTTGGACGTC
>CL5954Contig1 (81-1.7-138)
ATTGTTTGGTCAAAGCTTGGTCTCTACGAATCAATTTAAGTTTTTCTTATTTGGCTTTTA
GCCTTTTATCCACCTTTCCAA
>CL5958Contig1 (73-1.9-140)
AACGAAATGAAGGTGAGAATGAAGTAGGAAGAAACTTCAAGAAGTTGCCCCATAAAGCAT
ACGTTTTCTGCTT
>CL5962Contig1 (85-1.6-140)
GCTCTGTTGAGAGCATTAATAGGCGCTATACTACGTTGGAATGGGAGATTGTGGAAATAT
CTACTTGGGAGAAACTCAAACCTGT
>CL5967Contig1 (71-2.0-140)
TTCGATGATGTGACTGGCTTAGCCCCTCTGCAAACCTCTTAGGTCCACGAAATTGAATCG
ATGGCATCTGC
>CL5971Contig1 (78-1.8-137)
TAAATTTCACTTGTCTGCGAAAGGCAAATCAAACAATGCTAGCCGTTACACCGAATTTTC
ACCAAATGCTGTATTTGC
>CL5987Contig1 (70-1.7-120)
CAAAGTTATTTTTCCGTCGACTTAATTAGGTAGTTGATCAACATCTATTCGCAATAGCAT
AGACAAGTAA
>CL5989Contig1 (81-1.7-140)
GAGAAATGAATAGAAGAGGAGTACGGATGTATGAAGACGTGACAAGTTTAAAGAGGGAAA
AGGGCTGATCAGGAAAATTTA
>CL5993Contig1 (75-1.9-139)
ATCACTTGGGGTTTATTGCTTGACACCACGTAATGAACAGCCATACTTTAGGGTTGTGGG
TCCAATAGCTTATGA
>CL5997Contig1 (79-1.8-140)
TTTTTTCATAGGCGAATCGCTATGTCACTCATCGTAAAAGCAACTCAGAATCCATTTGAA
GTAAATCTTGAATGGACGT
>CL6002Contig1 (80-1.7-136)
CACATTTTTGCTTCGGTCGAGTTTAAGGTAAGCCCAACGTCAAACATGGGCTGACTAAAT
CCGTGGAGACTCACCACAGC
>CL6012Contig1 (79-1.8-140)
GCCTTGGAAGAAACTGCGGCAGTTCCGAATAGCATCGCATGTACCGTTTCATGATCACAC
AACTGGGTTATCAGGAAAA
>CL6016Contig1 (73-1.9-140)
CTTCTTCACGGTAAAAGATTGGGCCTCAAAATTGGACAATTATTTTGTGGGTATATTTGG
AGACGAAAACACG
>CL6020Contig1 (76-1.8-140)
ATTACACGGGTGGACTTAATGGTGCTGTGAGGGTATACTACTGAATTTAACTCAACATAT
AAGCAGGCAAATTAAC
>CL6024Contig1 (76-1.8-140)
CACTAACTATAACGAAATCTTGGTTTACTAATGAAGTGAATAGACACTAATAACGGTAAC
TTTTGATTGTGGGTTC
>CL6028Contig1 (81-1.7-140)
GATGAGATGGTTTTGAAGTGTCGGTGATGAAATATTGGTGTAGCACTGAATAACTTACTG
GTATAACTTAAAAAGTGGAGA
>CL6032Contig1 (79-1.8-140)
TCTTCCTTTACTGAAAAGCCAGTAGATTTGTTGAAGCTTGATGAAATTAGGAGCAGGATC
AAACTGCATCTCAAGGTGT
>CL6036Contig1 (75-1.9-140)
AAGATGGTCACCAATGCACCTACACATTTGATTACAAAGCCTTGCATAGTTGTGATTTTT
ATCCTCGATTCCATT
>CL6040Contig1 (73-1.8-130)
TGTACCTGTTTTTGTGTAACAATCCCTGCACCTGACTCATTTGCAGGAGACCAGTACCTG
ACGCTGAACCGAC
>CL6044Contig1 (83-1.7-140)
TCACATACCTTTCTAGCCAATTGCACCGCCAGCCTAAGGCAGTGCGATTGACGCATGCTC
AATAAGATGAGTGATCTACTAAC
>CL6052Contig1 (75-1.9-140)
GCACAACATACTTAGCTCAATAGCTTTACCTGGGGCCTTTGAGCCTAAGGTGCCCTAGGC
GCATTTGCAACTTGT
>CL6056Contig1 (76-1.8-140)
TCGTGACAAGCACAATATGAGTATCAGTAGTGCGCTGAAGTCGCCACACATTGTAGACGT
ACCAATGACGACTTAA
>CL6059Contig1 (71-2.0-140)
AATTCAGGTAGTGATTGTGAACTTCACTCTCATAATGCTAAACGGCTTTTAACATTCCTG
TTTTGAAAACT
>CL6066Contig1 (77-1.8-140)
TTTTGGGATTTTGCCTCGCTTGGTAATGTGGTTATGCTTCTTATGCAGAAATTACTTCTG
TGAGTCAACTAGCAAAT
>CL6074Contig1 (81-1.7-140)
GGGCTTCCCTTTCCTGTGCCCGCTGAATTTCACAGCTGGACAATGAATCTGCCACTTTCA
CTTCCGACTTTAAGCAGTTCT
>CL6078Contig1 (82-1.7-140)
TGCACCTGACTCAGGAGGAAAACTGGAGACAAGTGCAATCCTAACGCAGTGGAGGCATGC
AGTGTTTGGTGTTGTAAAGCGA
>CL6082Contig1 (72-1.9-140)
AAGTAAGCTACGCTTATGAGAATCTTTGATGAAGGTATTGGTAAGGTCGTTATTAGACTT
AGAAACAAGTCT
>CL6086Contig1 (73-1.8-132)
GGAGACAGGAGAACACATTCACAACTACTTCACACCTAGCATCAGCTCTTCGCCCAATTA
ATTGGCATACCTG
>CL6090Contig1 (83-1.7-140)
TAAAAAGGATTAGAAATAGCTCAAAAGCTAAATTTGAAACAAATTTACTGTATTTTCTTT
ATTCACTATGTACTTGGGCTGAC
>CL6093Contig1 (77-1.8-140)
GTGCCCTTGCAACGACATGCATCAACCCACTCGGTAAATTAACGTGAAATGATTTAAGGC
GGTTATTTGTTGATGGG
>CL6097Contig1 (83-1.7-140)
ACAAATACCCAGCAAAGGCATAATATACCTATAATTTGAGAGGCCTATTTCAAGGATGTC
TGCAGCACCTCTCTTGAGGAAGT
>CL6101Contig1 (84-1.7-140)
TCATGTGGGTTCAACTCAAAGATAAATGCATCACTTGATTAAGGAAAGAAAGGAGGATTG
AGCGCCCTGTAGTGTTACTACTGA
>CL6105Contig1 (77-1.8-140)
AAATATTCTGGTGTGTAAAACCCCAATGTTGTGTTTAAAGTTTTATTTTTTGGCACCGTA
ATCTTGACGCAAAGTGC
>CL6110Contig1 (81-1.7-140)
ACGATAGCTACAGACTAGGATCAAAACTACTTCAAGATGTTTTTGACGACCATCAACCAA
GAGTTTGAACTGCTGTAGAGG
>CL6113Contig1 (72-1.9-140)
TCCATGCTAGCAGTGCGACAGCAGTCCCTCCTGATGTCACTCTCGGTCATCCTCGAGAGC
TCTCTTAATTGG
>CL6117Contig1 (73-1.9-140)
GCATGAGAAATCTGCCCCTACACACGAATGCAGCCTCCAAGTCATTCATTCATTCTTCCT
TCGTCAATCCTTT
>CL6121Contig1 (71-2.0-140)
CGCATTTCGTAAAGAGTAAATGCACCTCAAACGAATTCTACCTCACACTATCTTGCACAT
ACCACCAAAGT
>CL6126Contig1 (75-1.9-140)
TCTCCGACACTAGCATTTCCAGTTTATGTCTTCCTTTATGCAATACTTTGCAACTCTACG
AACCCACCCTGATTC
>CL6129Contig1 (84-1.7-140)
TTACAATTGAAAGATACATTGCAATAATCCATCCCCTCTCAACGGCAATTCCTGGCACCA
AAAGAAGAAATGGCTCAGACAGTG
>CL6133Contig1 (75-1.8-136)
AGGCAGCTAAACTGTGTGCCACCTTTGAAACTAACTAATGCACGTAGATTCTGCCCCACC
TCCTTCAAGTTGTAG
>CL6137Contig1 (79-1.8-140)
CTTCAGATTTGCAGCCCAAGTTAAAGTAAGCCGAGAATGAAGCGGGTAGGGGTAAAGTAT
CAGTGAAGTGAAAGAGGGA
>CL6140Contig1 (73-1.9-140)
ACTCATTGCCCCGTTCACAAAAACGCACTAAGAGGAGGGATTTAAGTAAGCAATGTCTAA
ATAAGTAAATGAG
>CL6144Contig1 (83-1.7-140)
AAATACGTGATGGACGGTTCCTTCCCGTCCCCACCACCCTCCTCTCCAAAATTCACAGAA
CCATTTGCTTGGCAAAAAAAGTT
>CL6148Contig1 (79-1.8-140)
TAAATAATAATAGAGAGGGGCTACTAGCGGGGTGTTCCGAAAACCTGGTTCTCATTCGCC
TGTAAACAGCCTGGCACCG
>CL6152Contig1 (82-1.7-140)
AACTACGGTATTACTTTCTGCTCATCTATTTGGCAAAAAGAAATATTTGAGCCATCCGGA
TAATAGTTTGAACACTGCTTCC
>CL6156Contig1 (70-2.0-140)
CTTGACACTCAATGACGGCATCAAGTGCCTGATAAACTTTGTCAACGCTTTTTGACTTAA
TGGATCGGCT
>CL6160Contig1 (76-1.8-140)
CACACTTGGATGTGAGTAAGTCAATCATCCACACAAGTCTATGGAAGGTTGAGTGCCCTC
ATATCACTCTACTTTA
>CL6169Contig1 (77-1.8-140)
TCTCTCACATGCCGGATTGCAGAAAAATCAGCGCGTCACAGAAGGCAAGGGAAGAGTCAA
AAGATTCGATGCTTCCA
>CL6170Contig1 (80-1.8-140)
CTTCTAACAAATCGGATAAAATATATTTTGTGCGTCTCCATTAATTCACATGTAGAGAAC
TTGCAATTAGCTTTCAAGAA
>CL6174Contig1 (79-1.8-140)
TCTCACCCAGGCTGTTTATGCACCTCCGCTCACTACTTTACACCCTTGGATTGGGGTCTT
TAGCCTATTTCGCGGCTAT
>CL6178Contig1 (84-1.7-140)
GTTTTCTCAAGAACTTTGTTTGCCTTCAGTTTTCTTTAACTGCTAATAATCCATTTTCTC
ATCATATTTGTGAAAGCTGACAAT
>CL6182Contig1 (71-2.0-140)
TAAAATATTTTGAAGACCATACATGAAGATCATAAACTGGCCCCATTTGATCCAACATTA
GTTGTGATTTT
>CL6186Contig1 (82-1.7-140)
GCATCAGAAATCTACACTGCTGATGGTAGTTAAAGAACTCACTTTGGAAAACTAGTCTCC
CAAAGTAAAGTCTGGACAGCAA
>CL6190Contig1 (79-1.8-140)
AAACTTCACCAGATAGACGATGCGGTTAGGCTCTTATCATTCAATATTTCAACTGATGAT
ATTACCTTTCTTATGATTG
>CL6194Contig1 (78-1.8-138)
AGCCACTTCACATTATGCGTCCATGCAGACACTCATTTTGCTTTAATGAATGCTGCAGCA
ATGCATCCGGTGGTGGTG
>CL6198Contig1 (84-1.7-140)
CCTTATTATCTCCGTGCCGATTGCGCATTACAATAAAAGAAAAATGCTGAAAGTTCTTTC
AATGTGGGGTATTTGGAGTGGTGC
>CL6202Contig1 (71-1.9-134)
CATGACATCTGCGTGGTTGTTTTTTTCGCATCCTAGGCATGACTTATGGTTTTCCATTAT
CAATGCGAAAG
>CL6211Contig1 (81-1.7-140)
TCTGTTAAATATCTTATTTAGTAAACTTGTTAGGAAGAAATTAAGCAGGTCTTATAAGCT
AAGATCCTCTGGCCACGACCA
>CL6215Contig1 (77-1.8-140)
ACTTTTGCGAAGTCTATATGAAGGAACAAATGTGCACCAAATCAATGCTGTGGGGAAGTA
CTTCCTGGTGACGTAGT
>CL6224Contig1 (85-1.6-140)
ATACCTGAAGTTGGATTTGGATGACTGCGGGATAGAGGGACCTCACAGTATAGGATGATC
TATCACCAACGCGATTCTACAAGAT
>CL6228Contig1 (76-1.8-140)
CTGACATGGGTCAGAGTTCAGACCGCCTAATGCAGGCACAGCGAAGGAGGTCTTAGTGTC
CCGTTACTAAAACCAA
>CL6232Contig1 (85-1.6-140)
GTATATTGATGCCTGAGTATAAACATAGATCCTAAAACTGGCTTGCATCTAAGGGACAGC
CTGCTTTTCCTTCATGCAAGTTGTT
>CL6237Contig1 (75-1.9-140)
CACCTAATTGACACCTCCATACGGGTGCCGTGGACAGCTCTGTAACGAACTTTCCAGATG
GTTTGCGGCCACGGT
>CL6241Contig1 (73-1.9-140)
AACACCCTGCAGCGCGTCGCGCCACCTAATGCAGTCAGTTGTTTGACGTCACATTAGGAT
AACCTGCCAACCA
>CL6244Contig1 (71-2.0-140)
GATGTTCGGTATTATTCTGATTGAAATAAACGAGAGAGTCCTTAATACGATCCATTGCTT
GCAGATAGTTT
>CL6256Contig1 (73-1.9-140)
AAAGAAGATAGAAGTCAATGCACTTCATTGCTTCACCAACTGTGTGACTTTTCGGGCCCT
TAGGAGGATCACT
>CL6260Contig1 (74-1.9-140)
ATAGATGGTCTATATGTATATATATTTATTCTTGTTTTGATTTCTGCATTTGAGATAATG
TGTAATCTTTTTAG
>CL6264Contig1 (85-1.6-140)
CTAAAAAGTAATAGGAGCAAATACAGATAACGGCAAAAAACGTTTTGAACGATTTAGGTC
ACAACATTGATAATCATTACCGAGC
>CL6268Contig1 (80-1.8-140)
TTTTAGAGTTGTAGTAACATTGTGGACGAATGAAGTGCATCCTTTGGGACTGCATGCAGC
TGATACGCTGCTTTCCCTTA
>CL6272Contig1 (77-1.8-140)
GAAAATGGAGCTTCTGAAGACCACAGTTTATTCTTAAGTAGACGAGTAAATGATCAGTGA
GATCAATAAGAATCTTA
>CL6276Contig1 (73-1.9-140)
TTATTGGCATCAACATGTGAGAGGGAAGGTAGTGGTACTTAAATGCTTCCAGTAGTGTCA
CCATGCCATCACA
>CL6279Contig1 (74-1.9-140)
GTTGAACTGCCAGATCATTACAGCAACTACGAATTCTAGCTTTTTCCGTTTGAGGTCACA
TTCATTAACAGATG
>CL6283Contig1 (83-1.7-140)
GTCAGACGTACTCGTTCCTGTTGTGCACTAGCAGTCTTCACTTGGCCATTAACCAAACGG
CGTGAATGCTACCTGACAAATGC
>CL6292Contig1 (73-1.9-140)
TAGTTAGGTCAACAACCTTTAGAATAAAAAAGTTTTCGTTTAATATTCCTTTAATTCTTG
CACATAAAGGTTC
>CL6296Contig1 (75-1.9-140)
AATGCGATCCACCAATCCCAAAAGCCGAACGAAATAGGGACATTGGAAGTTGTAAATGGC
GGAGATGTGTAGCAT
>CL6300Contig1 (77-1.8-140)
ACATTGCCTTAAGCTTGTTGTCACAGAATGACTCACAGATAGCCACTGAAAACCTCCATG
TGCCGCATGGAATAGCC
>CL6303Contig1 (76-1.8-140)
GGTGTTTGAGATTCCAGCACAAATTGCCAACACTTCAAGTTGACATTTATGATAGCATGT
GGACAAAAAGTATTCA
>CL6308Contig1 (83-1.7-140)
TTACTTGATCCAACTGATAACTTAAATGATTCATTGATCAGTAGAGGGAATGCATATTGC
AGGTTAGTTGAAATTCCTCCCTC
>CL6312Contig1 (79-1.7-136)
GACTTCACGGCAGAATATAGACGCTACTAAATGGTGCTCAGTAGGCGTTTTCTTGCAAAA
TCGGACGCGCTTGTTGTCT
>CL6316Contig1 (81-1.7-140)
ATTACTTGACAAAATGGGTTAAATCGCACTACCTCCCATGCCATCTCGTGGTTGAGACTC
GTACTGACAGAGACTTGCTGT
>CL6319Contig1 (79-1.8-140)
TAGTTCACGAAACAATGCCAGCAATTCCCGTGTATGGATTTAACCTCGAGTGCAGAGAAC
AACTACCAGGATGGGATTA
>CL6323Contig1 (73-1.8-130)
TCTTATAGTCGCGGTACGAAATAACATCAGTCAGATTGGCAACCCAAATCAGTAAATAAA
ACATTTTATTGGT
>CL6327Contig1 (77-1.8-140)
TTGTATGTCAGACTGGAACAATAACACGCGTTCGCGGAGTGTGACGACTGTTGGTGTTCC
TCCGAGACCTTGCGGCG
>CL6331Contig1 (79-1.7-135)
GAGGAATGCTCAGGTTTCACTCTCAGACATAATCACAATTTTACCATCGGAAGTATTAAA
ATTGCGACTAAAGTAATCT
>CL6335Contig1 (77-1.8-140)
GGACGCAAATTCGTATATCGGACAGTGTGCTATGGTAACCAGCGGAGCATAACTGAAGTC
GCCTAGGCTCTGAAGAA
>CL6339Contig1 (85-1.6-140)
ACAACTACCATTGTTTCTATTACTGAATGCTAAACTTTAATTTGACCGAAGAAGAGTCTG
TGCTGTGGATGGGAGAATCTGTGAC
>CL6343Contig1 (81-1.7-140)
GACATATTTGCCCCTCAATATTGGTTATAAAAGGAGAGAAACCTAAGAGTCATCTACTTC
TACTAAGCAGGGATTAGTGCA
>CL6351Contig1 (80-1.8-140)
ATATTGTGGAGGTCTTGCAGTGAAAGATACTGGCAAATGCCGAAGACGATGACATTTGGG
AAATTGGACATTTTCATGGT
>CL6358Contig1 (73-1.9-140)
GACCCTAGGAGAGCCCGAAAAAAATATCAGCTGGCTCCTACAACATAGTGGACTTTGTAT
ATTTCTTCACATG
>CL6362Contig1 (78-1.8-140)
CCCCACCGTCCCAATTTTATTACCGCGTTTGGTGCCGTTTGCCTTGTAAACACATTAAGA
CTGATGCAAATAAACACT
>CL6367Contig1 (76-1.8-140)
GCCGAAACATCAAATCGAGGTCGTGCGTCAACGTATGCACAAGTAGAAGCCTAGAGCCTG
AAACTGTGACACAACC
>CL6372Contig1 (73-1.9-138)
CAAATCATGTGCAGTGTGTGGAAGGTCATTAAATGCAACGAAAATGAATGACTCTAGATT
ACGCATCAATTAC
>CL6376Contig1 (73-1.9-140)
GCAAACCAATTTATAGTTGTTGCAAACAACACTTTTAACAGCAATGAAATTGTTACTATT
TATATTTGAATTG
>CL6379Contig1 (76-1.8-140)
AACTTTCATTACTTTTTGCTATTCATTTTTATCAACCTGGTTCAAATATCCTCTTTTGTC
TTGGAAATATTACTCT
>CL6384Contig1 (72-1.9-140)
AATCTTTTGTACAACGCAGTAGGCACTACAATCGAGTCCTCAGAAAGTGCAGCGATGAAG
GGATCAGGCTAA
>CL6388Contig1 (72-1.9-137)
AATTTTAAAGGCCAAAGTCAAGAAAACTTCTTAACCTCCTGTCGAATGTAAATTAAGTAT
GCTACTTCTACT
>CL6392Contig1 (72-1.8-128)
TTCTCTGACCTACCAGTTTAGAGGACCTTAAATAAGTAACCTAATGACTTTCTGATTCCT
GTCCAAGGAAGT
>CL6395Contig1 (78-1.8-140)
CCTTCTACAGCCTGTACGCTGGTCCTTCCTTCTATTTCTTCAAGAATCATGAGGAAATCG
GAACGCAAGTTGGAGGCG
>CL6403Contig1 (75-1.9-140)
CGCCGCTGTCCAATTTCGTACAGTCCAGTCCAAGCAGGCAGGCTTTCTAACGCCTTACGG
GCAAAAGTGACCAAG
>CL6406Contig1 (81-1.7-140)
TCATCCTGGGTCCATTAGAGAACAATTACTTTACTGCAAAACGATTGTGATGACAGGTGC
TCTGCTTCCAGCGATAAAAGG
>CL6410Contig1 (74-1.9-140)
CCTGTAGACAGTCACCCTTCCATTGATTTATATGGGACTTGTGTGTCCTCAGTAGAGAAT
CTATGATCTTGTAA
>CL6414Contig1 (76-1.8-140)
ATTTGTGATTTATTAGCTGTGAAACAGTGGGAGATAAGGCGAACGTAGTTTGCAGATAAA
AGGTCTAATTTAATTT
>CL6419Contig1 (73-1.9-140)
TTCAACCATGACATCTGCGGATGATTATCGTATGCCAGCTACCTGTATTCGGGTAGTAGA
CATTAGTAAATGA
>CL6423Contig1 (71-2.0-140)
TCAAATCCTACTCACTCCTTTAAATGCAGGCTTAAAGACTTTCCAATTATCAATTTTATT
TCCCTTGTCGC
>CL6427Contig1 (84-1.7-140)
GCGGAACCAGTGCCATGGGGTTCTCGGATTGTTGGAACACCGGCAGGAAAATCACCAACT
ATGTATTTGCGTCTTCCCAAGGAG
>CL6430Contig1 (76-1.8-140)
CCAGATGATGCAATATCTCACGTCTGTATGGATTCCCCTCCCATCGTCTTTTACAAACTC
AACTTATTTACTGTCA
>CL6435Contig1 (83-1.7-140)
TGATTGCATATTATTTTCAATAAAATTAGTAGCACATCTTCCATTAAAATGATTTACTTA
TAGTACAATTCCACCCGAAAGTA
>CL6439Contig1 (70-2.0-140)
ACTGCGGTATCAGAGGTAGAGAAGTTGCAACAGCAGATATAAATGAAATATTGACTTCTT
GCATCCATCA
>CL6443Contig1 (78-1.7-136)
TGGTTTCTGACAAGCTCTGATTATTTACAAGAGGTTATTGTGCGTCACATCGTGAAGCTC
GACCTTAGTGTTCCGTGC
>CL6447Contig1 (73-1.9-140)
CAGCAAAAAATGGACTAGTGGTGTACTGTATTGCCTTTGTGAATTCAGTTAACAGTTAAT
AGAGAAAAGTACT
>CL6451Contig1 (81-1.7-140)
TAACGCCTTAAATCCTTTTATAATTATGGACCACTGAAGTTAATTCTCTGCATTTTTTTA
TTCAAAGGCCCATTTTCGGTA
>CL6455Contig1 (83-1.7-140)
CAACAAATGGTCCTTTGAATACTTGAAAATGTAGCTAATGTTGCCTACAGTCATATTTAG
CTGACTTTTTGAGGGATGGATAA
>CL6460Contig1 (84-1.7-140)
AGCATCTGAGCAAACCCAAACTGATCACGGGATATCACCGTATTTGTGGCTACTTTGCCA
CGTCTAGCCAAGCCTCCTCCCACT
>CL6463Contig1 (79-1.8-139)
CACTATGTTATCGCGGCAAACATCGGAGTTATTTCTGGGAATTCGCAAAATAGTACGATA
CTTAGATATCAATCTTGTT
>CL6467Contig1 (79-1.8-140)
TTACCCGGAGGCCCAGTAGTGAACGTGCTAAATTAGATTTCTCCTGTTGTGGCGATGGCG
GACATGGTAGTTGGCAATT
>CL6472Contig1 (80-1.8-140)
GTTAATGTTAAAGTTCGATCACGTTTACCTAGCCTAAACGCTGAATAGTGAGGGAATAGG
ACACTGAACAAGTTACAAGT
>CL6475Contig1 (77-1.8-140)
TTCCTCACTGATAGTTACAAGATGTACACCATGGTCTGTCTCAACATTTCCGATGTGGAT
TCACCGAGACATCTCTT
>CL6479Contig1 (82-1.7-140)
AATCATAGCTTCTTGACAAGCATTGCCGAACAATTTTTTTCCTGTGTTGGTCATTCGGCT
ACCACGAGCACCTTGGTAACGC
>CL6483Contig1 (85-1.6-140)
GTTTATCAATGCACCTTTCCTCGTTTAGAAGTCTCTTGAAACGCCTTAGTCTAGGCAGGG
TCCGACTTTTTTTTCTTCCACTACG
>CL6491Contig1 (76-1.8-134)
GAGGCGAGGGGGTCGTTGAGGTCATTGGGGTCAGCGAACGTGTTGGAGTCAGTTGGGGTG
TCTTGCACAGCGCCTG
>CL6495Contig1 (74-1.9-137)
TCCCTTCTACAAGAGCTATCAGCTTATCAACATCCGAACAAACGCATAATTTCGCTGAGA
CTAATTGCCATTGT
>CL6499Contig1 (81-1.7-140)
TCTATGCTTTTGCAGAAGCGAAGGCATATGATACTGTTATTATTCAAACACCTATCTCAG
CGTGCAAATAACTGGTGGTAG
>CL6503Contig1 (76-1.8-140)
CCCCCGGGCCCTTTTCAACGTCGGTGATAAACATTTTGCCCTAGTATTGTACACTCTTTC
CTTTTAAGGAAGTGTC
>CL6511Contig1 (80-1.8-140)
ATTTAAAAGAAATTGGATTCATTCAGGCGTTTTTAAGAATTTTTTTAATGGGCCGAAAAC
TCAGTATCCTTCCAGATAAC
>CL6514Contig1 (78-1.8-140)
TTTTTTCAAGTTTCACCATCCAACAGCAGGGAATTGTGCCAAAAAAGCGTTAAAAACTTG
CCACTCATGAAATTTTGT
>CL6523Contig1 (78-1.8-140)
AAGAGCTTCCAGAGAAGCCAAGATTGGCCAGCGATGTTTCCAACGTTTCACCCTCGAAGT
ACCTCCCGCCAGGATCGT
>CL6527Contig1 (81-1.7-140)
ATAACTGATATCAAGTAGGGGAAACCATTGTCAACAGTGAAGTACGATTTGTGCTAGGCA
ACTATGATGGCCTAACAACTG
>CL6535Contig1 (75-1.9-140)
ATTGGAGGTCAGAAAAGCTCCAATTAAGTCATGTTATTTTAACCCGCCTAATTTAAGGCG
TCAAAATTGATGTAT
>CL6539Contig1 (80-1.8-140)
CCTTAGCTATTTCTCGAGTTAAAAATATTGCCATAAGACCCACGGTTAACTTACTTATTT
TGTGCTCGAGTGCTTTCAAA
>CL6543Contig1 (76-1.8-140)
GGCGCAGAACATTGCCACCTTTCTGCGTCACGTATGGCAACGTAGTCCGTGCCGTAGGAG
CCACGGGTGGAGAAGA
>CL6547Contig1 (78-1.8-140)
AATCGTCAAAACCCACAAGATCTACAATTCCCAAGGTAAATCAAAATACATTTAAATTTC
AGCATATTAGTTTTAATA
>CL6550Contig1 (79-1.8-140)
TGGTAACTAGTATAATCTGAAATTGCGCGCGATAATCAGCGGTAGATACCTACATTGAGC
GAATCGTTCATACCAGTAC
>CL6554Contig1 (84-1.7-139)
AAATGATCGTGAGGTGTGCATGCTCCGTTACGTAAGGAGGTAGTGCAGGACAGTGCAATG
TGTATGCAGTTGTAGAAACGGGTA
>CL6558Contig1 (71-2.0-140)
TGGTTTGGTAAAAAGTTGCGGCACCTGTAGAATATTTTTGGCACATAACTGACTTTACAT
AAAAACAGTTT
>CL6562Contig1 (81-1.7-140)
CGTATTCCATTCCTGCGCACCATCGGTGTGTGTATGTGTGTGTGTGGTAGAAAGTCAAGA
TATTTGAGAAGTCAGTATTTA
>CL6570Contig1 (71-2.0-140)
TTAACTTGGTTAGATATTTCTATTTCCTTCGACTCAACAGATGCACATGCTTTACTCCAA
CCAGCTGTCCA
>CL6574Contig1 (73-1.9-138)
CCTGTAGCAATGGTGTGCCAGCGCTGACGACCGCCACACCGCTCAGCTGAGGGCTTCTTG
AAGTTAAGCAGGT
>CL6578Contig1 (80-1.8-140)
AGTGGCTCCGGGAGACGTTCGAGTCCGCATCGCACATGGCCACTCATTCCTCAAACCACC
TTCAATTCGCTTTTTGATCT
>CL6582Contig1 (83-1.7-140)
GACATGGTGTTTTGTTAAATCTCGGCACGCTGAGTCGAGACGTAAAACAGCAAGACGAGG
TGCATAAATGATGTAGATGGGTG
>CL6585Contig1 (75-1.8-138)
TTACATAAAAAAGGCACCTGATACCATTTTTCCGATTATGAAAAGGAGAAAGGGTAGGAG
CAGTTAACAAAAGGA
>CL6590Contig1 (76-1.8-140)
ATAAAGACATGTGAAGTTGGCGATAATCTTATTTTAGGCAAAAGAAGTCAGCGATCACTA
CCCCGTCGAATTTGAC
>CL6594Contig1 (80-1.8-140)
TTTTGAATTATTTTGACTTACTTTTTTTCTTTGGAGGGTTAAACCTTATCTTTTTTGCTG
CATTCTTGAGCACTCGCATC
>CL6598Contig1 (77-1.8-140)
AATAAAAGCTTAAATTTGAGTAAATTTCTTAGTTTCCATGAGACAAATACTATTATAGTT
GTGAAGTGTTTCGCATT
>CL6602Contig1 (81-1.7-140)
AATTTATACAGCTACAACCTCTTCTGGTAAGTTGGTATAGCGACTACTTTGATCCGTTTC
ACTATTTTGCTACATTTATTC
>CL6606Contig1 (82-1.7-140)
ATAAATTTAGGTTTTTGCAGCGCAGTAAAGAGTAGCAATGTTGTAGAGTCACTGGAAAAA
AAAGCTATAACAAAAACAACCG
>CL6610Contig1 (72-1.9-134)
TCTGACAGAATCACTTTCGTCTGTGTGGTGTTTATTGTCATGAACTCCTTCTCGAATGTG
GACAACTCACCA
>CL6614Contig1 (82-1.7-140)
GATTGTTGAGATGCTCTTCGAGAATGTCTCCACGGCTATTGATAAGGACTCGATTAGGTA
GGAATCGAGGTTTGTTGTAAAA
>CL6618Contig1 (78-1.8-140)
AAGCTGAGTGAAAAAGCACTGCATGAAAAGCACTATTTGCATCAACTGCCTCTCTATTCT
CTTTCGTGCCTTTCTGTG
>CL6622Contig1 (75-1.9-140)
CTTTTAAGATGTCTAGATGCTAAGATTATGTCTACCATAAGTCAGCTCTAACCATTCCTA
AATTTTATCCCTACA
>CL6625Contig1 (79-1.8-140)
TTCTGAGCATGGATATATGCCTACAATATTATTAAAAGTCTTGTCTGAGTTTTTTGTATG
TCAGAATATTGGTCTCCAA
>CL6629Contig1 (72-1.9-140)
AAACAGGATATGGATTGTCTGCTAAGCCAAGCAGAGTAAGTTCATTGCAAAAAATCTGCA
AATTACGAAATC
>CL6632Contig1 (77-1.8-140)
ATAGGCACAGCTTAACTTTGTGCATGATATTAGATGGTATATGTTACTCCCTTGTGAGCG
TTGATATTCACATCGCG
>CL6637Contig1 (81-1.7-140)
TATGCGATTTCGCAAAATGCAATCGCATCCAAATTAAGGTTGAGGTCTGTACAGAGGTCA
CCTCCAATTGTGCTATGTACG
>CL6641Contig1 (82-1.7-140)
TTATCTCCTCTCTCTACACAGTAGTGCAGCAATAGATTAGCCCACCGATGTTAGCCTGCC
ATCTGTCATTGCTACGATGTGA
>CL6653Contig1 (76-1.8-140)
GGGTATCATGACTATTCATATGGCAATGTTATCCTGTTCTGTCGCACCTCACTGCACCGT
ACGGCGGCGAAGTGTA
>CL6657Contig1 (72-1.9-140)
CTAGTTACATTCCCACGCATAATAATAACTGATCACATTTAATCCCATCAGCCTCTTCCT
ACATTGACAAGG
>CL6661Contig1 (84-1.7-140)
AAAGTCATTCGTTGAGGGTGCGACCGCGTCCAGGAAAGCCGCGACTGGAGGTATCATCGC
TTCTCCGCATGCGAGGTGGGGGAA
>CL6664Contig1 (70-2.0-140)
TGCGCCAGTCTAGCTGCACGTGGTAGAGGAGGCATAAATACAGGCGTATTCTTCATCCAG
TGATGAAGAA
>CL6668Contig1 (79-1.8-140)
AACCCGGACCTGAATTTCATCACCAGTAAAAGAATTTGGCACTACAGCTTTACTCTCAGT
CATGCCAGTCATAAGCTTT
>CL6673Contig1 (71-2.0-140)
TTCACAAGTCTGGCTCTAGCATAAACTAAAATAACCACCACAACAACTGGTACCAACTGC
ATTTATTACGA
>CL6680Contig1 (80-1.8-140)
AGCTAAACGGTGGGTTTATGGGTTGATTGTGTTTGGGACTACGGCTACTTGCCCCAGGCA
AATTTTTGTCCTATTATTCG
>CL6685Contig1 (72-1.9-140)
ATATTTACCAAACAGATGGAGGAAAAAAGAGCAAGGCAGAGTACAAGAGCTGTCAACTCA
AAACAAGTAACA
>CL6689Contig1 (79-1.8-140)
GTGTGGGGGTAGTTGTGGTGACTGCGATGATTGTAATGTTTGAGTCAACGGAGTTAAGGG
AGGAAAGTAGGCTTTGTAG
>CL6693Contig1 (70-2.0-140)
AACAAATTCAGATGAAATGGGACAAGTATTTCATCAGTTTATTTCCATTGAATGACTGAG
GAGCTGCATG
>CL6697Contig1 (78-1.8-140)
AAGGACAATTGTAAGGATTTTATGTGGAAGAACTTATTTATCAAACTAGTTTGTATGTGG
AATGCAATAGATTTGTTG
>CL6701Contig1 (77-1.8-139)
ACAGGTACAAGCAGCCCCTTTTGCACAAACACAATTAAGAAAAATGCATATCCGGTTTAA
TCCTACTTTAGTGGCTC
>CL6709Contig1 (77-1.8-139)
CTTTTCGTCACTTTGATTCTTAGTTTATCACATAATATGCTGTTAGGGAAAGTTGCGAGC
AAATTGTTTTTTTCTCT
>CL6713Contig1 (70-2.0-137)
CATGCTGCCCTATTTATTCACAGCCTCCACTTGGTGCCTCCCACCCACCTCTATTACAAC
AGGCAAATCA
>CL6717Contig1 (71-2.0-140)
CAGAAGCTTTTAAAAATTTAATGACACCCTGTGAGATAAATTGAATAAATGTGTAAATTA
TATGGTAGCCA
>CL6721Contig1 (81-1.7-140)
ATATTCCTTTGAGGTTTATTAGCCTGTCTGATACCATTACTGTACATTTAGACACCATAA
ATGCACAACTTGGCTTTCGCA
>CL6725Contig1 (78-1.8-140)
GTTTTACCAGCATTTTCGATTTAATCAATCTCTGATCATCCGCCTGTGAGCTAGATTCGC
TACACCTCCACTTTCATT
>CL6729Contig1 (75-1.9-140)
TTCCAGAAATAAATAAACAAGTTAAATACTTTCACCATGATTATTTGAGGTCACCAAATT
TGTGTCAGTTTATTT
>CL6733Contig1 (82-1.7-140)
AAGCACTCCCTTTAATGCATATCATCAGATTTACTGCCTCCTATTCCATCGAGACTGCCC
GCTTTTGCAAGCAGCTAGACAG
>CL6737Contig1 (76-1.8-140)
AGATAAAAAGAGAATACAGCTTCAACCCACGAATTGCGACCCCTAAGTGACTACTGCCAA
CACCTTGTTCTCGGTC
>CL6742Contig1 (73-1.9-140)
ATCTTTGGAGCCGTAGTTGTGCATCTGCCCTTTCTCTCCCTATACATCCTCCTTTAGTTC
GGAATCGTAATCC
>CL6745Contig1 (71-2.0-140)
TTGCATTATGCACTAAAATAACGTTTTTTTTCTACTTTGGCTCCTAATTTTCTCCAGACC
TCTGAGTGCAT
>CL6750Contig1 (73-1.9-140)
TCACAAAGTCAACTCCGACTCAGCCGAGTCCCAAACGGTGACCAGTGCATTCTCAGCCAC
TAGCCTCAGAAAA
>CL6755Contig1 (74-1.9-140)
AAGGGGAAATTCCATGTGGGATATTTCCGGATAATACCGCCAATTCTCAACTCGAAAGTA
GGGAATACATTCGT
>CL6759Contig1 (71-2.0-140)
TAGCTTACTTGGATCTACCACTTCGTTTTTCGCTTGTTCTCCTAGCACCCACGGTGTCGG
AAGGAGAAGAA
>CL6764Contig1 (84-1.7-140)
GATTTGCATGATCGGTATTAGGGGGAAAAATTATCTAGGAAAGAGGACCATACTGCCATA
GTTTGACCGTCACCACCGAAATTG
>CL6772Contig1 (73-1.9-140)
ATGACCCCACTTCTAAAAGAAAAGTCCTGTATTTATACATTTGTAACTAACTGGGCCTCT
GGATGAATGCATT
>CL6776Contig1 (70-2.0-139)
TGATACAAACGGTGATGAATGAAAATGAAACTAACTCAATTAAGGCCTCATTCACTAGTC
ATTTTGCACC
>CL6781Contig1 (70-2.0-140)
GCCTTTCCACTTCTACTTAGCACTCCAGCTACACCCAGGCAGATCTCAACCTTCCGATTT
TGCACATTTA
>CL6790Contig1 (79-1.8-140)
CTAATACGTTTAATTTTAACTGAGATGCACATTTGTTGCAGATGAATAAAATAGTTTTCT
TCAACAGTTACGCGTTTGC
>CL6794Contig1 (79-1.8-140)
CGCTACGTTTTGGTCAGCTACATAAGGGGATGCCAATGAGGGTTGCAACTAGTTTTGTAT
ATTCTTATTGCTTTCCTTC
>CL6798Contig1 (74-1.9-137)
AAAGGTGGCCAGGTAGATAGTGAAAAAAAACTGGCTGCACCAGAGCCCAAGTTGAAATCC
TATGAACGTCCTTT
>CL6802Contig1 (77-1.7-134)
AAGTGTTTTGAAGATGCATCAGGATGAAGACTACGAAAGTGGGTGATCGTTTATGATGAG
TGGAAACTTGAGTAAAT
>CL6810Contig1 (71-2.0-140)
CTTTTCGGTCTCGCTCCAGCTATCCAGTAGCGTCTTGTCGAAAATTATGGGTGACATAGA
GACTCCGCAGA
>CL6818Contig1 (75-1.8-137)
GATTGGCATTTTTTTACCAAATGTGACCCCCATCCGCCGCAGAAGCTGAGGGTACGTGAG
ACGAACGTCGCATAA
>CL6822Contig1 (81-1.7-137)
ACCTTGGCAAATGACAATTGCTTTGCTAATCCTATCCATCCCATCTACATCAAAGCATTT
TTCTCCGCTGTACATATAGTA
>CL6826Contig1 (85-1.6-140)
TTTGTTTTTCAAGCGTTTTATAAGACTATTGGAAAAATATTTTGATGCATAATTCACAAA
GGTAGGAAGGTCTACTTTCAGATTT
>CL6830Contig1 (73-1.9-140)
TTCTGTGTTAATGTTTGTTTGGTTATTGGATTCCTATGATACTGCGAAATCCTAAAGCTC
TATTCGGATGCTA
>CL6834Contig1 (83-1.7-140)
AAAATAGTGTCGGGAATAAAATTAAATTTGAAAAAATATCATTGCACTGCTTTGAAAAAC
ATACAGAATGGAGCACAGATTGT
>CL6838Contig1 (80-1.8-140)
CAACAACTGCTTTCTTATGCATTTATTAGGCTCTTGAACAATAGGGTTTGACATGCGTGA
ATTTGCAAGTCGTTGCATTG
>CL6842Contig1 (79-1.8-140)
GCGAAGTAATTCAGGCCGATGAAGCGGAAAAGTTGTTCTCTCTTGCCCTTCCCCTATCTT
CGTCGAAAACAGGAGGATC
>CL6846Contig1 (79-1.7-137)
GTAGCGAGGAGATAAAACGCTTGAATCAGCTATGGGATGATACGGTGACGCAAATTGTCT
CGGAGAAGACTCGACCCTG
>CL6854Contig1 (74-1.9-140)
TCATGGACTTAGCATTTCAACAATTCAAATTAGAGAAGCAAAGCGGTAAAAACACATGCA
AAAATAGCGTTGCA
>CL6858Contig1 (76-1.8-140)
GGTCCTTGCTGCTAGATTGGGATTTGTCAGCTTATAAGTCAATCAAGCGAACCACCAAAG
TTTATGCATTGTTTAT
>CL6862Contig1 (81-1.7-140)
ACGAAGCGGGCTTCTACATGAATCCATCCAGATGCAGAGCAAAATCAACTGTGTGATTGA
AAGGATTTGCTGTTGAGTCAT
>CL6866Contig1 (82-1.7-140)
TGGCTTTCCCAGTTCTCAGCATAAACCAGTCTTCCTAAATTTCAACTAAACGTGAACTAA
TCATTAAAAAAATTAGTCCCTT
>CL6870Contig1 (70-2.0-140)
TTTCGTTTTCACCTAAACAAATATTGCTCTTTGCTTCCTACAATAAGGTCGAATCACTCG
TACTCTTTCT
>CL6874Contig1 (70-2.0-140)
GGCAGAGATGGTAGAGAGGAAGATGGAGAGGTTGAAGAGAAAAAGCTGCATCAAGCATGA
ATGGAAGCGG
>CL6878Contig1 (76-1.8-140)
TTGATGTTTTTGTAAACTGAGGAATTATTCCCTTCTCGAATTTAGGCTTGAGAAAGTGCT
TGTGTTTTCAACCCGT
>CL6882Contig1 (83-1.7-140)
CAAAGAAAATGCACTCTCGTACACATATAATGAGGTTAAGGATTCGGTTTAAAATTTAGC
AAATTGATCGCACAAGAAAATTT
>CL6885Contig1 (84-1.7-140)
GACAGAATCCACAGAAAGCCTGCAAAATTTGCACAACATGAGACGTTACAGTATCACGCG
AGCTGCCTCACACAAGAACTACTC
>CL6890Contig1 (75-1.9-140)
TATGAATTCATATGCATGGCTTGGAGTAACATTTACGCGGCTCGCGTTGCATGCCTTGAA
GTGTTAAATAGATCA
>CL6894Contig1 (71-2.0-140)
GGCATCGTGCCACTGTACCCACACCTCATTCATACCTCCTCACCAAACACACTCCACCGA
CTGCTGCAGTG
>CL6898Contig1 (73-1.9-140)
GTCGCTTCAGCAAGCACGAAAAAATCTCGTTAACACTTGTATTCAGACGGACTTCTTTTC
ACTGGTGATATAG
>CL6900Contig1 (70-2.0-140)
GTTGCTGATTTCAATGTTGAATCAGCCGAAATGAACACAAAAAATGCCTGTATATTGTCC
GACAGATGCC
>CL6903Contig1 (73-1.9-140)
GCTCTTCAAGACTGAAGTATAAAGGATGTGCTAAGTACTTTATCCCCATAGCACAGATTA
CTGGTTTTACTTC
>CL6908Contig1 (77-1.8-137)
TTGTGTTCCACAAAATAAAACATTGTAGATGCATTCGCCATTAGTCTTCATTTCACAATT
GCCTAAGAAATCAGAAT
>CL6914Contig1 (78-1.8-140)
GCTGAGGCAGTCACAGCAAAGTGTGTGCTTGAAGGTTGCAGAATGCTAGGAACCGTGCTG
TTGAGTTGTCGCAACATC
>CL6921Contig1 (74-1.9-140)
GCTAACATTGACTCCTAACCCCTAGCCACTAGACTCTTGACCGCCGTTATTGCATTGTTC
CTAAGCGTAATAAG
>CL6928Contig1 (81-1.7-140)
ATCTCCCATTTATAAATGCTGTAAATATCCGTGACCTCAAATGCTTTCAGCTATGAAAAA
CGGCCTTATGAAATCACATCA
>CL6931Contig1 (77-1.8-140)
ACATAGAGGGAGCTGCCTTATATACACCATAGTAGGGTGTAGGAGGAATGAATGGATGGA
TGCAGGATGAAAGGATG
>CL6935Contig1 (80-1.8-140)
TTTCCTAAATATTAATGGAATTACTAATCAAATTTCTGACACTGAAGCCGGACTCTTTAG
GAAATGGAATGACAAGCCAG
>CL6941Contig1 (74-1.9-140)
AGATAATATAGAAGGTAAATTGATATATAAGGCATAAAAAGAAGTGATAAATGACAAATA
TATCCTACCTGGAG
>CL6944Contig1 (84-1.7-140)
GATCTTGGCTGCTCTTAACAAGCTGATTAAGCAGGCGGTGTGGATAGGAGCCAGAAATGT
GACCATGCACATATTTATCAGTTA
>CL6948Contig1 (82-1.7-140)
ATGAGAGCAGTCCGTATTTTACACATTAATGTGCTGTAACTAAACCACGTTAATACTCAC
TTTTTGAGCACCATCTCGGATG
>CL6955Contig1 (71-2.0-140)
TAAAGCATTTCGAATACCCCTTGATTATGATACTCTGTTCTATAATTAACCAGGTGTCTT
TATTTTTGCTT
>CL6959Contig1 (72-1.9-136)
TTATATTTATTAATCTCACTTCAACTTGCGACACTATGACAAGAACTGCGCGAAACACAT
AAAACTTGGCCA
>CL6963Contig1 (80-1.8-140)
ATTGGGAGCGATGGAGTATTTTTACTCTATTTCGTTCACTCATAGTGTTAGTAGTTGTCA
TGACAACCAAAGTTTAATGG
>CL6967Contig1 (78-1.8-140)
TTAAAAAGTGGGAAGGCAACGATCTTTATAAACTAGCCAATCAAGCAAGAGATTCCCGCA
CAATAAAAGTACAAATTA
>CL6974Contig1 (76-1.8-140)
CTCTCCAGAAGTCATGCCGGTGGGGGTGAGTACTGCCCATTTACAGGATGGTTGGCTGTA
GGCATGATGGAGGCAG
>CL6982Contig1 (80-1.8-140)
GTTTTTGCCTGTTTGTTCAAGTCTAGCAGAGGTGTATGCTACTTCTACTGTTGCCTACTC
AAAGGCCAAAAGCGTTACTT
>CL6986Contig1 (84-1.7-140)
CTACTCTTCTGCAATGGTGCAACTCCCTTCCGTTTTGTCGTCGATGCCATGCAGCAAATT
GCTGTGCAATTCTCTTTAACTACA
>CL6991Contig1 (83-1.7-140)
TTAGCCATAAATGTGGTCGTCCACACAGGGATGGCGCCACCAGACGTAACGGGTGACCCA
CTTGACCTACAAAATAACCTTCC
>CL6995Contig1 (84-1.7-140)
TAATAGTTGTCAGTTGCTTTGAAACGCCTTTTAACTGCTTTTGCTATACATTCTACAAAT
TGAAATAGCCACTAAAATATAGCA
>CL6999Contig1 (80-1.8-140)
ATACTATAATGGCTCTGACTGCTGACTGGAAACGTGACTGAAAAGTCAGTGAGTAAAGCA
TAAAATGTAATGGAAAGACT
>CL7003Contig1 (72-1.9-140)
GCTGGTACTCATCAGACAATCCTCTGATTGGTTTGAAAATCTGTGTTCAAGACAGGTGGA
ACGGTGTGTTGT
>CL7007Contig1 (72-1.9-140)
CGGAAATTCTTTCTTTAGCAACGTCCATGTTACTTCTACGCCTCTAAGCGCAATTGTCAA
ATTCGTCCACAA
>CL7011Contig1 (78-1.8-140)
AGATTCCTGAGATGTCAGACACTACGTAAATATCCTAAAGGCTGGGCAAGGCATCTTCTG
GCAGAAGTCTGCCTTTTA
>CL7015Contig1 (72-1.9-140)
AGCTAAGAGTGTAGAAACAGCTGAAGGTCGATTAATGGAGTCAGGAGGGAGAGGACAATG
TGACACTGAGAC
>CL7019Contig1 (76-1.8-140)
TGTTTGGTTCCTTAAACAACCACCCCCCACAGATAACTCACACCTGTTAATAAATTTGGG
CACAATTGATAATGCA
>CL7023Contig1 (79-1.8-140)
CGAATAAGGAACTGCGAATTCCGAATTAAAGACCGCGTGTTGCCAATTTTGGTATTATGC
CTTGGTGAAGACGGCCGAG
>CL7027Contig1 (71-2.0-140)
TTCGTAAAGTGCTTTAAGCTACAAATTACGACGTACTTTATATGCTACGGAAAGAAGCGT
GGTCTGCTCAC
>CL7031Contig1 (77-1.8-140)
CAGACCCAACAAGTGTACGATCGGTGCCCCGCCATCTGCAGCCTTTTCGCAATCTTTTGT
TGTCCCATCACCTGTTG
>CL7035Contig1 (73-1.9-140)
CGAAGAAGCCGGTGTCGGTGAAGTCGAAGCAGGAGAGCAGTGACTCCTCGGAATCCAGTT
CGGAAGACGAGGC
>CL7039Contig1 (79-1.8-140)
TCCATAGCCCCTTCTCACGGCAGCCGATTCTCAGTAGAATCTGGATGGCTTTGTTGATTT
GCAAAAAATGCATGTGGGC
>CL7043Contig1 (84-1.7-140)
GGGTATGTTTCGTAGATTAAGCCTTTTTAGTTTCTCAGGTCGAATCCCAAAGAAGGCATT
TTCTGGCAGGTGGTAAAGGGAGTT
>CL7047Contig1 (81-1.7-140)
CTAGATGGCCTCTGCGCTCGGCTTAAACATGTTACAGACAACAAGATGAGAGAATCTTTG
GAACTGCTGGTTAAGTTAAAG
>CL7052Contig1 (77-1.7-132)
TTTTCAATATCATTAAAGCCGCCATGATAGCGATGGAGGCCAAAAAGACAAGCGAAAGGA
ATGTTGTAAAATGTACA
>CL7056Contig1 (81-1.7-140)
TCATTTCACAATGTGACAATTGATTAGCTTAAAACCGTTTTCGCGACAAACTTTATTTGT
ACAACTGAAAATAAAATACAC
>CL7061Contig1 (71-2.0-140)
AATTAATAATCATTTATTTGCCTTTCTCAAATTGAAGGGAAGCGCAAACGCATGCATCAT
TTTGGGAGTGT
>CL7065Contig1 (76-1.8-140)
GAATGACCGTCCGACAAAGCTGTTGACATTGTAACAGATGTCAGAAAAAACTTTATTGGG
TGGTGAAGCGTTTTTA
>CL7069Contig1 (79-1.7-136)
AGAAGACTCAGATCAATGCAAATATCTTTTCAATCAAGAGAAGATTCGTTAATCCATTAA
GTTCTTAACACTCCTTTAG
>CL7073Contig1 (79-1.8-140)
CAGGGCAAAGTGGACTTGGTAAAGCTTCTCTTAGAGCGTGGCTCTCCTGTAGCAGATAGG
AGCGCAGAGTTAAATGCAG
>CL7077Contig1 (82-1.7-140)
ACAGTGACACGAAGCAACTCCTCCACACGAATCAATCATCAAAACTGCTGATGATGAATC
GTCCTGTCTGTCAAGTAGGGTG
>CL7081Contig1 (80-1.8-140)
ATGGTGGAACAAATGCAAGATTTGGGTGTAGACTAGGGTATTTGCAATTCCCAATTCTTG
TCACATCACACTTGCGCTCA
>CL7084Contig1 (80-1.8-140)
ATGCTGATGTTGTCCTTTCTAACAGCCCAGGTGTGTTTTTAGGTGGAAATATTTTGTGTG
ACCGAACCCTCTCCGGAAGT
>CL7089Contig1 (72-1.9-140)
ACGTCCTCCGTCAACAACCAATCAAGCATGTGTTTGCGCATATTTTCGTGACCGCAATGC
ATTAATCTTACC
>CL7093Contig1 (73-1.9-140)
CCAAGACACTTGTTCTCTTCCAACAATTTCAGGGGATTAATGCGATCCATTTGGATCCAC
TGTATCCGCAATG
>CL7098Contig1 (70-2.0-140)
CCTGCTGGAACGTGAATTGAGGCACTCTGGCTAAGTTTTCTCCCCTTTTGGAGGTGTAAA
CTAGGGGGTA
>CL7106Contig1 (76-1.8-140)
TGGGAAACTGCATCGGCATCAGGATGCTCAGTTGGGGCATCTCATTGGGTCTAACGAATG
TGTCCTCCCAATTAAA
>CL7113Contig1 (79-1.8-140)
TTTAAGCTTTTGCCATCCCATTTGGCAGGATCAAACGAGGGCAGGACACAGAGTCAGTAA
ATGCATCTGCTGATCCTTT
>CL7117Contig1 (81-1.7-140)
TATTCGAACTCTCCTTGGGTCGAATCTGCGGAAAGCTGTTGAAATCCGTGCAGTCCTCAT
AAAGTTTTAAATATGGATAAA
>CL7122Contig1 (71-2.0-140)
AAAAAAATTTTTTATTTGCAAAATTTTTATTTTTAGTATTTTAAATAATGAATGTTTGCT
GACTATGATGG
>CL7126Contig1 (76-1.8-140)
CCTTTTCAGTAGCTGCTTCGAAATTGCAGATTAGGCTTCAAATGTAGAAGCTTCGATAAC
AAAATAGGGATGATTT
>CL7135Contig1 (73-1.9-140)
CTCGAATAGTAGGCACAGTCTTTTGGGAATAAGGTGTGGCCTTCCTTAGAGGCATGGAAC
AGTGAATGGGTTG
>CL7139Contig1 (85-1.6-140)
ATCATAACAACTCACTCGTGAGAGCAGACATCAACCTAGGTCCCGGGAGACAATACAAGT
AGAGAATACAATTGGTAAACACACT
>CL7148Contig1 (72-1.9-140)
ATTCTATCGGCTCATTATTGGATCTTTGTGAGTTTCATCCGGAAAGGCCGATAAGCTACA
TTCACGGGCTTC
>CL7151Contig1 (84-1.7-140)
TAAGAGCAAATGCACTTCCTCAGGGGTCTGGTGTTGTTACAACATTAAACGAACCATCAC
CTTTTGTGATTTTTCGCTTCCTCA
>CL7156Contig1 (71-2.0-140)
ATTTCCTTTCCCTCCTTGCTACACAAGGACGAGAATAACCTCGTCTTGTCATGTTGTACC
TTGCAAAAAAT
>CL7160Contig1 (73-1.9-140)
GCCCACGTGATGTCTAGTGGTAATTGCTCGAAGAGGGCGTCCTAAGACCACATTCTGGAA
TGATTTGCTACAC
>CL7163Contig1 (72-1.9-140)
AATAATTGCTTTTATTAATACAGCACCTTATGCTCGGATAAGAATAAAAAGGCTTCAAAT
AGTGGCATAGCA
>CL7168Contig1 (79-1.8-140)
ATACCGAGGGATAAATAGGATCGTATTACAATAAGGTAGACTGATACATCAAATTGCCAC
TTAGCCACCCTTTCAAGTT
>CL7171Contig1 (81-1.7-137)
CAAGCAAACCATATTTAACAGACATTAATTTGATCATAGCATATCGAGGTCTGCGATTAC
TCCATGGGCGAATTTAATAGG
>CL7180Contig1 (72-1.9-140)
GAATTTGGCTTCAACACCCTGTTTTTGGAGCTTCACTGAGATAGATCAACTGAAGGTCGG
ATTTGATAAATC
>CL7184Contig1 (82-1.7-140)
GAAAACACCAAGAAATCATGTTGGTATTAAACTAAAAGGAGGCTGGTTAGAGGTCTTTGT
GCAAAGGTAAAATCGAAATGCC
>CL7188Contig1 (77-1.8-140)
TGCGTGATGTCCTGCCCACCGACGAGAACACCACCGAACCACCCAGCTTGCCCACTCTCA
TCCCCACCACTCTCAAA
>CL7192Contig1 (75-1.8-138)
CTCATCATTGTGAGCTGTCATCCCGGTCATACTATAATGTAGGAGTGGCCTTCAAATCAT
CAATTAGCCCTCATG
>CL7196Contig1 (74-1.9-140)
CAATGGAATTGACAGTCAGGCGCTAAATGATTATGTACATGCTCTACAGTGTTGATCACG
CAGCCTTCTAGGGG
>CL7200Contig1 (70-2.0-139)
GCTTTCATTGCAACAGAACTCTAAAAACTGATGTAAATTTTGTGATGGCATTTTCTACCT
GACTTTGGGC
>CL7204Contig1 (79-1.8-140)
GACAAAAGCACAAAAGTAGTTTGTTTGATTAAATTATATGTAACTTTGTTGGCATAAAAT
TCTGCTTTTATTTGGATGA
>CL7208Contig1 (74-1.9-140)
TGCAAATTGCGCGCATCAAAGCGCACTGTGCTGCCAATAAAGCTACTCATGTCTAGCCCC
TTGATCAGCACTTT
>CL7212Contig1 (80-1.8-140)
TCTACATTTGAGTGCCTGTGTAGCGAGCAGGGTTTTTTCGGCCCTAACCGGAGCGTCTGG
TTCTGGTGATACCAACGGTG
>CL7220Contig1 (78-1.7-135)
ACAGATATTAACTGCCGGTCAAGTACAAAGCCAACCGTAGTCTCAGACCCACCCATTCAT
CCAGGTTAGATTATGGAA
>CL7224Contig1 (82-1.7-140)
GTTGACTGGCATCGACCACATCAACCTGACTGGCAGTTGTGTTAGTGTTTGCAGTGGTGA
TGGATCTGTCCACTCACCTTAT
>CL7232Contig1 (82-1.7-140)
ATTACCTGTCACTTTACCCAACTCCGTTGTCGATTGGCGTAAAAAGGAGGACAGATAGCG
TGATCTTATCTTTATTTAAATG
>CL7236Contig1 (80-1.8-140)
TCCTCTAAAGTGCATTATGGCAAAACCAAATTATTTGAAATCAAACTTACAAAGTCCAAA
TATATTCCGGCTCTTCAAAG
>CL7240Contig1 (83-1.7-140)
GGTCATGCAACTTGATATACGTATCCGTTTCGTCACTTTTGCAGATCATCACCTACTCAT
TCGTCAAGTTCTCAACATTAGCA
>CL7244Contig1 (71-1.9-136)
GCCAAAAAATTTTAAGTCTAACTCCTTAAAAATGAGGCAGATTTAAGCACATTTATTGCA
CTTCTGCATAC
>CL7250Contig1 (84-1.7-140)
CATAAAAAATTCTTTAAAAACCTAAAACTGGGATAAAGACTTAGATGCATAAAGTAAAAT
CCTTACTTTAATTCGGTCACTGCT
>CL7256Contig1 (71-2.0-140)
TATTTCCACAACCTTTAAAAATCCACTTATGCAAATAGTTAATAAATGATTTGAATCTCA
TTAATTGAACT
>CL7260Contig1 (85-1.6-140)
CCAAAAAGTATTTATTGTTTTCATTAATACGAAAGATGGAAAGAGGATAATTAATGTGGC
CATCTTTGATAATAATGATTGGGCT
>CL7264Contig1 (79-1.8-140)
TGGCATTGCGTGGATAGCTTTAATGCTAATGCTAAATATCAAATCCTGATTTAGACGCCT
GCGGATGCTAAGGCGAGAA
>CL7268Contig1 (77-1.8-140)
CCCACACAAAGCTTGAGTCAGTTGTAGAATCTCATGTCACCCTAATACCGGATGCCCTCC
ATTAACCAATCTTCTCG
>CL7278Contig1 (80-1.8-140)
TGTCTGCAAACGCTATAAATTTGTATTGGTGTTACCTTTAGTGGCACAAGCTAAATAGTG
CAATATTCATTGTTTTCGTT
>CL7282Contig1 (84-1.7-140)
GTCTCGGGACGCTACAATACAGCTGTGCTGTTGAATTAGAAATCCATTGGAGAGAGGCGC
ATTGTTGTCTATGTGAGGGTGCGA
>CL7285Contig1 (79-1.8-140)
AGTCACTTGGGGAAAATGATTTAGTATTGTCCATGTTAAACAAACCACCAGGTTATCTGT
AGCTTGCATTCACTCCTTG
>CL7290Contig1 (74-1.9-140)
AGTTGGGGTATTTGGAGGACCGAATCCTAACCATAACATGGCAGTGACACTGTTCAACTA
TCCACTTCTGGTAG
>CL7293Contig1 (84-1.7-140)
AAGAATAAGTGGTGTAACAGTTAAACAAAGAGTGCAAAAACCTGATAGTCAAATCCCTTA
GCATTTCATTCAGCAGGTCTATGT
>CL7298Contig1 (83-1.7-140)
ACCGCCTGTTGGTAAAGACGAGATTTTAATTATATTCGCCAATGCTAAACCACACGTTTT
CCCCCAATGCGTTGCTTTTCTGT
>CL7300Contig1 (75-1.8-136)
TAACCTAAGCTTTTCACCCCTTCTTCTTGGCATTAAACTTCTACATCACTTCTTTCTGAT
GGAAAAGCCTCCCTC
>CL7304Contig1 (72-1.9-140)
CTATGCACGAAAGTGCTGACTTCTGTGATGTATCAACTTTCATATAAACTCAGCTAGAGC
TGGGATTCTGCG
>CL7309Contig1 (71-2.0-140)
AACCTTTATGAATCCCCTTGTTCCTTTGATCCCAAATGTTTTAACGGCCCTTTTTTTCGT
TTAGTGCCTTT
>CL7311Contig1 (78-1.7-136)
AATTCTATCCTATCTCCTACCCTTTTCCTTCTCTCATCCCTCCTGTTAGTGTTCGCCTAG
TGATATGTAGGGATGCAA
>CL7315Contig1 (81-1.7-140)
CATAGGGGTATATTTTGGTGGTGAGAATGGATCAAAACAGCATGTTGTCTTCCCCTGTTC
AGCCTATACACGACTTCTTTA
>CL7319Contig1 (84-1.7-140)
AATTTCTCCAAAATTGGCATTTCATTTAACTAGACAAAGTTGCCTCTGAAAATCTTCACC
ACCTCCTGCGTGTACAGCCTGGGA
>CL7323Contig1 (80-1.8-140)
CCAGCTTACTGCTACGATTTGAAGGCAAATCAGCAGAAAAACGAAAGCGTTGAAGCAAAG
AAAAATGAATGAATTTCCTA
>CL7327Contig1 (76-1.8-138)
GTTCGACGCCACGTTAGGTGAAGCTGTGCCCACACCTGCAAAAGCGATGAAATTAAAGTA
CTCCAACAGAGCTACC
>CL7335Contig1 (76-1.8-140)
CACATTAAAAGTTCAACAGCTGTAAGTAATTTACCATATACCGGGAATTTATTTGCAATT
TTAAGGATTTCTCCAC
>CL7339Contig1 (77-1.8-140)
TGCTTGGATTTCGAATCGTGAATGAGTAGATGTAACCTCGCTTTGCTCCATTTGTAAGAC
CACATACTTCGAAGGTT
>CL7347Contig1 (83-1.7-140)
TTGTCAGTCCTGCATGTAGTTTAGAGGTGACACCGCTGACTACCGTGAGGCTGCCTGTCA
GGCTAAAGCCATGTTCTCATTCT
>CL7351Contig1 (77-1.8-140)
AAATAATTTGTAGAAGTGTCAATTCATTTTCATCTGTCTTTTGTCACAATACTGCAGTGA
TTTGTGGCCTCAGTCGA
>CL7354Contig1 (82-1.7-140)
AAAACCATCATTATCATTATCGCAAGCAAAACTTGCGAAATTCACCATTTTCGACGCGAA
CTCAAACCACAACTGGTGTGAT
>CL7357Contig1 (85-1.6-140)
ATAGAGGAAGTCCTATGCAAACAAAATCTGTGAAGTCAGAGTGACACGTAGCCTGCCGAC
CAGAGCGTAGGGAGAACAACGCGCA
>CL7363Contig1 (75-1.9-140)
CTTAGCATGAAAACACAACACGTAACATTTTATCACTTTTTAAGGCAAAACTGCTTAAGG
ACGGTATCATCCAGG
>CL7365Contig1 (70-2.0-139)
GCATGCAAACCTCCAGTAACTAGAAAGAGCAAACACATATGGAAGTCTATTCCACCACAT
GTTACCAATG
>CL7370Contig1 (74-1.9-138)
TCTCAACTACTTCCAACGCATTGTCATAAAGGTATGTTTTCCCAAACATTTAATGCAATT
CAGTCGCTAGGCAA
>CL7375Contig1 (76-1.8-137)
CTAAATAATGACCCCTTTCGAGACACAGCTAAGATGTGTAATAACTTGTCATCTGAAGCA
GTGTCTTTGCCTATCC
>CL7379Contig1 (83-1.7-140)
TTTCGATGGCTTCACTTCTTTAGGTGTGGGATCTGAAATCATTCCTATGATTTTACACTG
TTCAACGACTCCATCATCACCCT
>CL7382Contig1 (78-1.8-140)
ATGTTGCCACCGTTCAGGGAGAAAAGACAAGTAGCCACTTGGTCAGTTCATTCCATCAAA
ATATCTATATTGTAACGT
>CL7386Contig1 (77-1.8-140)
GTTGAATGTTTGTCATGGAACAATGAGTGTCTGGTGTCGGACACTCAGGAGCACAAAAGA
AGGGGATCATTATTTTT
>CL7389Contig1 (79-1.8-140)
TTTTGAAGCAAAAAGGCAATATAATCCCAGCCGTAGCTAGCATAGGTTTCATCTGACCAT
CTCCGAAGGAATGTTGATG
>CL7392Contig1 (74-1.9-139)
AGGGATGTCAGTTTAGAAAAACGGCAAGCAAAGCCCGATTTTGCCTTCACTAAGGGTAGA
TTTGTTTTACTAAC
>CL7396Contig1 (85-1.6-140)
TAACCAGTGTTATAGAGTAAGATTCTGCACCCGAATTAAGCAGGATCTTGACAGTGAGGG
TCACAACTCCCAGAATTGCATGATT
>CL7401Contig1 (73-1.9-140)
CGTCAGGTGCTTTCACATTAGGTGGTTCACTTGAACTCACTGTGTGGTTACATGAGTAAT
CGGTGCGTATGTC
>CL7406Contig1 (81-1.7-140)
CACCGTTAACTCGTGTCTTGATAACAGAGCATTGGTTACATGTCTAAAAGTAGAAGTTGA
GTGCGGGTATAAACTAATTTA
>CL7410Contig1 (81-1.7-140)
TCGTGCAAATCGAATGAAGTTTTATACTGGAGAGCAATTCTATCAACCGGGTGGTTGCAT
GGACAAAGCCTAGGGCGCACA
>CL7414Contig1 (71-2.0-140)
ATCCCCATTGTCAAAGAATACCCCTTATTCTCGGCGTCCTCCCCCATGGTTTATTTTTGG
CCGCAGTTGGA
>CL7426Contig1 (84-1.7-140)
ACCAAACAAATTCTGCTACTACTACACTTGCCGAATTCATGCTGCACTGTTCGGCCCTCA
TCACCCTCGTTTCTTCCACACTTA
>CL7430Contig1 (72-1.9-140)
CCAATCACGTTAAAGTTGGCAATTATAACCATTACCACTGTTTCATCCGCCTGTGCTCTT
CTAATTAAGGCC
>CL7434Contig1 (78-1.8-140)
ACAACTTCATAGTAGACACAATTCCTTGGCAATGGAGGAGCCGAGACGAAGCGGTTCCAC
TAAACCTCTGCAGTAAAT
>CL7442Contig1 (75-1.9-140)
CATGGAAATAAAAGGCAAAATATAAAAAAGTCTGTGAAAAAGTTATATGACATTTGAAAG
TCAAGTGATTGGTTT
>CL7451Contig1 (71-2.0-140)
GTTTTGCTGTTCTCCCACACAGAGCACAAAGACCAGGCACAACATAAGCATTAATTTTAG
CAGAGTTATCT
>CL7455Contig1 (77-1.8-140)
GTGAATCTCTTCCACCGATACACTAAGCCTTGTTGGTTTCCAGAACAATTGTTTAGGCTT
TTCTTTGTTAATGCCTT
>CL7462Contig1 (77-1.7-133)
AAAATGATGTTAATACAATTTAATGGTTCTGAATACGGAGATACAAAAGTTTGGAAAGTA
ATCATCGTTGCATAAGT
>CL7466Contig1 (77-1.8-140)
GATAGGTCCCAGCCGTAATGATCTGGCCTTCAGCAAGTGAGCAGCTCATAATGAACGGTT
GCATTTGCAGTCCACCG
>CL7474Contig1 (70-2.0-140)
ATTGGGAAATCGTCTCAAGGTTGCCTGCCCCACCTACTGTGTCATGTGCGGGATCGGGTC
GCCTTGTTGT
>CL7479Contig1 (83-1.7-140)
AATAGGTTAGGGATATCTCAGCAGTCATCATTGGCAAGGATTCCCTATTACGATGAAGCG
GTTAATCAGAGGAGTTATGAAGG
>CL7484Contig1 (78-1.8-138)
ACTGGACATAACTATCCAATAGAATTAAAGGAGCCTTTACGGCATGGCTTAGAAGGGCTG
GAGTGATTAATGCATTGG
>CL7488Contig1 (79-1.8-139)
ACCCGACATCCAATATTCAGTTACTTGATGGTAATGGCAGTTATAATTCTTATTTTTACT
GAACGTACACCGCGCACTA
>CL7492Contig1 (80-1.8-140)
TATCCAACAATAATTACTTCAACGAACTAGCCTGAGAATGCATATTCCTTTATACGCAGT
GAAAACTTGCAGCAATAATT
>CL7495Contig1 (83-1.7-140)
GCAGAGCTCTTCGTCACTCCCGACAGTTCCATGTGGCGCCTTCACGACCTCCTTACAGAC
TTAGTTAGCACTGTCAACAAAGG
>CL7504Contig1 (85-1.6-140)
GTATCTTCTTATGTAATGTACACCAGGAGATGCTCGAGGCCCTACAATCCGTTGCATTTG
CGTCAACAATATGGAGGCTGATGGA
>CL7517Contig1 (75-1.9-140)
AAATATGATTTCTGTTGAAAATTGCCCCAAACTTAGGGGAGGGGAGATCTACGTCTCTGC
CCGTGTACCACTTTC
>CL7521Contig1 (77-1.8-140)
TACCTCTAAAGGACAGTTTTGCTTGCATTTGTGACAATGAACATTAATCTTTTTAAAAGG
CAAATAAGAAGAGTTGT
>CL7525Contig1 (76-1.8-140)
AAATGTAGCGGCAAGGTAAGAGCTTATGTGCATGGACGATTTTAGGCTAAGTAGGTTGAC
TCCTTGCGTACGTCCT
>CL7530Contig1 (80-1.8-140)
AACTAGCAAAAGCGCAGTCCTATTATGCACTTTTTATAGGAAGTTCCTAGTTTTGCCTTT
TGTAGCACATGGTTTATCTA
>CL7534Contig1 (70-2.0-140)
TTCCTATACAAAGTGTTTGGTGTGCGTCGTGGAGTAAAATCTAATCTTGCATCACCAAAT
AGAGTGGCGA
>CL7541Contig1 (83-1.7-140)
TGCAGGATAGTATCTGCATCTGCTCTTTGGAAGATAAGTGGAAACCGATTCCACCAGAGG
AACTCCTTCCTGAGACTTGGGTG
>CL7544Contig1 (75-1.9-140)
AGGGGCAATTGAAAATAACCAATGGCATAAATGACTGAAACAAAAGGTAACTGTAGTGGT
AGGGTAGGGCTCTGT
>CL7548Contig1 (74-1.9-140)
AAGTGGAACGTCAAAGACTGCTCAACAACGACGTCTTGCAGTAAATATTTGGCATTCTCT
TCGCGATTCAGGCA
>CL7552Contig1 (84-1.7-140)
GTTTGACTGAAAAGTGTAGATTTTGTAGATATTTTTTGTCGAACAATTAACCTTCTTTAA
CAGTCTTTGTAATACACATTAAAT
>CL7555Contig1 (77-1.8-139)
CGCAATAAGACGGATGACTCCGACTATAAACTCAAGTACAGCCAAATCTACCACCTCCAC
GTTTGATGTAGTGATAT
>CL7559Contig1 (71-2.0-140)
TGACACATCAAAGCAAACGACGTAATCTGCGTAAACATCTTACTCCAAGCCATGCATATG
AAATGATATTA
>CL7563Contig1 (80-1.8-140)
TTCCCCTAGATATGTCTAACTCCTGCCTCCTGACCAATAGGAATCGAGTTTGCCACTCCG
GCAAAAGTCATTCAAAACGC
>CL7567Contig1 (73-1.9-140)
AATTGCTACCAGAACGTTGTGCGATGTTTGCTGAGGGGGACTCTTCAAAGTAGTCGAACA
GTTCGAAGTTACC
>CL7571Contig1 (80-1.8-140)
AAGCATTCATCAGAATTACCACTAAATAGACAATAGCATTAGATTTTATCCCGATGACCT
TGGGAACGTGGTTAGTGTTG
>CL7581Contig1 (71-2.0-140)
TTTCGCTTTAAATACACCTCAGACTGCTCTTAACTATCTCGCCTGCTTGAAGACGCTGGC
AATATATGAAA
>CL7584Contig1 (75-1.9-140)
GGACATCTGGACACCACAGGATTATGTGTATTTATCTAACCAACCAATAATTTAACATAA
CAAGTGAATGTTTGA
>CL7587Contig1 (80-1.8-140)
GCACAAGTATCCATAAAAGAGTTGAATCGGTAGTGAAACAGCTAAATGTGGATTCAAATA
GCCTGAAAAAGGTGGCATCT
>CL7593Contig1 (70-2.0-140)
ACAAGTGGACTTCTTTTTCCCCCATTCCCTTTCTAATTCTGGTGAATTTCTTCACTCAAG
GATGTTTGGT
>CL7597Contig1 (77-1.8-140)
TGGTACAGGGAGATTCAAATGCTGGAGTGGTATTAATTATACAACACTTTGGCAGAAAGT
GAAGCAGCTTCATTAGA
>CL7601Contig1 (75-1.9-140)
TGACGGACGTGTCGAGGGTTACTCTGACCTCACTATCCAATGCGGAGGGTCAACCTGGAA
GATGTACTAAAATCT
>CL7605Contig1 (82-1.7-140)
CAATGTGAAGCTGACTGTTTCTTCAAATAATGAGTACAATCTAATGGACCAGTTTTCGAC
AAATTAATTCAGAATAGCACCT
>CL7609Contig1 (80-1.8-140)
CATGCTCTCACTTTTTCCTTTACCTTAATCTGTACCTTGCAATTCAGTGACGCGAGAATA
CCTTGCCCTCTGCGGTTGCA
>CL7613Contig1 (84-1.7-140)
CCTGAAACAAGTGGTGTCACGTGGAAGCCCCAGTCGCAATAAAGAAACACCCCTTGGCCA
CATATCTCAAAAATGACTTGCATT
>CL7618Contig1 (75-1.9-140)
TTCATTTGGGGTTACTACACCTCATATTTGACGGTGACCGGGGATTTTACCCAAAGTGGT
GAGTAGAATAATTAT
>CL7622Contig1 (71-2.0-140)
TAACCATGGAAAAGTCGAGAGACATGTGATAAGTTTAAGTGCCTCGGAATTTTATTTACC
CAACAAGTCGA
>CL7625Contig1 (72-1.9-140)
AAAACAGTTCCGTTATAAGAGTGCTATGTTCAATTTGAAACGCGACATCATACCAGTAAG
TTGAGGCGAAGG
>CL7631Contig1 (80-1.8-140)
TGGAGAGGCCACAGGAAATGCACCGCACTACTCTGGCGGCACTGCCACGTCTTCTGCGTC
TGGTGGTGGAAAACAAAGGC
>CL7636Contig1 (72-1.9-138)
CACTTCCTTTACCCGTATATTTTCATTGTTCATAAACCTCGAGAAGGACAAAGAGTTGTG
ATCGTCCCTATC
>CL7638Contig1 (83-1.7-140)
GATCTCCTGGAACAAATCGTACACGCACGTGGTCCCCTGTCGCCCGAGTGTAGGGCAAGA
GTGATGCAGTAGAGCATTTTATT
>CL7641Contig1 (85-1.6-140)
GAAATGATTCCCTTTTAATAATGGAATTACTTATTTTAGCCCAATAAATGACCACACAAC
TGCACACTTTGTTGCTCACATTGCA
>CL7648Contig1 (81-1.7-140)
GAATCTAATTACGACTTCCATTCGTTGGGTCCCCCATGGGTGTCTCTGTAACCTATCATA
TTCTATTGTACGCAGAATGCT
>CL7656Contig1 (75-1.9-140)
AATGTTAAAATTTCGGCCTTAAGTCTCTATTTATTAAGAAATGCAATCCTATTCTTCGAA
ATGAAATAATGCTAT
>CL7664Contig1 (77-1.8-140)
AGTTGTTAATTTAAAGTAGGCACTTCTTCACTGCGAACAAATTTCAAATTAAGGAAGCAG
TTTTTGTAAATATATTT
>CL7668Contig1 (85-1.6-140)
ACATAAATGACTCCATTTATTGGCCTCCTTATTAGACAAACTGCTGTGGCGACAATGGGA
ACCGCACGCCACTTCCACATTGCAT
>CL7670Contig1 (85-1.6-140)
TCTAAAGTTTTAATACAACTTAAACTTGTAAAATACAATAATTAATGTCACTGTCTTTGA
CTTTAAATACTTTCATGTATATTTG
>CL7674Contig1 (80-1.7-135)
TCCCACACCTAATTGTTGTCGAAGTGTAAATGTGCGCGCCAAATAATCGGTGGAGGTGGA
AATGAGCAGTAGGTCTCTCC
>CL7679Contig1 (84-1.7-140)
ATAGTAAAGAATATGTTGCTCCAATTCTAAAAAAACCATCTCTCCCAGACTACAAGCACC
CTACTTCCGCTTTTGTTCCAAATT
>CL7682Contig1 (84-1.7-140)
AATCTGTCATGGTTCATAATGGAATGATTGTAGTTTGGATAAGGGACGTCACTAATAGCG
GGAAAGTGGTGCATCACTGTCGAC
>CL7687Contig1 (72-1.9-140)
TAAGAAACGTCACCGAAATGATGAGCGATTTCGACAATTCTTGGTTTTGTCAATAAATTT
GCTATCAGTGCA
>CL7691Contig1 (75-1.9-140)
CCCACCAGCTTCAGCAAACGGCTAGGGTGGATAAAGCAAGGAGGCCAAGCACTAGCCTAA
GTTATCCTTCTGTCT
>CL7693Contig1 (80-1.8-140)
GGATGTGCTCCAAATCCAACGATATGGACTCCGCCTGTACCACTTTCGCTGCCATTTAGA
GTGCTTTGCTTTTTTTGCGC
>CL7698Contig1 (77-1.8-140)
AGCATCTCCTTCGAGTAGCTCCGGCGAGTAGCGCCGTGAGCATGAAGCAGTGCCAATTGC
AGGAGCTGGCTGACAGA
>CL7702Contig1 (71-2.0-140)
AGTAATAAACGCATGAGCCCCCCCGTGTAATGCGTTTACATCCAATGAGACTCCAGCGTA
ATTCTTTTTAG
>CL7706Contig1 (82-1.7-140)
AACTTCTTGGGGTGAAATGGATAATTTCACTCGGATGGACTCTGCCTAGTTGAATGTGAT
TGTGATATCGATGTGGGCTACG
>CL7710Contig1 (72-1.9-140)
AGTCAGGATGATTGCATTTATGGACTGAAGATTGTGCTGAATTGCTAAGTAAAAAATCTA
AACTGTATGGAC
>CL7713Contig1 (85-1.6-140)
TTCTTCGAAGTTAACGTTAAACAAGGCAAAGAGTCTTAAACTGGACAGAAATTTGTTGGT
ACGCAAGCCTTTCAATTGTTTGTTT
>CL7726Contig1 (76-1.8-140)
CTTTCCTCTTGTTCAATGTTTCTGTAGCCACTACTAAATGTTAACTACTTCGTGGTCAGG
GCTACACAGGGTTAAA
>CL7730Contig1 (79-1.8-139)
GGAAGGGAATAGGCTCATCATGCAACGGCCCAGGCCAATCGGAAGAAGCAGATTTGTCCC
ATGCTATGCGCTCAACAAG
>CL7737Contig1 (72-1.9-140)
TGGCGCCAATAATAAAATATGTGATTCCTGAGTGTAGCTAATCATTGTTTGAGAAGGAGG
GTGTGAGTGAGC
>CL7741Contig1 (76-1.8-140)
GGTTTCCGGGCAGAAATATGGCCAACTTTGACAAGTCAAAGTACAATCGATGTGGGTGTG
GGATAGATTTTACTGT
>CL7745Contig1 (73-1.9-137)
GTGCCTCCAATACTCCTACGGATTGCATCAACACAAATCACAGCGGTGGCTGTTCTTTGG
AGGGCACCTTGGA
>CL7749Contig1 (75-1.9-140)
CCAAAGAGACGTAACCGTTCTCGGTACAATACCATAACCTCTTATATGCTTCATTGTTTT
AAACTCATCCAGCCA
>CL7753Contig1 (72-1.9-140)
ACCCGCACTATCCCTATGAAGTTGAAAATGATGAAAATTACCATCTTTGATTTAGTGCTA
ATGGAGAAGTCC
>CL7757Contig1 (85-1.6-140)
GAACCCGGGCGGTTTCATTCTCGCTTTCGAATATCTTTTAGATATGCTATGGATCCGCTG
TCAAAGGTATTTTTTAGATAGCTTG
>CL7763Contig1 (78-1.8-140)
GGCAGTAAGTAACTCTAGGGGGACGAAGCTGTACATGCAACGAAATCGACGAGACACATC
TCATATGTCGAAATAGAA
>CL7767Contig1 (73-1.9-140)
CAACTCCATGCACGCAATATTTCATTTGGCTATTGGTAGTAGGCCACTTTTTCTAAGGAA
AGCATTAAAGGTA
>CL7771Contig1 (73-1.9-140)
CGCTAACAGCTAAAATTAGCGATAAGTATGCTAAACAACCATCGCCCCAATTAACCCCTT
ATCCACAAAAGTG
>CL7775Contig1 (76-1.8-140)
CGTTGGCATTCTTACTGGGTTGCCGATTTTGCCATACAGGTACTAAAAGTATGACAGACG
GTTTTTGTATCACAAA
>CL7779Contig1 (74-1.7-127)
CAGCCATATATCAGACAAAAAAGCTATCATATCGAATGCAGTTAGAAAAATGTCTACAGA
GAAGACCTAACACA
>CL7783Contig1 (74-1.9-140)
CGTGACTTCTTCTCTGCCCTCCTCCTTCCTTCCTCGAAGGTCCAAATCTTATGTCTGCCC
TGTGACCGATAGAA
>CL7787Contig1 (80-1.8-140)
GTGTTTAAGGCATACATAAGAATTAAAAAGGTATTTCACCGTCGCCTCGGGAATCGCAGC
CCTCCTCATGACTTCATTGC
>CL7797Contig1 (70-2.0-140)
TTATCTTTTAATTGTGATACTTTCCTCCAATTTTATTGACTAATCATTTAGCAACTTTTG
AATTATAAAT
>CL7799Contig1 (78-1.8-140)
ACATTTTTGTAACAGTCTAGTTATCCTATGGAATTGCACCATGGTTAACTTTATTTATTC
AAATTTGGCCGCTTTTAC
>CL7807Contig1 (85-1.6-140)
ATTTCCAATCACAATTTTACACAAATAAACGCAGTTAATTTAAAAAACCTCTTATTAGAC
GAAACGTAAAAGAGATGACAAATAT
>CL7811Contig1 (76-1.8-140)
GTACCAGAGACGACACCCGTGCAGGTACTGAGCCAGCACGACGTAGCATCAATTCGATGG
AGACATGGCGATACAA
>CL7815Contig1 (82-1.7-138)
ACATCTAAATCAGGCAAGGGGAAGAAGGTGGATGGAGTAAAGTGGAACCACTATCAATAT
TCCCTGCATTTCCTATTTACCA
>CL7818Contig1 (85-1.6-140)
AGTAGCAAGGTAGAGTTATTTGAGCAGTAAATAAGAAGTTTAGGAGCTTTGTAAGCTTTC
CAGGGGTAAATTGAGTCTTAAGGCT
>CL7822Contig1 (73-1.9-136)
AGGGGCCGAGACGAACGGCAACTAGTTAAACATCGATGTCATCATTTGTCTCTCGGTGTT
ACCAACTCACTGT
>CL7826Contig1 (76-1.8-140)
CTTAAAATGATTTCACCGATGGTGGTGGTCATATTTAGGGATTGTGCAGAGGTGAACTGC
TAATAAAAACTTGCCG
>CL7830Contig1 (76-1.8-140)
TCTAGAAATGTATTGTGTATTCCAGATGATCCATTTTTGGCCTTAAATTATGAATGATCA
AGGGAAATGATTGAGG
>CL7834Contig1 (72-1.9-140)
GGCTTAGACTTCTTTCATATAGGCCCTAATTTTTAATCATTTTTGCTCTATTATTATATG
TCAGGACAAAAC
>CL7836Contig1 (74-1.9-140)
AAGTAAATAAACCGAGGACTCCAATTTGAGATTGTTTAGTTACTGAGTAGTCATTGGGCT
AAAATGATGCTAGA
>CL7841Contig1 (85-1.6-140)
TATGCGATTTCCGAGATTTTGTAGCATGCATGTTCACGGTGATACTTCACGAGTGGGCGA
TAAAATTGACTGAAATTTCATGCTT
>CL7854Contig1 (78-1.8-140)
ACTTTTTTTCACTTCCTACCACAAAGCGTCGATTTATCAGCTCTTGTGCCGTTTTTATTT
CCTCCTATGCTTTTGCTA
>CL7857Contig1 (74-1.9-140)
TAGTTATCAATTTATTTCTCTTTAGCCATGCAGACGTGCTTCAAAACAGCGACGACTCAA
AAGGTCCTGGAAGC
>CL7861Contig1 (71-2.0-140)
TTTCTCTTCGTTTACACAGTACTCATTTTGTTTGGTCAATTACGTAGATTTGACCTCCGC
GTGTGTTGTGT
>CL7870Contig1 (82-1.7-140)
ATCAAATGTGACTATTACTGTCGACCGCGATGCCATGCCAATTTATAGGATTAGAAATCC
TCTGTCAGTTCGGCTAGTTCAA
>CL7878Contig1 (84-1.7-140)
ACATGGGCACTGTCGTATCTTTGATACATAATACTATGCACGAAAGTGCTGACTTCTGTG
GTGTATCAACTTTCATATAAACTC
>CL7882Contig1 (82-1.7-140)
AAAGGGAGACCTACTAAAGGAGAGCCTCCCGGCTGCCCCATAATCGGACGAGGAGAGAAG
TTACTGTAGAAGTTAATGTTTC
>CL7886Contig1 (76-1.8-140)
CCTAAAAGCAATCATTCAGCAAAAAAATGGATTAGAATAGCTTCGGTTGGATGAGATTTT
GCTCTCATTCCTCCTT
>CL7889Contig1 (75-1.9-140)
CCTTGACTGCCTATCCACCCAAACCCCTACCGGCCAAATGACCAAACTAACAGACTGGCG
AATGGTGTATAAGTA
>CL7896Contig1 (75-1.9-140)
AAGCATTATCTCTAGAACAAGGTCAGTTTAACTTGGAAGTTTACTGCAAGGAAACGGAAC
TGTTATTTACCTCTT
>CL7904Contig1 (74-1.9-140)
GGTTCGATGATTCACTGACACTTGAGGAAATGCTTTATGATTCTAATGATAAGCGAACAA
ACACATTGCTTAGC
>CL7908Contig1 (82-1.7-140)
AGAGCATTTGGCTGGTTGATGCTGACAAAGACGAGTCGATGCTTAGAAGTGGGGCAATGG
GTGGGTAGTAGACTACGCGCGA
>CL7912Contig1 (78-1.8-140)
GCACACCCGCTGCTAAGAAATGGGGATTCCTTATCCGTTTTGCACAAAACATGCCTAAAT
AGTAAAGGTTATTATTAT
>CL7916Contig1 (70-1.9-131)
CTGGCTTACCATTCCTCATGCCTCAGCTGGCATTTAATCAGTGGGAAGGCAGGTGCACGA
ATTGCCTCAT
>CL7918Contig1 (79-1.8-140)
ACAAAAAGTAAATAATTTAAAGAAAACGGATAAAATGTTGTAGAAAGATTTTGATGACTA
GTAGGTATTGCGTTCATCA
>CL7931Contig1 (74-1.9-140)
ACACATACTATCCACGAGAATTATTTTAACGCCGTATTTGGCCGTCAGCTCGGGAAGCGG
ATTGAATGTGTGCA
>CL7935Contig1 (72-1.9-140)
ACACCCACGAGCCAATGGTGCCAGTCATCGAATTTTTATGCTACTCAGAGGATACTTGAC
CACAACGGCACT
>CL7939Contig1 (81-1.7-140)
AAGGAGAAATTAGTGAAGTCCTCCGCGAGTGAAGGATTACAGCACAAGTTGACGTGACTA
ACTTGGCGTTTCCACCTAGGA
>CL7944Contig1 (81-1.7-140)
TCCTCAGTGTGCCTATTGCATTTGTGGCCAGGGATGAACGGTCGACACAGAAATGTCTGC
TCTTGGCATCTCGACAAGTAA
>CL7948Contig1 (77-1.8-140)
ATTTGTAATATTATTTTATCAATTATGTGGATTTTAACCAGAGGATAAACAATGCAACTT
CAAGCAATAGCTGTCAA
>CL7952Contig1 (71-2.0-140)
CCTCTAAAGTTCAGGCAATTCCCGTCTATGATTTGCTATAAGCACGTTACAAAGGTGCCA
TTTGATCATCT
>CL7959Contig1 (79-1.8-140)
TCTAGTCGTCGGATGGACGGCTCTGCATTCAATGCAGTAAACACGTTTTTTGGAATCCTC
TCTGCCTTCAGCTGCAGCA
>CL7964Contig1 (72-1.9-140)
GGTGATGCCGGCGTCGACTACGGCCAAAAACAAATTATAAGGGAGAGCGCGGAGAAGTAA
GGGTATTCTTTA
>CL7970Contig1 (76-1.8-140)
TATCCAAATTTGAAATAGTTTCTTGGAAGAAAAAGTAGTCTTCCACTCAAAGCGTTGCAT
CAACTGAGGCCAAAAA
>CL7976Contig1 (83-1.7-138)
TGGACTTAGTTTCCACATCTTTGCACTAAAGTGGACGCTGGTTGTTGAGTGAGATCATCG
TCATTGAAGTTTCTATGTCCCCT
>CL7978Contig1 (83-1.7-140)
AAAATATTGGAACCTTTGATGTTAAAGATTGATGACTATGTAAATATAAGAGACAAAATT
ATCGATGCAATGGCACGCGGACT
>CL7982Contig1 (72-1.9-140)
TGAAACCACACTCTCCAAGGATGTGACGGGCTGTGCATTGCTCAAAACAGGTCTGGAAGG
AGTGTTGGTTGC
>CL7986Contig1 (81-1.7-140)
TATAGCATGACTACAATTGTCGTTACGTTCTCGAACATCTCCAACAAAAACGACAATTCG
TATTTGCATAAAACTAATAAA
>CL7999Contig1 (79-1.8-140)
CCCAGCAACCCCGCGGAATTGATGCGAATTTAAGAAATATTCCTCGAATTTTTTAGCCAA
AAAGCCACTTCTGTGATTG
>CL8006Contig1 (79-1.8-139)
GTTTGCCTTTAAGTGAAGACGAGCTCACTTGTTGCATCGTGTGGTAGGGGGTGGTACGGC
AAGGACACCTAGCACTTTG
>CL8010Contig1 (74-1.9-139)
TTATAGTGATGCAGCAGAGCAGAGAGATTGATGGATTTTCGTGCAACAGGAAGCCAAATT
GATACTTTGAGAAA
>CL8016Contig1 (80-1.8-140)
ATGCTTTTGGAAGTTTGTAAATGGCCGTATCACCAGTGGAATGGATGCGGAGCGCTCAAA
ATAACCACCAAGCTGTGGCA
>CL8020Contig1 (79-1.8-140)
CTAACACGTCTGCCTGCGGACATGGCTTACCGAAACAAACACAAACCAATATGCAGCACC
CATCACACATTTGTGACAT
>CL8024Contig1 (81-1.7-140)
TCGTGACGCTTTTGTGAAGAAACGATAGGACTGTGGATGGTGCAGATACCCATACTTTCG
AAAACCTATCAAAGCTGTCGA
>CL8029Contig1 (74-1.9-140)
TGTTGCCTAAAACCGGCGCCTCAGACCACTCGCACACGCTGCCCTATTTATTCACAGCCT
CCACTTGGTGCCTC
>CL8033Contig1 (82-1.7-140)
CGCGTCAGTATCGCCAACCCTTCACAGCACATAACAATTTAAAGGAGCTCATCTACGAGG
AGAATCTCAAGGAAGTGCACGC
>CL8037Contig1 (75-1.9-140)
AACATATCACCAGTCTTCCACAAAAGCAATGGCTTTTCATTACAGGACGCAAAAGAGTTC
GCAATGGTGAAGATG
>CL8041Contig1 (77-1.6-124)
CATAAGATCAATAGGTTTTCAGCCTCTGTCCTCCTGTGTACCTGAAAAGTACAAAGTACG
GTCTTGACGATGTAAAC
>CL8044Contig1 (77-1.8-140)
GTCACTCTACTTTTTGATTATGCATACCAGCTTCCACAACATCTTCGGGTAAGCGTACTT
TCCACTGCACTTTTCGA
>CL8048Contig1 (79-1.8-140)
AGCATCATTTGCAACTTAAAAAGTGCCGCTTTTCTGCATTTTAGAATGCAATAATAACAA
ATTTGTCAGTTTATCACTG
>CL8052Contig1 (81-1.7-140)
CTGTGAGGATCTACCCCTGTGTCCCGTCAAAGGAGGCTGGTCCTCGTGGGGTCCTTGGTC
CAGTTGTTCACGAACCTGCGG
>CL8057Contig1 (79-1.8-140)
TTGCATCAATGAGACTTCATCCAACTACCAAACGGTTACTCATTCAACAGATAACCGAAA
TGAGGTGGGAGGGGAGATA
>CL8061Contig1 (75-1.9-140)
GCATAGTATCCGCTTGCTGAAGACCATGAATGGATTGCAGATAAAAGACGTCTGTAGATT
CGCTTAAATAAGAAC
>CL8065Contig1 (74-1.9-140)
AATAAAAGTGGGTTTGCAAAGGTCACCTAAATTCCACTTGTTTCACTTCAATATCTAAAT
AATGACAGAGTTAA
>CL8069Contig1 (76-1.8-140)
GAAGGATTGCAGAAAGAAAGGACAAAGTTTTAAGAACATCAAAGAGTTGAAAATATGAAG
ACAAATATACTAAAAA
>CL8073Contig1 (75-1.9-140)
TGGCTTGACTTGATCACACTAGGTGAGATGCCTAAGCTAGATTACGATAGCCTAGAAGAG
TATAGGATAAGGTAG
>CL8077Contig1 (71-2.0-140)
AATCATCTGTTTAGTAGGGGCACAAAAATCCACCTCGAATGTTTGCTCAACTTCCGTCCT
ACTTTAAGCCT
>CL8081Contig1 (71-2.0-140)
CAATGGTAAGCATTCAGCAACAACTTGGCATCATTGCAGACTAAAAATTGTCAAATTTCC
TTCAAAATGCC
>CL8092Contig1 (76-1.8-137)
TGAAAATTTGTGAGCTTTTGCACAAATACACGCACCTCAGCGGCAAAATTGCGCCCAATT
TTGCCGCACTCCGGTT
>CL8094Contig1 (80-1.8-140)
AGTCTTTCTAGAAGTTGAAAAAAGGAATAATAGTAGAGCAGAATATGTATTGACGACGTA
GGGAAGGTGTGGGGGAACTA
>CL8098Contig1 (71-2.0-140)
CACTTCTGACCGTATGAATGCGATCTTATTCCACAGAGAATAGGAGCACCCAACTGAGCG
ACATGGCATTA
>CL8103Contig1 (73-1.9-140)
AAAGACATATAGGCAATTTATGCATTATGTCTTAAAAAATAGCTCATGTTATTCATTTTA
CCTATTCAAAAGA
>CL8106Contig1 (81-1.7-140)
AGGTAATTTTCTGAAGAATATAAGACTACGGTAAAGAAGAAATATAGAAACGCTTGACAC
ACTTCACATAAAGTAGTTATT
>CL8110Contig1 (70-2.0-140)
TACGCGCGTTGTCATGGGTGATGGCGGGCAGAGAGGTGTGCAGCCATACACGGTGGCAGA
GCAGCACTGA
>CL8114Contig1 (81-1.7-140)
AAATTTTCAGCATTACTTTAACGGAGACATTTGTGCAGAAGTAATTGTCACAGAAACCTA
ATGTCATTGCATATAAATCGG
>CL8118Contig1 (79-1.8-140)
GGCTGTGGAACACAAGCCGCTGCGGCGAGAGAAGCTGCACAGTTGCCTAGAAGACCTAGT
GTTTGTGGATTTTGCACGT
>CL8126Contig1 (75-1.9-140)
GCTTTAATGTTTGTACCGGCGTTCATAAAAACCCCAGACCTGTAGTTTGAGTGACCTAAA
CTTGGCGCCTTCAAG
>CL8131Contig1 (78-1.8-140)
TTCATTGCTGGGGCTTCGTTATTTCCTGCCCTGCCACAACCGCACTGCCCCACCCATCCA
CCTCAATCCGACCTAATT
>CL8135Contig1 (76-1.8-140)
ATTATTAGTAGGTTTGAAAGAACTAATAAACATCTTAATTGCTTATATCCTCATGACCTG
AATAGCCATTAGAAAG
>CL8138Contig1 (74-1.9-140)
GGATCGGTTGAAGTAATTTGATGCAAAATTTGAGAAGCTATTGCTTTCATTTCATCATTG
GTCACATTTCCATT
>CL8142Contig1 (80-1.8-140)
TTGCCTACACTGCTGAACCCACGGTGCCATCTCGTTCGGATTAGGGGATTTGTTTAACTC
AGCGTCAACTATGAGGTCTT
>CL8146Contig1 (71-2.0-140)
ACCGACAATGAGCCACAGAAAGGCCATCGAAAGGAAATCGTCTTTGGCCAGCCCTCAATT
CCGAGTTCGGC
>CL8150Contig1 (76-1.8-140)
GTGCATTTTTTGGTTATCTGGTGTTACTGTTTTTTTGGAGTATGAGTTCTAAATAAACGG
TACAACTGATATTACT
>CL8154Contig1 (80-1.8-140)
GTTTTCTAACTACCGCTTATTTTATCTTAACGTTTTTGAAAGAAGTTTCCACATATATAT
ATTTCTGCTTGTTTGACTAC
>CL8159Contig1 (83-1.7-140)
AAATTTAGTGAGTTTTGCCTGAAAATATGCTTTCGAGAAGTAATTACAGCATATTTAGTG
ATCACTATAATACTCAAGAATTC
>CL8163Contig1 (80-1.7-136)
CTACAATTCGGATAGATTCAATGACCGACAAAAAATAAAAGGCAAAGGCGGAGATAACAT
AAGCGGGATCGATGGAGACT
>CL8167Contig1 (84-1.7-140)
TAATGTCTGTTCAAGCATGCTACCCTGATTAACTACGGCATCAGAGGAGACTAGTGACAC
CTCATCGGTGGCACCAACAGAGGA
>CL8170Contig1 (73-1.9-140)
CGAACATACCCAGTGTTTATCACACGCGGTGTGGTATAAGGCCGTGATCACGTCGTCTAT
TGAGCAATCACTG
>CL8174Contig1 (71-2.0-140)
TATTTCCCGATAGTAGCACTGATTGTTGATGAATTGCGCATTTTCAGTCAGTTAAATATT
TTTTGTTCCCT
>CL8178Contig1 (83-1.7-140)
GATCTAGACATGTCCACTCACTAGTAGTGGAAGAAGTGATACAACACATGATTTGCAGTA
CAAAATATCCCAAATGAGTGTTT
>CL8182Contig1 (77-1.8-140)
GAGAAGGTGGCTGAGTGCGCGAAGCTCAGCATGCAGGTTCGTGATTCGCATGCGCAAATC
CATGATGTGTGTGTGTG
>CL8186Contig1 (73-1.9-140)
AACTCTATCCCAAACATTAGGACTCTAAAGAGGGCGATATGGCCTCACCCTTCATGTTGT
TCTCGGTGATGGA
>CL8189Contig1 (81-1.7-140)
AGCAAACGTCTATGACACCACACAATTCCTGATGACTAAGCCATGTCTTTCTCCGTGTGT
GCGTGTGTGTACGCTAGATGC
>CL8192Contig1 (73-1.9-140)
GCTTAATTGTGGATAATATTACGTTTGGATACGAATATGATGACAGATTCAAATATTCAG
CAGTCCTTGATGG
>CL8196Contig1 (77-1.8-140)
TTGGTTGTCCCCAAATAATGCATTACCCACTCCACACCTGGGAGACACCAATTCCTCTCT
AGAAGACTACGCTTTGC
>CL8200Contig1 (75-1.9-140)
CATTTGAATAAACACTTCGCCCTTTCAAACCCAATTCCTACCAAACTTCACCATTCCACC
CAGAGAGAATATATC
>CL8206Contig1 (85-1.6-140)
ATCCACAGAGATGCCCTTATACTCTTCTATGCAAGTCAATCCCATCATTGTCTCAATTGT
CACGACACTTCGACTCAGTAGGATT
>CL8210Contig1 (73-1.9-140)
TAATGCATATGGTGCAGACTGCTTTCAGGAAACACGAAATTGGTGGACACTCACTATTAG
CCCTTAAATAACT
>CL8214Contig1 (83-1.7-140)
AGGCATCGAGTTGACTACAACGTGATCACGCAGGGGCTGTGGCGTTAGTGTGATGGAAGG
CTAGAAGTGTATGGGTAAGACTG
>CL8218Contig1 (75-1.9-140)
GGCAGCTAAAAACGCGGCAGAAGCCACAGCCGATGAAGCCCTACCTGATGGACGGCGCAG
ACATCTTTGAGGTGG
>CL8222Contig1 (74-1.9-140)
AGACTGTCTACCACACGCAATACTGCCTGCTCATCTCTCCTCACATGCACTAGTAAACTT
AATCATTAGTTCAG
>CL8226Contig1 (71-2.0-140)
TCTTTAATGAACCAACAAGTTAGATAACTACGCTCATTGCTGCATGCTCGTAATTGCGAG
AAACCGCAGTT
>CL8231Contig1 (77-1.8-140)
AACTTTTATGATCGCAGCTGAACATACTCGGACTCAGTAGTTCCGATCCATGGTTATCAG
ATCAGTGTTACTAGTAG
>CL8240Contig1 (77-1.8-140)
TTCACATTCACCCTCCTCTCCATTTCTTCCTTCACCGCATTCTCTTCTCGCACACCCAGT
CTTTCATCATCTTCAAA
>CL8244Contig1 (75-1.9-140)
ACGGAAAAGATAGAGCGGCTCCAGAACATTCCTCCCACTAAACGTCCACGTCCACGAGCA
GGCCTTCGGTGCTCT
>CL8248Contig1 (74-1.9-140)
ACCCTACATCACCTAACTTCCACAGTAAACTGTACTTGTAAGGCTATAGTCGGAGGCAAA
TTTTATGTGAAAAA
>CL8252Contig1 (79-1.7-137)
AGTGGATAAATTGACTGCTCTAAGGTCTGCAATGAAGTACGATGACTGTTCTCACGAAGC
TGTTTTGAATGCTAGAGAT
>CL8256Contig1 (78-1.8-140)
AAGGTACGATTGTTTAGTCTTTGAATTCTAGCAAAAATGGAAAACCGGTATAGAGCAAAG
CAGCTTAGCTAAAAGTTC
>CL8260Contig1 (82-1.7-140)
TGCCTCATGTATTTGGTGGTGTAAACACTCCTCTGCAATAATTTTCTACGGCTTACTCTT
ACTTTTACACCATAATGCATTT
>CL8265Contig1 (83-1.7-140)
GGCAAAATCTTTCGTGAATAAAAGATGGTATTTTTATTCATGGTTGTTGAACTATTTTAC
CATTTGGTAAGAAACTGTTTAAC
>CL8270Contig1 (81-1.7-140)
TAATGATGATTTTGCAACTCTACTAGCCGAGGTTCATTTTTAACCCACCATCTCAAATCG
CCTGCTACGCTGTCTCGGATT
>CL8274Contig1 (70-1.9-136)
TTGGCCAATATTGGCCACTTTGTATGACTTCTGATGACCATCGGCATTATTAATTTTCTT
TAATCAAAAT
>CL8284Contig1 (79-1.8-140)
TGTGTCAAAGTGGTGGGGACGTATCAAGATAGTCGCCTCATTAACTTACCGGAAGGGGTT
GTGGCTGCATTAAATTATC
>CL8287Contig1 (82-1.7-140)
TTTTAGCTTTAACTTGTGCTATTAAATGACATCTCCATGCCTGCCCATTTTCATGCTTCC
ATTTAAGTTGTTTGCATTTCCA
>CL8291Contig1 (80-1.8-140)
ATTATGTTAAGCTCCATTTCTCCTCGTATGTTTCGCGCCTAAATAGATGCAGTTGTGTAC
ACACTCTCCATCTTGTCTCC
>CL8295Contig1 (77-1.8-140)
GCCCACCTGTCGTGCTGATCGCTCCAATGCTTTATCTCGCCACACCCACACCTACACTTC
CTTGCACCCTGGACCCC
>CL8300Contig1 (76-1.8-140)
TCAACCAGATAATGCCTGGCTAACGGACCAAAATGCACGAGAAGTGCCACTCCACCGTCC
TTTGTGGAAGGCTAAG
>CL8303Contig1 (84-1.7-140)
TGCAAATCACCACCTCATTTCAAGTTGGGACTAAGTACAGATTTTTTGCCACCAAAATCC
CCCTTAGGAACCATAATCTAGAGC
>CL8308Contig1 (80-1.8-140)
TACAAACAAATAATACGTAGACGAAACAAATACAGGGAGATCACAAATGGAAACACGGTG
AGATGGGCACGGAATGGATT
>CL8312Contig1 (71-1.9-138)
ACTCCACTCCATCCCTCTCCACTCCCACTCTCAACTCTGCTTAACCCTGTGCTCTCCTCT
AAGCTGCCATC
>CL8316Contig1 (79-1.8-140)
GTTAAGGGCAAAATAGTAAAAGTAGGTCCTCTACCATTAGTTCTCACTTCACTAATCTTT
AGCTGAAATCTCTCAAAAT
>CL8324Contig1 (78-1.8-140)
GGCGTGCCCTATGCCATGTTTGATTCCCTAAATTGGTTGGTTGAGTCAAAGTCTTAACAA
TGACACGCCATACACTAC
>CL8333Contig1 (72-1.8-131)
CTTCGAGATTCACTTTGCAAAAAGTGTGGCTGAGCTGCCCTCCTTTGCTCTTCTTTTCCT
CCTCCCTCCAAA
>CL8336Contig1 (74-1.9-140)
TCCTAGCAGCAGAAATCAGGATAGATACCTACCTCTAAAATCGGATTTGCTTTCCACTAC
CACAAATGTAGCCC
>CL8341Contig1 (81-1.7-138)
GCTTCGGTTAATAGCTCTGCGACTTTTACAAGTTGTCCGCAAGACCAATATCTTACCACA
TGCTATACCTTAATCGAAACA
>CL8345Contig1 (72-1.9-140)
ACGTTGGAATTTCTGCGAGGCGTTCTGTGCAGTAAAGGCGTATTTCTGAGTTTCCCATTC
TTTGGATTGTAG
>CL8349Contig1 (72-1.9-140)
AACTAAGCCTCGTTTTTGGCTTGCAAATATCCATTCTACCTGTTATTTGTTTGTTTACCG
CTCAGAAAGGTG
>CL8354Contig1 (78-1.8-140)
GGAAGGAAATCGGACCTCGGACTTTCTGTCACCATCATCACTCCACGCATTTGATGGAGG
CGACGGGAAAAGCAGGCG
>CL8357Contig1 (70-2.0-140)
AACTCCGCTCATACTGGCCGCTGAATTCGGTTGCTATGATGTGATGAACGACCTTCTGGA
ACACAAAGCA
>CL8361Contig1 (76-1.8-140)
GCAATCATTCCAAGGAAAGAGGGGCACTTCTTGTTCAGTGTAGCGTTGGACGTGTGCCTA
ACGAGAGTGGATGCAA
>CL8365Contig1 (76-1.8-140)
TATTTCAAATTAAAAAGCGCTGAATGCAGAGGTTTGCAAGTCAAATAAAATATTTGCTAA
TTGTGAATCTCTTGCT
>CL8368Contig1 (79-1.8-140)
GAAAAAACTCGTCGCAATTATGCATCACTTAATTTATTCACGACCTGCCTTTGTGCCGAC
GCAAATAATATTCAGCTGT
>CL8371Contig1 (84-1.7-140)
GTTTTAAAGACGGTGTCATCAACCGTGGCCTGAGTAAGAAGCCGAGACCTTATGTGAAGA
CAGTCTAGTTCAGGTAAAAGAGAT
>CL8380Contig1 (74-1.9-139)
AGGTGAAGGCGGTTGGTGGTGACACACACCTGGGAGGTGAGGACATCAATTCTCGACTAG
TGGATCACTTTGTG
>CL8384Contig1 (77-1.8-140)
CGAAAAATAACTGGTTCAACTACGATTGGATTGGTTTAAAGTGGCCCTGTTGATCACTGC
CCATTTACGCTGCCACA
>CL8388Contig1 (80-1.8-140)
TCGCTGTGGCCATGCCTGATGGCCAGCACATTCCCCTCGCCAAATATATTTCCCATGCAA
AACAAAATTCTTGAGTGTCT
>CL8392Contig1 (71-2.0-140)
GTATCTTCTTTCGTCCCCAGGTAAGTCTCGGTATGCTAAATTTTTCACGTAAAAATCTCG
TGTTAACTAAT
>CL8396Contig1 (82-1.7-140)
GCGGTACGGACATTCCCTCAATGTTCAACCCTCTATGGTGTTGCCAACCTCTATCTCCTT
GGTCACAAAATTATTGTTAAGG
>CL8400Contig1 (78-1.8-140)
TCATCTGCCAAATTGTGGATCAAATTACACTTCATGCTCCACACCATGAATTGAAGCAGC
TGACGATTGAGCTGCCGA
>CL8409Contig1 (73-1.9-140)
AGGTGTTTATGGTAGGTGGAACTCCAGATAACTTTTTCAGACCTTTGATTTATTAGAAGT
CGAAGTAGAGCTT
>CL8417Contig1 (79-1.8-140)
AGTTTTCTCGTTCAGTGAAATCTTATTTCAGAGACAGAAGAAAGCTTTCCATTGCAAGGA
AATGGCAGGCGATGATTGA
>CL8421Contig1 (73-1.9-140)
ACCTTAAGTGCTATTGTGATTAAGGCTTTGATGTACTGTTGTTTCGACTATGTTATCAGC
ACCCATTTAGTGC
>CL8425Contig1 (76-1.8-140)
GGTAGTGAGGCAAAGAAAACTCATTTATACAAATCGGCTTTTGATACCAAAGATTTAGTC
ACGTCCAGATTATGTC
>CL8429Contig1 (85-1.6-140)
AGAATCCTTGTTGCCAACTTACCACAACTTCCAACTTACCCACTAAGATCCTCGTTTTGG
GAGAACTCAGAGAAAAACCATGGCC
>CL8432Contig1 (76-1.8-140)
CAACCATCCACAACTACAACTACTGCACCACTGACGACGACTTCACCAACAGCGACTTCT
ACGATGCAAGCCAGCA
>CL8436Contig1 (77-1.8-140)
TAAACCTTTACAAACGGTCTGACGCCTGCAGTGCCTCATCATCTAGGCAATTAAAATAGC
CACTTATGTTCTATGCA
>CL8440Contig1 (74-1.9-140)
CAGTACGGCCAAGTCAAGTAATGCTTGTGAATATCAGTGCATGTCGTGGAGCATAGCCTT
GTATGACTTGGTGT
>CL8445Contig1 (85-1.6-140)
TTGGAAATAAAAGAGGTACAAATTTTTCTGTTGATGCACCAAGTCTAACAAAATCATGAA
AAATTTTAATGAAGCTCAGCTATAC
>CL8448Contig1 (80-1.7-136)
CCTGATTGAAACAAGCACTTGTAGTACACAGAATTGACTGCCATTAGAAAAAGTAAGTAA
GGATTGGCTTACTGCCCAGC
>CL8452Contig1 (71-2.0-140)
TTTGCTTCCCTTCTGTTTGTTCGTAAAGTAAATCCGCCTCTAGGTTTAAACGCCAACAAA
GTGGATCTTCT
>CL8456Contig1 (81-1.7-140)
CATCGATGCTATTCTTCAACAGCACGATGTCGGTAAGATTGCCCAGAGCTTCCAGGTCGC
CAACAAGTCGAACTTCATTAC
>CL8467Contig1 (72-1.9-140)
TCAATCCAGTGGACTTTTGATGATAGTATCAGGAAATCATTTCGCTGAAGGTAAAAATGC
CTTAAGATGTTT
>CL8472Contig1 (82-1.7-140)
AGGCGGGGACGAGAGAGGTAGCAGACGCTGAGAACTACCGAGGCTGAATATGAAGAAGCT
CACTGGTCACTCCGTCTCTAGG
>CL8476Contig1 (71-2.0-140)
AATTCTGTGCGATACTTGACAACCGACTACTTTTATTTACCTAGTCATAAGTTGAGTTTG
CAATTACAGAT
>CL8480Contig1 (73-1.9-140)
CTTTCATAATGCGGCCAATTTAACTAGCTTTAATAAAACATATGCTAACGTCGCAGCAGG
AGTATAACTTTTC
>CL8492Contig1 (70-2.0-140)
GGTTTTTGTGATTTTTTGCAGGGGGTAAACTGTCTCCCCATTCTTCATGGTGTGCTAGGA
GGTCGAATTC
>CL8496Contig1 (71-2.0-140)
TCCCCAATTAGGTAGAAAGCCGGACTCATCGAACTCGCACTACGGCATCTCCTCTGCTAC
AAACGAATCGA
>CL8501Contig1 (77-1.8-136)
AATTTGAACTCAATCGGAGGGGAAAGTTGCGTGCCTTGCAACAGATGCGCACGTTGGAGA
ATATACATTCCTCATCT
>CL8504Contig1 (76-1.8-140)
AGTCATTTAGATAGCTTTATTCGGTGTGTCCAAGCAATGCCATGCTAACTGCATACTTGT
TCGTTGGAATGTGTTG
>CL8512Contig1 (81-1.7-140)
TCTATTCTATTGTTACTGGGAGCGCCTGTATTTACCATTGAATATGCGTTCATGAGGTGG
TCAACCTATTCAAAGTGGGGT
>CL8516Contig1 (72-1.9-137)
CAGCTAAGGGCAAATTTGAGTTTTACGGTAGACAATAGCAATCCACCACCTTATTCCACA
TTGCGAAGCGAT
>CL8520Contig1 (70-2.0-140)
AAAGCGTACTCTTGTAAGTAGCTTAGGTACCAAGGTCCTCGTATATAATGCAAAATTAAG
CCTTGTAATG
>CL8524Contig1 (72-1.9-140)
TGAACTCAAAAGAAGGAGCGTAGACGTATTCTCTGGATCTTGGTGCCACACCTGCATGCA
GTGATGCTCTGC
>CL8528Contig1 (84-1.7-140)
TCCTCCATTAAAAGATCATTAAAAAGTGCACTGCAACCCAATATTATGCTCAAAGGGGGA
TAAGGTGGAGAAAGTAAGCACTAA
>CL8532Contig1 (80-1.8-140)
AATCTACCACAAATTTGCCGCACTTCTACGACCATTTGCCATTTACTTCGACATGGAATC
ATTTGTCAGGTATTTTCTCC
>CL8536Contig1 (85-1.6-140)
TGGGAGGGGAGGTGGATGGCAGGAGCATCAGGTAGACGAGAGGGGAGTGTAGATATTCAT
GGAGGTAGTAAAGGGTGCCGAAGTA
>CL8540Contig1 (72-1.9-140)
AAATAAATAATAATTCCACATCTACGGGAGAGTTTCGGCTCCAATTTTCTTCCCTTTATT
CCTTTGTAATTG
>CL8544Contig1 (75-1.9-140)
GCGCCTTTTGTAAACAGGAGGAAGTCACCATTCTCCTCTTTGATGACAGTACTCATAGAC
TTTCGGACAGAATTA
>CL8548Contig1 (74-1.9-140)
ATACAGATTTTGTAATTTTTCGGTCCATTCGTAGTATTATTTACGAGTACATCGCTACTG
ATAACCGTTAAGTA
>CL8553Contig1 (82-1.7-139)
GCGCATAGCAGACCGCGATGCGCTAAGCCGACCACCGAGCGGACGACCGGCTTCCCTCAC
TTCGCTCACCCACACCCTCTCA
>CL8558Contig1 (73-1.9-138)
TGTCAATTCTGTTTCATCAAAGTTGAATGTGTGCTAAGGAAATAAAAAATATTTAGATTT
TTCTTCCATTGTG
>CL8562Contig1 (73-1.9-140)
CTGCTCCGACTTGAGTCTACTGAATCGTGGAAGTACACAACTGTGCAAGCCTGGGATGTG
CTGCAAAGGCGCG
>CL8569Contig1 (78-1.8-140)
CCTGGCTACTTGTAAACCTCTGCTGGGCCGAATGACTCTGCTCTTGAACAAATTTGCCTG
AAATGTGCAATTGGCATA
>CL8573Contig1 (85-1.6-140)
GCTCTGCAGTGACCACTGTGGTCGCGATAAACACAAACGCAGCTAGAAATCCGAATGCAA
TGTCGGATTGCCCATGCTAATCATT
>CL8577Contig1 (73-1.9-140)
CAGACTTTTTAAAGTAGAAACAGGTGGTGCTCTAGTAGGTACCCCATTCCTTGGGCAGCC
CAATAAACATCAT
>CL8581Contig1 (73-1.9-140)
TTAGTGGAAATTTAGAATTGGAAAAGTCTTCTTCTAATTGCCAGATGATCAGAGGAAACC
CATGGGTAGCATA
>CL8585Contig1 (77-1.8-140)
CCATCAGATCAGCCAAGAACTCCGGGTCGGATGTGGTCTCAGGTAAGGAGTATTCAGAGT
AGGCGAAATTCTTCCTC
>CL8589Contig1 (72-1.9-140)
AGGAATGTGACAGACAGGTAATGGCAAGGAGGCAAGAAGGAGGAAGGAGGGAGTTGATGA
GAAGGTAAGGAG
>CL8595Contig1 (84-1.7-140)
ACCGATGCAATGCCATCATCAATTAATTGGTTTGCTAAAAAGACGCGACGTCTATGATAG
GACTAGGGTCCATTAATAAACAGT
>CL8602Contig1 (73-1.9-140)
TTCAGGAGCAGTGCATCTCGCAACCGTAAGTAGCGTTATTTCTGATAAGTGCAGTCACAG
TGAACAGAAAATG
>CL8606Contig1 (73-1.9-140)
CATGAAAACTGCAGCGTTTGGCGTTCACAATATGCGCCTTCCAAGCAACATTGTCGAAGT
AGCTACGAGGACC
>CL8610Contig1 (75-1.9-140)
CCTTTTAATATCACAGCGAACTACCAGCTAGCACACGAGCGTGGGCACGCTCAAAAGGTA
ATTAATTGTAGTACA
>CL8617Contig1 (79-1.8-140)
CTTAGTTGTAATATGCACTGGGTAATTGCCAAATGCTTTTGCTTTTCAATGGATTTTCTA
TCCTTAACAGCAGTTCCAT
>CL8621Contig1 (76-1.8-140)
TGCTTCGGCAGACCCTCTGATGGGGCTTCGGACGGCCGAATGCTTCTCCATTGTGGTGCA
TGCGACTAGATTTGAA
>CL8625Contig1 (82-1.7-140)
CATTTACTTATGCTACTAACCTCCAGGCTTTACTGGGGGTTCATTATAGCCAGAGTACTA
GAAAATAGTCTAATATTTTTTA
>CL8629Contig1 (74-1.9-139)
ATGTGCACAAGACGAAAATTATTTTGGTTCATCATCTGAGGATAGGACGATATTATACCA
ACTATGGAAAACTT
>CL8632Contig1 (73-1.9-140)
CACACGTTCTCAAACTTTTGTGCATTTGCTCGTAGTCCTCCTTCATGGGCTGTTTTCCGG
TGTCCGTCCACTT
>CL8638Contig1 (77-1.8-140)
TTCCGAGATCGGATTCTGCATGTGTCGCCAATTCTCCTTAAATGCGTAGAAAATAGCAGC
ATTTGCATTTCAGCTGT
>CL8640Contig1 (80-1.8-140)
TGCACCTGCCCAAACTCACGTCCAGTTGTACGAATTGAGCGCGAACGCGAGATTGTGCTT
CCATTTATTGACGGCCCTTT
>CL8644Contig1 (78-1.8-140)
CTGATATTTACTGACAGTAAGTATAACGTAGGCTCTTTTCCTCAACAAGCATTGAGTAAT
TACCACTCGCCTTGAAAA
>CL8656Contig1 (74-1.9-140)
CTGTGTTAGTCTAGTCTGCCTTTTTACCCTTCATGCATTAACACGGTGTCGTGAGTTTTC
CTTAACATAAATAG
>CL8660Contig1 (84-1.7-140)
GGCAAAAGGGAGAGGAAGCAAGAAAGATACCAGGAGAAACGGCTTTTTGGAAAGCTGAGA
ACTGAAAGTGTAGACGTGTGCACT
>CL8664Contig1 (75-1.9-140)
TAGCTTAAATTATTTCTCAGCTTCCATGATAGCTTATTGCAATACCCCATCGGACGTCTA
TTTACTGGTGTTAGT
>CL8668Contig1 (73-1.9-138)
AGGGCAAACATGCAGTTATAATTCATTCGTTGAAGTCCTATTGCAATATTTGTGCACAAA
AGGTTCGCCTAGA
>CL8672Contig1 (78-1.8-140)
GAATAAATGACTTAAAGTGGTTGAAAATGTCAGTGCAGTGTTGCCCAACTCCCTTACGTG
CAGTACCTATGCGACATC
>CL8677Contig1 (82-1.7-140)
CTGAAACTTGGCGAATTTAATTATTCTCATTAAGAACTTATTCATGCCCCAAGACTTTTG
CTTAGTATGTGGCTACGCTAAG
>CL8690Contig1 (76-1.8-140)
TATCAGTTTAATTACTTCGACTCCCTTGGCTCTCTCTTGGTTCAGCTATCACTTTGCCCC
CGCCTTTTATTCCTCA
>CL8697Contig1 (78-1.8-140)
TTCACTTCTTCCAGACACTCGGTTTTATAAAATCTGTGCGTTTAATGTCGGAAAGTTGAG
CATTCCTTATGGCTGGGG
>CL8701Contig1 (83-1.7-140)
AGGGAAAAACAGTCTGGCGGCCGTTCAAATTCTGCCATTCTAGTCCGCATTGAGGCAAGC
CCAACCACAGTAATATTGTCCGG
>CL8706Contig1 (76-1.8-140)
GTTTCAACTTCTGACGAAACCTCTTCACACGTTGACTTAAATGATGAGAACATTGTTAGA
AGAATACGCTTGCGCT
>CL8709Contig1 (78-1.8-140)
TGTCATGTGAGGTTTACTTCTCATCCCCTTCTTTTAGGGTCAGGGCATCAGTTCTTTTCT
GTCCTCAGTGGTGACGAG
>CL8714Contig1 (74-1.9-140)
TGGCTTGAAATGTAACGGCTTAGGTGCACAAGTCACGACTGGCGCTTTATGTGATGCGAT
GTGGGGAAGTGGCC
>CL8716Contig1 (79-1.8-140)
AACATGCATCTCCGTAGAAAGAACGAAAGTTGGCGTAGGAGGGGTGTTGGGGGAAGCAGG
AAGTGGATGATTACTTATT
>CL8725Contig1 (85-1.6-140)
AACTTACCAACTAACCACTGCTATCCACTCTTCACAGGGCGCCGTCTAAAGTAGTCACCA
AAGTAAAGGTCAAATAGACGGTGGC
>CL8729Contig1 (78-1.8-140)
CCCGAGAACACACGTTAGTTACACATGTGGGCCACTATCTCCATTGCAAGGTGATCCGTT
CATAGCATTTCTAACTAC
>CL8733Contig1 (77-1.8-140)
AGCCGAACAGTGGGAATAAAACACTTTGTCAGTGAATAGTGAATCTTTTGGTTCTAAAAT
CTTTTTATTGAAAATTA
>CL8737Contig1 (79-1.8-140)
CTTAAGTCTTGACAGTAGTAATGATGCAATAAGATTAGGGCAATGCTCACCAGAAACACT
CACCGCCACAGAGGCAATC
>CL8741Contig1 (82-1.7-140)
TTCCCGCCAATGCATATGCCTCTGAAAATTCCATATTTGATGCAAATTATAAACTTGTTT
ATTTGGTTATGATCTATGATCG
>CL8745Contig1 (84-1.7-140)
GAAGGTAAAACATAGTGGAACATAATAATTCAGGCGTCACTGCACTATCAATATTGGGCG
CATTGTAGTTTGTAGCTACAGCCA
>CL8749Contig1 (83-1.7-140)
AAAGCGATAAAATAGACGCAGAAGATTCTCTTCGTTGGGTAATTGTGCCTATTTATAGGA
ACAAGTTGACTATTTAGTTTGAT
>CL8753Contig1 (85-1.6-140)
CTTAAATGTTAAATGTTTTTTTAGCCTCTATCAATTAGTTATTTCATTTACATGATTTTT
TCATGAATTAACTAATTCGATTTTG
>CL8757Contig1 (73-1.9-140)
GTCCTGGAAGATTTACATCGCCTTGGGGCATCGAGTAAACTGGAAAGTATGATGACCTGA
GGTGAGATAGGCT
>CL8761Contig1 (80-1.7-137)
GGGTAAACATGCAGTATTTAATTCTAGCAGTGTCATGAGGTGCTGGAATGGCACTGGTGA
GAGTTACGAGTAAGTCGAGC
>CL8765Contig1 (78-1.8-138)
TCTCTCAGAAGTTTACTAATGCTCCCATTTTTCCGCCTTTTTCTTCTTTTTAACGACTTA
TTTATAGGTAGAAAAATA
>CL8769Contig1 (78-1.8-138)
ATGTGGAGCTAAATGCAGACGGGCTTACCGGAGGGATTCTTGCCCATGGCCAGACTCTTG
CGCCAGGCACTAATAAAG
>CL8773Contig1 (81-1.7-140)
TACGACAGTTAATAAACTAAAAAACCTATCCATTTTTTCATTTCTTCGTGTACGTTTTAA
AGTGTACTGAGTAGTTCAGAC
>CL8778Contig1 (79-1.8-140)
AAATGAGGTGGTATCGGTGAAAGGAGACTTGCCGACCTGGGATGTTAATAGGGAGGAATT
TATGAGTAAAAGGAAGATA
>CL8791Contig1 (77-1.8-140)
TTTTATGGCACATTTCTCTCAAAACGCTCATATACTTGCTTTTCATAATAGGTGCTCGAC
ATTGCACGGAACCTTGT
>CL8802Contig1 (75-1.8-136)
AGATCTGTGGTTGGCGCCGGTCATAAGGAAAGACTAGATTTAAATCTAACCAGTGGAAAA
TAGCAGGTATGTAGG
>CL8806Contig1 (74-1.9-140)
GATAGAAACAACTTTTGTAGGTTCTCACTGAGCGCGAAAGACAGCTCATTGCTGCTACCC
GACCTGACCAGTGT
>CL8810Contig1 (73-1.9-140)
TTTTAAAAAATTTTAAAAAGGTAGTAATAAAACTACTTGAAGGAAGTGTGGATTTAAGCA
TTCTAACTTGAAG
>CL8814Contig1 (77-1.8-140)
CACCGGATTACCACGAGACGGTTCACTAGTACTCTTCAGACTACTAGCACGCTTCGCTGA
TGTCGATGACGACGACG
>CL8817Contig1 (83-1.7-140)
AATTTGTTTTCCTTGCACTAAACTACGACGGTCGAATGGTTGTTTTGAAGGAGGCACTAA
AGGAGGCCAATGTCATGGCGAAG
>CL8821Contig1 (76-1.8-140)
ATTAGCTCCGCTTTTGGTCCAGTCAATTCAAATTGTTCAACGACAATTATGAGGAGCCTC
TTCAGGCATATCGTTT
>CL8825Contig1 (80-1.8-140)
TAAATCTTCATAATTTTAGTGAAAAATGGGGTAGCTCAGACCTAAGTCAAAGCATTCATT
TAAAGTCCAAGACTAAGTAA
>CL8829Contig1 (71-2.0-140)
GACGAAAAACCGAGTGAGTTATTCACTAGCTTTCACTTTATTATTATTATTATTTGCATT
GAAAAGTATCG
>CL8833Contig1 (76-1.8-140)
AACATAGTTTCTCACCCATTTTCGAATGTGAAAATCTAATCCCCTGATTTTACGTCCTAT
TATGCAGCAGACTACG
>CL8837Contig1 (72-1.9-135)
GAACTAAATACTGGTTGCTGCCCGTTTCTAGGGCAAAAACTTACTTCAGCACAGTAAATA
AATCGTTTATAG
>CL8841Contig1 (84-1.7-139)
TAGCAGAGTAGTGCAGAGATCCACATTTTTGGGAGTTCAGTCAGGGTCGAAACTGCGTCT
AGTAGGCGGCCAGGCATTAATTTC
>CL8845Contig1 (80-1.7-138)
TAGCGGCTGCAACAGTCGTGTCACCATTGGCAGAGTTAGGCGGAAAGGAAAGATAGAAGA
CCGTGAGCAGATCCTCAACA
>CL8848Contig1 (82-1.7-140)
ATTAATACATGCATATAAAATGGAAAATTTAAACATGACACGATTTATCTGACTACTCCA
TTCTTCATTCCCCTCACTGTAC
>CL8852Contig1 (71-2.0-140)
TTGAATTATATGGAAGACGGGAAAATGTGCGTATGGATACGTCCAGGTAACTACATTGGG
TTCATTCTCAA
>CL8856Contig1 (81-1.7-140)
TGCTGCATCCTGGATTGTTCAACCTGCCTTTTCTTCTGTTTCTCCCTCCGTTTGATACGT
TCCTCTTGCTCCTTCTTCAAT
>CL8860Contig1 (71-2.0-140)
GAACAGGCGCAATTACACCCACATGTGGTGGCCCATTACGGGCATGCCAATCTTCGTACC
CACATCATCCC
>CL8864Contig1 (71-2.0-140)
AGATAATGCCGCAGCTTCAAACCGATGCATATCTGTGGTCGGTAATGCATGCACAAAAAT
GATCACATGCA
>CL8868Contig1 (71-2.0-140)
ATCAGTAGAGGGAATGCATATTGCAGGTTAGTTAAAATTCCTCCCTCTTAGTCCGCAATC
CCTCAATCAAG
>CL8873Contig1 (84-1.7-140)
TGGTAGCGTCCAAGAATGTGAGAAAAGAAATATTTTTTCTGCTATGCCATGAAATACGAG
AAGCGCAGTCCAAAAGTGATTCCG
>CL8877Contig1 (76-1.8-140)
CTATTTTTGAATCATTTCTAAGGTTACTTTTACTTTAGCTTTGAATTTCACACTAAACAA
TCCATTACTAATAAAA
>CL8881Contig1 (84-1.7-140)
AAAGAAAGCTTCCGACTTTTCAAGTACTTGCTGATTGAATTAGGTATAAAATATTTCACT
CTTTTGCATAAGTAATGAATTATT
>CL8884Contig1 (75-1.9-140)
AAAATAGGTGTTCCATCACTTTAACAAAATACTTATGTAATCGGAGTATTAAAACACAGA
ATAGATACCAAAAAA
>CL8889Contig1 (79-1.8-140)
GGTCGGGGGAGGCCAAAGAGGGAGTAAGAGATTTGAGAGGCGAGACAGCAAAAAAATTTT
CAAAAAGGTCGTTCTGATC
>CL8893Contig1 (76-1.8-140)
AGCAGGAGAAGGCGATAATGCAAAGGAAGTGGCCCTTTATCGAAATGCAGCCGAAGAAGG
AAAGAGAAAGAAAGAA
>CL8896Contig1 (79-1.8-140)
TCTACAATATAAAGCGTGCTAGAGCCGGTATTTGGCTTTGCAGGAATAAGTGCCTGATAC
TTAAACCTGGAATTACCTT
>CL8900Contig1 (79-1.8-140)
GCCTTTTTTTCCTCTTTTATCGTCATTGATTACCTAACACTTGAATTATTCCAAAGCAGT
CCTGCGAAACTAGGGCGCA
>CL8908Contig1 (81-1.7-140)
CAAATTTGCATTTATGAATAAGTAAAGAGGTGGGAGTAGCCTCACTACAAAGTGGTCATT
GACACAAATAATCAGATTATT
>CL8912Contig1 (82-1.7-140)
CAAGTAATGCTGCGGCGAGGTTGTTACGCCAACTCTAAAAACCACTCGATACGTGCTGTC
GGAGTCTTTGAAGAACGACTGA
>CL8915Contig1 (71-2.0-140)
GTGGCTTTGAGACACGTGTCACATACATGTGAAGCTAGACAGGTCAACCTTCTATTTACT
ATACTAACTTG
>CL8920Contig1 (75-1.9-140)
AAGTGGGATTAAGAATAATTCTTTTTTGAGGTATACATATACGTTGATTTGCCCCTATTA
AAGCAGCTCCTAAGT
>CL8924Contig1 (79-1.8-140)
GGGTGTGTTTATCACAGTACGCACGGTACATTGCGCTGCAGGGGTATGTTTACTCAGTTA
AATAGGATGATTGGTGGGG
>CL8933Contig1 (81-1.7-140)
TACATGGCTTTGAAATTCCTACCGAACAGGTCCCTTAGTAGCTAGCCAATGAGTGCAAGC
ACACTGGGTCCATATGAGACG
>CL8937Contig1 (71-2.0-140)
AGGTCGCGGCCCTTCACGAAAGGGGACAATTTAGCTGCTAAGAAATGCGACTGCATAATG
TCGTAAGTGAT
>CL8941Contig1 (70-2.0-140)
GTTATTTGCCAGCAATGCTTTTGAACCGCTACAGTGCCGAATCCATTTCTGCTAGCTGTG
GTAGGCTTAG
>CL8946Contig1 (73-1.9-140)
GGAAAAGTCCCATTATGAAACCACTAAAGCAGCGAGGAAGTCTTCAAACATCAAAGGAAC
GTTCAACATAAAT
>CL8949Contig1 (85-1.6-140)
GTACAGATAATTGCCCCAAGTGTATTTTCTCCATCCCACAGCGGCGTGCAGCGCGCCTAG
GTATTCCTGAGTTCGGCGGTCTGCG
>CL8958Contig1 (84-1.7-140)
TGAACCTTCAAATGCCATTTGTTTCAAGTGTCTGGAGCTTCCCAATGGATCTTTCTTCAG
TCCGTGGGGCCAGCTTTGCATCCA
>CL8969Contig1 (85-1.6-140)
GAAATAGGACTATCTACTTAATCTGAACAATCATTTGTTTTTCCCTGCAAGTGGGAATTG
GCATTTCCTATGCATGGTATAGTGA
>CL8973Contig1 (73-1.9-140)
AATGATAGATAGGCATGAGGCTACCAATACAGTATTTATTAATGGGCCCATCCACACCTA
TACCCTTTATTTT
>CL8977Contig1 (70-2.0-140)
TCCCGATGTGCATATTCCCAAAGCATTAATTTAGCTCTCTGTTACACGATAATTCAGCAA
TCCCCCTCCT
>CL8981Contig1 (71-2.0-140)
TCCAAATCCTTCAAAGCAGCTGACAGCCTGCAAATGCCCAAGTGCAGCCATGTGCCACCG
CTTCATTGTAA
>CL8984Contig1 (71-2.0-140)
ATGCACAGATTGGCAGTAGTCAGTGGATCCATTTGCAAAAAGTAAAACCAATAGTATTGA
AAAGGACATTC
>CL8988Contig1 (83-1.7-140)
ATATAATAAATCATTTTGCTTCTCAACGCTACTGGATCAGTCAACTCTCCCTTAATCCAA
CTTTTTCCCAACTGTTCAAAATT
>CL8992Contig1 (78-1.8-140)
GCCTCGAAGCACTAACCGAACAAAAGAATAAATTTTCTAACAAGATTAGACATCGAACAG
GTAGTTTTAAAACTAGTA
>CL8996Contig1 (74-1.8-130)
AAATGTACTAATAAGGATATCCATTACCCACTTCCTAACACTTAAAAGCATAGCTACGCA
TGAAATTTACTTGG
>CL9000Contig1 (71-2.0-140)
AGGAATGCATTGGCTGCAATTGTTTCCGATCAGTGCTCGCGGTAAAGTTACACAGGAGCG
TCCAACTACAT
>CL9003Contig1 (78-1.8-140)
GACACTTCTGCCAAAAGACTTTGCCGTCAAACTTCTAAATGGAAGTGCATCAATAAATAC
GGGCGGTCGTTTAAATTT
>CL9007Contig1 (82-1.7-140)
ACATAGGAATTGTGAGGTCTGGTCCTTATACTAATGGTGGCTAAAATTAAGGCCAGATTA
TCTGAAGCTTGCATCCAGCTTG
>CL9011Contig1 (71-1.9-138)
ACAGAAATAGAGAGCAACTTAAGTTTGTGGAAAGTCATATGTGTCGCATACCATGAGCTT
GTTAATTGAGC
>CL9020Contig1 (71-2.0-140)
CTGTAGATCCTCAACCACCCAATCAGCGGGCGGTGTTGGCCCACGCACAACTCAGATGAG
CTCTGCTGAAG
>CL9028Contig1 (75-1.9-140)
TTGTCCTTAAAAGATTTTATAAATGTATTAAGGGATATCGCTGTTCCGATTTCCCATGCT
AATCTCGCCTTATCA
>CL9032Contig1 (80-1.8-140)
TTTAGCAACAACACTGAAGAAGAGTCATAAGCTGTTGGGGGAGTTTCATTTCGGCACCAA
ACATGCCAGCTTAGGAATAA
>CL9035Contig1 (81-1.7-140)
GACACTTTATGCAACCGCGATCGGTAACTAAAAAGTTTACATTGCTACTGTTTCAGTGAG
TACATCACCAGTTTTGTGTAG
>CL9039Contig1 (84-1.7-140)
TCGCACTTTCTCAGGAATGTTTTGGCCAGTCATAATCTATCCCCAATACGGATGTACAAA
GCCATGAATGGGAAATTTGTAAAC
>CL9047Contig1 (81-1.7-140)
CGGAGTGGATAACAACTGGAACCTACCTTTGGCAAAATAGTGCTGTTCTATGATGCTAAT
TTGTCCATCAGCCACTGAACA
>CL9052Contig1 (77-1.8-140)
AAAGTTTCTTTAGCCTAGACAGTAGCTTAAACAAGTGAGTAGGGAATGAGTAAGAAGTGG
GAAGGAAAACAAGTACT
>CL9056Contig1 (84-1.7-140)
GCGCTCTAAGCTGAGGGAACGTTTTAATTGGAAATTCAAATATATCCTAGATCGTACTAT
TATATGCGACGGAACCTGGATGCA
>CL9064Contig1 (71-1.8-127)
TATGAGTAATACTTTAAATCTAGACAGGCCTTTGAAAACTTACACAAGTATATTAAAATT
AGTTTAGATAA
>CL9074Contig1 (74-1.8-130)
TTGCGGAATATATCCGACTAGCGCCTATAGATTTGTGTCCTTAATCACACAAATTTATGT
CAAACTCACCCTAG
>CL9077Contig1 (82-1.7-140)
TTAGTTAGATCATATACTTACATGGATTTAGTTTCATTTGTCTTTATGCATCTTCCGGTT
TTGGACAATCCTTAAACAGCCT
>CL9085Contig1 (72-1.9-140)
CCCCAAGTAAGGAGAAGTCCATCCGATTTTTGCACGAGGACGGGTCTCCAGCTTTTTCAT
AGGACCACACTT
>CL9090Contig1 (78-1.8-140)
TCCTTTTGCAGTAGTGACAGCATCTTCTGGCTGACTAAACCGAAGCAAAGAAAGTCTTAC
AAAGCTCTGTCTACTAGG
>CL9093Contig1 (82-1.7-140)
TAATCCAGACCCTTAGCGGCTAAGTTGGAGACCAACATGCCCTGGAGCTCTAAAGAGAAC
TGATTGCCTTCAAGAGAGCTGA
>CL9097Contig1 (83-1.7-140)
TGAAATACTTACAAATGTTTTGATTGTATATTCCAGTTCAACGACCGAAATGCATTCTCT
TGCTGCATTTATTTCAGGTTCGG
>CL9101Contig1 (72-1.9-140)
GTATAGATCTACGTTAGTGTGCAAATGTGGAAGTATTAATACAGGCAGTGGATTGTAATT
TAATATAGAGTA
>CL9105Contig1 (81-1.7-140)
AGCTAGGCAGAGCGCACTTTTGCTCAGGCCACCTGGTTGTCTTCTTGAGCACGGAGCACA
ATTGTGCCATCATGTTCAGTT
>CL9108Contig1 (71-2.0-140)
ACAATTTAATGCTTTCCTTTGTGAGTGTGGTAGTTCGTGCGTGGATAAGGCTACAAGTGA
ACCTTTAGTAT
>CL9112Contig1 (72-1.9-140)
TAAACATCAACACATTCGATATTTAAAAGTGGAAGATTTTTCATTGTCCATCTATAATGG
GATTCAAATAGT
>CL9120Contig1 (77-1.8-140)
AAAGCAAGGAGGATGTTGAGTTCGACTGATTACGCCAAGGTATGCATAGGATCGTTATTC
AAGGGGATCGATTTCAG
>CL9124Contig1 (74-1.9-140)
TAATGACACAGCAACAACTGATCATGTGAGCTGAGTGACTGTGCTTGATGCAAGAATAAA
CAGTGGATCCAACT
>CL9128Contig1 (72-1.9-140)
AAATCGGAAGCATAAAATTCTATGGGTCGTAACAACTTTGCAGCGAACAAAAATAAATAT
TCTCCGCTTAAC
>CL9133Contig1 (81-1.7-140)
CATAGGGGCAGTGATCTAACGATGTTTGTTGCTCTCTAGCTTTTGATTGTAACACACTGG
AAAATCTGTGACGATCGAAGT
>CL9137Contig1 (78-1.8-140)
TCTTCGCCTCGATCAAGAAAACTGATGCACTAACAGATGCATGGGCTTGGTGGCGATCCA
TGTAGGTGCACGTTGGTA
>CL9141Contig1 (79-1.8-140)
ACCATGTACATTGCTTCTTCTTCTTCTTCTTCCTTTCATATCCACTCACATTATTGCTCT
TGTATCTGTAGCGTCCCAG
>CL9145Contig1 (74-1.9-140)
TGCCGTACCTACAATATATGTTTCGAAAAGAAAAGAAGGGCATACAATATCTCCGGATCC
TTGCTTGCATCATA
>CL9150Contig1 (82-1.7-140)
GGGTAAATTTATAAAAAGGAGCTCTACAATTCCCTCGACTCAAGCCTCATGTTTCTGCAT
GCTACTGCTTAAAAATCTGTAG
>CL9158Contig1 (74-1.8-132)
TGGCTTGTAATCCTAACTTTAGTCTCGTTCCTGTCTCATTTGCGTCGGATGAACAATCGG
TGGGTGGATCGATT
>CL9161Contig1 (74-1.9-137)
AGCATCGCTTTCTACCTGGTGGAATGACAGTCATGCGTCTGTTTATTTACTCGGTCATTC
ATTGTGTCTTGGCG
>CL9165Contig1 (80-1.8-140)
AGTAGGTGAACACCTAAATAAATTCGTAAATGGTATGGTATGCAAGAATGCAAGAATGTT
GCATTTACCACTGCAATGCC
>CL9173Contig1 (72-1.9-140)
TCTCTCCTTTGAAAGCCGAATTCAAACCGAGGACTGCCTTTTTGTTTGATCATAGCATGG
CATATTATTTCG
>CL9177Contig1 (71-2.0-140)
TTAAAATTCGTTTATTTACCCACTTTTCGCCGGCGCGTTTGTTTGATTACTTGGCTAGTA
AAGGTTTGGGT
>CL9182Contig1 (71-2.0-140)
TATCCATTCTGGGAAAATATTGGAAAGGCAAAGTTAATCCAAGGAATGGAATCCAGGAGA
ATGAGTAGAAC
>CL9184Contig1 (76-1.8-140)
TCTGGCATGCTTTCTTGCCTTTTTTCCCTTTTTCCTCTTCCCCTCACTTAACGCCCTGCA
AGATACGAAGATGAGG
>CL9188Contig1 (78-1.8-140)
CGCTGACGGATTCGTCACTGATAGTCCATTAATTTAATAATCAAGTAACCAATCGATCTA
TAAATTATTGATTAATAG
>CL9192Contig1 (73-1.9-136)
TGAGGGGGCTGTTTTTCATTCTCAAATATTGACGAATAGGGCTTGTAGTGTTACAAGGAT
AGTAGTACTTGGG
>CL9196Contig1 (71-2.0-140)
AGCATGATGATAGCGTAATTCGACCAAGTGCCTATAACCACATCCACCTCCCACTCTGTG
CCGATCGGATT
>CL9200Contig1 (71-2.0-140)
GATGTTAGCAACATTTAGATCTCCAAAACAAACGATGCTACGAAGGAGCTCAGAACAGTT
AACAGGAGGGA
>CL9204Contig1 (74-1.9-140)
CGCACAATATTTACAGGGTTTTACAGTACGACAACAGGCTTCTTTCAAACTCGGCTCCTC
GAAACAATGCTAAA
>CL9211Contig1 (82-1.7-140)
GCTCTCACCACTCTATGCTTTCACTTGACCCACAATTGAACTACCTTCCCTCTGCAATGT
ACTCACGATAGAGATGGAACTC
>CL9219Contig1 (73-1.9-140)
CCAGGGGAATGTTTTACCATTAGTTCACGTAGGTGACCATTACTAGCAAGGCATCACTAA
TTGACGCCTTTTA
>CL9222Contig1 (74-1.9-140)
CACGTAATTTTAGGCGAACCTTACTACGAGATCTACCTGTTCGTCCAAACTTCGGCAAAT
CAAACCTTTCAATA
>CL9225Contig1 (79-1.8-140)
AAGTAGGTCGGTTGGTCGATCAGTCATCTACGGGTAGACGGCAGGGAGGTAGAGAGGAGT
TGGAGGAGAGTAGCAGCAG
>CL9229Contig1 (81-1.7-137)
CTCCCTCGGTCTGAGAGCACCCTCACTGGGAAGGAAAAAGACCCTTCAAAGATACGAGAT
GGCTACGTATAACGCCAATAC
>CL9233Contig1 (85-1.6-140)
TAGATTTCCTCAATAGCAACTTTGGTTAAAATCTTAAAATTCAAAATTGTTAGTCCTAAC
CAGAAACTCCGCCAATGGTTTGGGT
>CL9242Contig1 (76-1.8-140)
CAGCACTTTAAAAACGAAGCGGCAAATAGGCGTAAGTGTCTAGATGTGAATACCAGTATT
TTCTTCTATTGTAAGA
>CL9248Contig1 (71-2.0-140)
TAGCATTTCTGGATGGCCTGTTCACCCACCTTTTCTCTCCTTCGTGGCCATAACACTCCA
CTTTACTCACA
>CL9252Contig1 (75-1.9-140)
ATTCCTTTTCCATTAGTGCAGCTGGCCACCAGACCTCACCCTACGCCAATGCTCCGTGCC
ACACCCCACCTATCA
>CL9256Contig1 (71-2.0-140)
TAGGACATTATTGGTTAATATAACATTTCAATGGCACTACCTCCCTTATTGCTTACTGTG
AGTTGAAAGTC
>CL9260Contig1 (85-1.6-140)
AGCGACACAAAATTACCGAGACATCATCACAGCTTGGAAAGGGCGAGTTGGTGAACAGGG
ATGGAGAGGGTGGGTGGTTTAGGCA
>CL9264Contig1 (71-2.0-140)
GTCTTAATCTTCAGTCAAAGTGCGTCCCCACTTTCAAGAACATCATAACACTTCTCTGAA
GAATACTAAGA
>CL9268Contig1 (74-1.9-140)
TCTACTTCCACCGCCTTCTGCTTCTGTAGGCGGTGACTCTCCTCAGTCGACTGAATGACT
GGGGGCGACCGCCC
>CL9272Contig1 (85-1.6-140)
AGGCGAGCTATCACATCAACTTTCTACGACGGTATGATGTGTGAGGTCACCTCCACCATG
TCTCGTTTGTAGATTCCACGCTTAA
>CL9276Contig1 (76-1.8-136)
CGCCATCCATCATCACCCGAGGTGATGAGCTGTGATGATTTGCACCTGCATATAAAAGTC
GTGCTGTCACTTTACC
>CL9280Contig1 (72-1.9-136)
GCAATTAAAATACGTGCTAAAAGGCTCATAATTTCGCGATTATATTGCAAAACGCACAGA
AAGTAAGAAAGA
>CL9284Contig1 (70-2.0-140)
ATTAAGTGTTAAAGGAAAGGTTTGGTATATTATAATAAAATGCTAGATAGACATCAAAAT
AACTAAAATC
>CL9288Contig1 (71-2.0-139)
GCATCGGAGCCATAACCATGCAGATTATGCTTTTTTATCAGTCGACTTGCCTCTAAAGGC
AAGAAGCCCAG
>CL9292Contig1 (75-1.9-140)
TGTTGTAAAAATCTAATGATTTGAGATCCCAGACTAACAAGTGAATATTGCAGGCATCAG
AGAGCGCGACATAGG
>CL9296Contig1 (80-1.8-140)
GCAGTGGTGAGTGGCATGCGTGTTGGCGCACATGTCATTGAACCAGCGTGTAGTGATGAA
GCATCTTGTGAACAACGATA
>CL9300Contig1 (81-1.7-140)
TTTCTCATCGTCCGTCAATTTTTCCTCTACTTGTTCCTAGGCAGTTGCTCCCAGTGTAAT
AGAGTGCCAAATAACCTTGGC
>CL9304Contig1 (82-1.7-140)
GAACAGGTAGCAGCTGCCCTGTGGTGGGCAGCTAAAATTCCGTTCACTAGGCTACTTCCT
AGACTCTCTATTTTGATAAAAA
>CL9308Contig1 (71-2.0-140)
AGATGGCATGGCGACTGGTGCACGTGGATTTGAGGGAAGGTGACGGTGGGCTGACGAGGT
TTGACACCCAG
>CL9312Contig1 (76-1.8-140)
TGCTGTACCTGTGAGAAAATGTGATCACGCGATACCTCCTCCATTTCTCTACTAGCCAGA
TGAGGCCCATATAAGT
>CL9316Contig1 (75-1.9-140)
TGTTTGGTGCGTAACCAGAGATTGGTGAGTTGGGCAACCCAGCAGACAGTGATTTCGCCT
TCCATTTACAAATTT
>CL9320Contig1 (73-1.9-140)
TTGGCTAAATGACGTGTCAGTAGTCAAAGACACTAGTGACTACTGGGTGTTGTGGACAGC
CCTTTCAACGAGG
>CL9324Contig1 (82-1.7-140)
TCAAATACCCAATTCTGTAATAGGCTTCCTCTGGAAAGAAAAATGATCTTATGTTTCCCA
TCTCAATCAAAAATACTTGTGG
>CL9329Contig1 (81-1.7-140)
AGATCCGAATGGTCTAATAAAGGCTCACTGACAGTGGGATCGCACCCTCGCACGCGGACA
CTAGTGGGAAGTGAACTTCAT
>CL9333Contig1 (71-2.0-140)
ACACCAGCAGCAACTAATGTTGAAGAATGCACCAAAGAACTAACTGGAGTAGGGGCCCGC
ATAGCCTCCAA
>CL9336Contig1 (78-1.8-140)
GTCTGACCATAATTTGCTCATGTACATGCATACACATCTAGCTTTACATCAGTCCTTTGC
AGTATCAATTGTAACCTC
>CL9341Contig1 (75-1.8-136)
ACTTATTTGAAGAACAGAGACCATTCGTCAGCAATAGCCGAAGCAGTTAGAAAATAAATT
GTGTTCCAGTCAAGA
>CL9346Contig1 (71-2.0-140)
TGTTTAGGCCGCAAACAGTACACTTAGCCTATAAAGTCACAAGGTAGGCCCTCTACAAGC
AGATGTACCAT
>CL9350Contig1 (75-1.9-140)
GTCTTTGGAATGAATTAATGAACACAGCTAAACTCTTTGCCATGCAGACCGATGTGCAGC
GAGTTTTCGCTCATA
>CL9358Contig1 (85-1.6-140)
TGTCTATGCAGTCTGCGAATTCCAGCCTGTCACGTGGACAAATCGATTGACGTCTCGTGG
CCTTGTGACAGCAGTTACATGAACT
>CL9367Contig1 (76-1.8-140)
TTATCCAACTCTTCGTTTCCGTTACTTGAGCATTTGAGGCATCGCCATTGTACTCCCGCC
CAGTGCCATGGCCTTT
>CL9369Contig1 (79-1.8-140)
CGAAACTACTGCCTACGCAGACGAATGCAAGTTCGCTCCTACTGGTCCAGCTACGCCGAT
TTATCCCAATTCTCATATC
>CL9373Contig1 (71-1.9-137)
ATAGAAAACGAGGAGTGCATCCGTTTCTGGATTAGTAGAACGAAATTATGGCCTGTTAAA
TTGCTTGGAAC
>CL9378Contig1 (81-1.7-140)
CGGAAATAGTTGATATGGGTGACATCCGACCAAAAAACTGTAGTTAAACCTACGGTTTGT
TTTAAGGCATGCATCCTGCTT
>CL9382Contig1 (80-1.8-140)
GGCGATTCCGGCAACGTCTTACCTTGGTCGCACTCAACGATTAGTGGCGCTAGCCTTGAT
TTGTTGCCGTTGCTAAGGCC
>CL9390Contig1 (85-1.6-140)
TACACGAGAGTGAAGCACGACGGAGATGAATGCCAGTTGGTAGGTGAAATTATGCTCCCT
TAACCCATCACATCAGACTATACTA
>CL9394Contig1 (70-2.0-139)
TCTCAGAGTTTGATCTCCAAACATTTATGGTATAATGGATTCCGGGCATGCGCAACATTA
GTGGGGAAAA
>CL9398Contig1 (73-1.9-140)
TCCCACTGTAAGTTGTCCACCAGAGAAAAAGTCATGAAGTCGCAATGAATTATACATCTG
ACCGCTACCAAAT
>CL9402Contig1 (73-1.9-140)
GTCGTTCCAATTTGAAGGAACATGACTACAAACGGTTGCCCATTCACAATTCCGAACAGC
TGCGCTACAATCT
>CL9406Contig1 (81-1.7-140)
CAAAGACAGTTGGTAGCTTCGCTTGAAGAAATCAAATCATGAATTGAGTCTGCTTTGAGC
GCAATATTTGCTATACTAGCT
>CL9410Contig1 (83-1.7-140)
GTTGAGTTCTCCCTAACTCAGGGTATGAAAGATCTTGCTGCACCGCTCACAGTGACTTGG
CTGTAGATCCTCAACCACCCAAT
>CL9414Contig1 (76-1.8-140)
ATGCGCCTCTGTTAGAATTGGCTCCGAATCGGTCTTATTTTAAAGTCCCAATTGGAGTCA
TACCAGTCCTGTTACA
>CL9418Contig1 (78-1.8-140)
GTGTGATTATTTTTAAAGTAACTCCTTTCCTGATTGGTTTAATGGATATTCTTGCTAGAA
CACTACATGATAATCCTC
>CL9422Contig1 (72-1.9-139)
GTGCTATTATTCACTGCTTTGAAAATTGGACAAATCATTTTAGAGCAAGTCTAATAAGTG
TTGGTAGAGCAA
>CL9426Contig1 (83-1.7-140)
GGTCTCCTAGTATTTAGCAAAAAAACATCTGTTTTGTCAGCGGTTGCACAGAGACACTCA
AGGAGGGATTATCAGTTCCAAAT
>CL9430Contig1 (79-1.8-140)
GCGTAGGCGGACATACGAAATGGCTAACTTTACACGCTTTTTTTTCAACTCATGTCTAAT
TCATCATTCATGCATGGTG
>CL9434Contig1 (71-1.8-127)
TATACTCTTATTGCGCTTGTCACGACCGAAGAAAAATTGCTAAAAATTGTAAAAAAACTA
AAACAGCACTG
>CL9438Contig1 (84-1.7-140)
AAGTAAATTTTAATGTATGAACTTCTGATGGACTTAAGATCCAATCTTGGATGATTTTAA
CAAAGCTTTTGACGCCACTGATGC
>CL9442Contig1 (84-1.7-140)
ATGTTATAAAATAAAAGTAGGGTGTTACCTATACATTCGGCAGCATAGAAGGCCAATTGG
TAAAATGAAAGCAAATAATGCAAA
>CL9446Contig1 (70-1.9-133)
CGTTATTTCTATATTCACACAGGAGCAAGTTGGATAGGCTCTTGGTTGTATGGATCAAGG
CAGCAAACAT
>CL9453Contig1 (72-1.9-140)
GAGGAAAATGGGACTGCAGCAGCTGGCGTTAAGTCGTAAGTTTGTTTCACGCTTACATGT
AGTACCTTTTAT
>CL9458Contig1 (81-1.7-140)
TGATATCCGTTCCACGAGACCTTCGCGTGCGTCAACGCAAGGAATCAGTACGCGGCCTAT
TTGCTCCGAAAATCTAACGTT
>CL9462Contig1 (72-1.9-140)
GCCTCCTATGCAACTTCCCATTACATTAATATACTAGCTGGGTTGGATTCTTCTTATGGT
TGCTACTAACCA
>CL9465Contig1 (73-1.9-140)
CATTTACTCTCTTTAGTGGGAAGAGAAGACAAAGTTACGTAAAAACCGTCATTGACAACT
TCACCGAACGTGT
>CL9470Contig1 (78-1.8-140)
TTTATTAGACCTTAAGTTCATGGTAAGGTGCCAAATTAAATCGTGTGAAACAAAATCTTT
GTGGTCCTGGTCTCTTTT
>CL9478Contig1 (80-1.8-140)
CTGCTGGGTGCACACTGTGCACACTGCCAACGCGATTGTGTGGGGCATTTAGCATTTAAC
TTTTTAACAAACCTGCAAAA
>CL9482Contig1 (76-1.8-139)
TGTTCTAGCATCTTACAATTGATAAAAAGATGAGTTTGTTCAAAATTCTAGAAATTTTTA
CTTTGTCGGCAGAGGA
>CL9486Contig1 (75-1.9-140)
TACTGGATCCTCCACGAAGTAGAATGAGGATTTAACTGATATGCCTCCAAAATTCTGCCT
GCAATCTCCTCAAGC
>CL9489Contig1 (76-1.8-140)
GCAGTGTATGCAGAAAAGGCGAGCTACTTGCCTGCTTTTGCACCTGACTCAGTGGGAGGA
CTGGAGACAAAATTAA
>CL9494Contig1 (72-1.8-128)
CCGAGTAAATAATAACAACTGCAGTGTAGCGAAAGGGAACAATACCACATGCTAGCTCCA
CCCCTAGACACA
>CL9498Contig1 (84-1.7-140)
TCAAACGTTGGTTCCAATTAAATAGGAGTACAAGCGCGATGATTTTTCCACTACTTTGCA
ATTATTTTGTTTTTCACCAATTGA
>CL9502Contig1 (76-1.8-140)
TATCTCATTTCCTCCTCGCCGTTCAATTCCATTCCTCTCTTCACGCCCTACATCTGGTCT
TTTCCCTTAGGGACTG
>CL9506Contig1 (81-1.7-140)
GTGCAAAAAGATGCCAAAATATATTCATAATGCGGCACGTAGACGCGCATAGAAATGGGG
CAATTCAATGGGTTGTCAGAA
>CL9514Contig1 (83-1.7-140)
GGTCTCTGCCCTTTGCTGCCTTCACACTTAGGATAGATTGAAGTAATTGTAGGAAGTGTG
TAATCCCATCCTGGTAGTTGTTC
>CL9518Contig1 (79-1.8-140)
CAACATGGCTGTAGTTTTATTAGTTGTAAACTACATGATAAAGAAATCTCAAGTTATGAT
TTTGAAATGAAGGAGATTA
>CL9522Contig1 (82-1.7-138)
CACATTTCTGCTTAGGAAATAACTGCTAAGATTAAAGTTCTGTGATTAGTTAATTGCTCT
TAACTCCGTTTGATATAAAATG
>CL9526Contig1 (78-1.7-130)
ACCACTTGCTCTATAGTCGGAGTACATACACACATGATCGCTATTGGTGTCAAAACACGC
CTCTACCTTCTCTTCTAC
>CL9530Contig1 (74-1.9-140)
TTTGCTACAAGACTTGAGAATAACAGGGTGGTTTGAGTCATGGTGGCGCTCTCAAACATG
AGTTCAGATGGTTT
>CL9535Contig1 (72-1.9-140)
TAGGACAGCCATGTAGACACGTAGAAGCGCCACTAGTAGCGATGAGACGTGTCAGGAGCT
AAGGAAAGCTTC
>CL9540Contig1 (84-1.7-140)
CCGTCTGTGGATATATACGCCGTTAAAAAATTGGTGCCGACAATTCCACTGTAACCTCCT
GCCGCACAGCTTTCTTTACTTGCT
>CL9543Contig1 (72-1.9-140)
CGACACCCTACTGAATCATCGCCTATTAAAATTGTTACCATGCAATGCATTCGAGGGTGT
AGTTTGCCGCAA
>CL9549Contig1 (78-1.7-131)
GTAAATTTAGGATACGCTTGCGAATGATGCCAATTCGCTGATAGAGCAACAGAGCACACT
GGATTCAATTTGATTTAG
>CL9552Contig1 (75-1.9-140)
CTGATATTTCCCTGAATTTTGATCGAAATGGCTAAGTTGTTGCTACCAGGGGTGTAATCA
ATTGTCACACTACTG
>CL9557Contig1 (78-1.8-140)
TCCTATGAGATTTCTTGGACAACCTTTGACGTTTTTTCAGAAACCCAGGAATGTGGTCTC
TTCTTATCGTTCGGTAAG
>CL9561Contig1 (70-2.0-140)
AATCAGCGTTTGATTTATTTGTGACAACTTTGCACGATATAAGTATCAAAGTCCCTATGC
TATAAGCATT
>CL9565Contig1 (75-1.9-140)
GGTTAACGCCTCAACAACCACAACAGCAGCATTCAGTAAAGTTTAATTTTAAACGTAAGT
GGTGCGACACTTCGG
>CL9570Contig1 (81-1.7-140)
CATGACCCGGAGGCCAGCCCACCCAGCAAGATAAAAGATGGCTAATTCAAAAGTACAAAA
GTGGTGCCTCACCAATACCGA
>CL9573Contig1 (73-1.9-140)
GCAGGAATCCTTGCAACCGTCACGGGAACTGATTTACGAGAGACTGGATGGATGGGGGAT
CAAAGTAATCGTG
>CL9577Contig1 (74-1.9-140)
TAAAAAATTAGAAAGTTCCTTGTTGCGAACGCTCGCCTCCCTTCTCAAATACTGATAAAC
TGCCTTTTCTGGTC
>CL9581Contig1 (80-1.8-140)
TGATGTCTTTGCGTGGCCTAGAAGTCCGTGCTTGGTATAATATGGTAAATAGTGGACAAC
ATTGCTAATTAATAAACATC
>CL9593Contig1 (80-1.8-140)
AAACAAGGATTTGGGTACTCCTCTTATGGCCTCATTCCTCAAAGCATTTACACCTCGTAG
TTTGTTATTGGATTAGGACT
>CL9597Contig1 (85-1.6-140)
ACGGCACAAAATCCCCAACACCTTCACTTTCTTACAACCTATTTTTACCCCTTCGCTTCA
GAAACACTCCTCTGTCCCACAACGC
>CL9601Contig1 (74-1.9-140)
CACCAAAAATGTGCTGCATTTCAAAGAACAAAATAATACTAAAATTTTCCCAACACCTAC
CGAAAACGCGAGCA
>CL9603Contig1 (76-1.8-140)
CTCACTGGAGATGTTAAACCTAGCGAGGACATTTGGACGTTTCCTAGCTCGTGGTCGGCC
ATTGAAGGGACTAGTG
>CL9612Contig1 (81-1.7-140)
AAGTTCTTGCATTTCACTAGAGTCTTTTAATTTTCGCCAGTTGTTATAATGCAGCGGAAT
TAAAAGTCGGCTTTCAAGCGC
>CL9616Contig1 (85-1.6-140)
ATTAATGACTTGTGAATGTGCTCACTCCACATTTGCTGTAAGTAGTGCATTACCTCTACT
TCTGCTTATTTGAACATCGCTACCA
>CL9620Contig1 (76-1.8-140)
TGTCAAAACGAATCTTTTCTGCATGCAAATTGCACCGCAGCTATTCATACCTCTACCTAA
CTGAAGGCTGTTTAAC
>CL9624Contig1 (80-1.8-140)
TCCGAGATGTGCATAGCACTGCAAATGATCCATTTACCATTAAAAGCTATCCCACCGTTT
ATGGAAGCTTTTGTTTGATG
>CL9628Contig1 (85-1.6-140)
CCATCCGCAGCACAGGTGTTTACCCGCGATGCCTGGCCTGGGGTGGAGAGGGAGAGGGCC
GACAGCGGTCTCAAATGTTCTCCTT
>CL9632Contig1 (78-1.8-140)
GAAGTGTTGAGTTAGACTGGCTTTTGCTTCACCTAATATACAAAACTCCGGTTGTATTAT
TTAAAGATAGATGTAAAA
>CL9636Contig1 (76-1.8-140)
GCAAAGAATTATTTTCCAAGATAGTGGAGCAAGCGCTCTCAGAACATCAGCACTTAGGGC
ATTATCCAGTAGTAAT
>CL9640Contig1 (76-1.8-136)
TCAAGGTAATGTATTTTATGATGCTTCTTAAAAAGTGTTAACCCTGCAAATATACACTAA
GACTATTATTACTGCT
>CL9644Contig1 (79-1.8-140)
TTCTGAATCCATCTCTTTTCTGTGGTCTGTGCATCAAATATATTGTATTTTAATCTTTAC
CAATATTTGTATATTTACT
>CL9649Contig1 (75-1.9-140)
ACGGATTTTTGGCCATTTTGAACCTTAATGCCATTAATAAGGCAGTCCACCCTAGCTACA
GGAATCAATTGTATG
>CL9656Contig1 (85-1.6-140)
TGCGGTTTGCAGCAACCCATGTCTTAAGGAAGGTATGCTGCAAGCACTATTTGTATAAGC
ACGTCCAATTTTATGGCCAATTTTT
>CL9660Contig1 (79-1.8-140)
CCTGCGAAAAGTACACATTTTAAATAATTCAGTCCTTTTTTTGCAATAAGCGAAGTAAGT
AGAAATCCCAGACGATAAA
>CL9668Contig1 (80-1.8-140)
GTGTTCGTACGCTTTGGTAAGGAAGAAACATATATTTCCAGCAGCAGTTCAAAGTGCGCA
GGGAATCCTTTGTGAGTTTC
>CL9672Contig1 (70-2.0-140)
GGCGACTAACTGTTGTGCTCATCGTCGAAATTGCCCTTCGAATAGTTTTGTTTCCATTGT
TTTCTACTTA
>CL9676Contig1 (73-1.9-140)
CGTGATCTGTCAGAATGGTATCTGAAAGCAGTGACTTAGAAAACTCGGCTACGCTGCTTC
AATTAATCTCGCA
>CL9680Contig1 (72-1.9-140)
GTTGATTGTTAAGCATGGTGCAAATGCAGTGGAGAAAGTTCACATCGGGCACCTTTATAC
CCACGAACCTGG
>CL9684Contig1 (78-1.7-133)
TAGAGGGAACAGACACCTCCAATGCGACTGAACAAGGCGTTCACTGTGAGTACCAAATTT
TCTTCCTTAATTATTGTA
>CL9688Contig1 (85-1.6-140)
GAATATTCACCATCGGATAAGTTCGCCGAGACAAAACTTGAATAGATAATGCAAGTAATT
TAGAACACCTTCTCATTTTCTCGAA
>CL9692Contig1 (72-1.9-140)
GATGACGTAACTTTTCAGAATGCTCTGCTGTAACTTCGTGACACCTCTATTTCTATCTTG
ATATGCAAGTGC
>CL9696Contig1 (85-1.6-140)
TTTTTGCTGTGAAATGTTGCGGCTTGCTGAAGCTGCATAGTGTGTTCACCTAAATGAACT
ACCCTTATCTACCAGTGCCACAATC
>CL9700Contig1 (79-1.8-140)
GTCTTTGACAGTGTCACCAGTCAGTCGTCAGGCACGTACCCTCACTTCTTGCGTCCATGC
TCACACGTACACAATCATA
>CL9723Contig1 (81-1.7-140)
GCGGCTTGACTAAGGGGGGTGGGTGTTTACTCAAACAATTTGGCCATCTGTTTAGTAATT
CCCAACCGTAGTAACAGGCGC
>CL9730Contig1 (81-1.7-139)
CTAAATGTGGGAAAGCGATTTAAAATCTGGAACATTTAGTGAACGATTGTTGCAGGAAAA
TGTTTGTAGATACTGATCAAA
>CL9734Contig1 (76-1.8-138)
TCCACGGCCCTGAGGGAAGCTAGGCCACCAAAATAAATGCAAATGGAAGGAACGAAATGG
ACTTTGTATAAAATAC
>CL9737Contig1 (70-2.0-140)
ATTTAAGGTTTGGTTACATCAAAAGGTCATCTTTACATATTCTGCGAAAAGTATGTTTTA
ACAAGTGCAC
>CL9742Contig1 (75-1.9-140)
ATTTTTTAAGACAATCTGCTTGTCCGTAGGAAGCTTGTTTATGGAAATCGGACGCCTCTA
GGGTTTAACAAAGTC
>CL9746Contig1 (76-1.8-140)
AGTTAAAGTTTCGTTATGACATGACAGCACCATCTGGTTAGATCTGTGGGGTCTTCTCTG
TAGGTAAGTAGTTCAA
>CL9751Contig1 (71-2.0-140)
GGACCTGACTCATAAAACCCACATTTGGGTTCATAAATTGGACGAAAAACAATGCGAAGA
GGCTCTCTCAG
>CL9755Contig1 (82-1.7-140)
TTTTTTATTGGGTGCTATCGCTAGGACTGCATTATGGACATCCGCCTTTCAGAGTCATTG
TTTACTACTTCCACTGGGAAAT
>CL9759Contig1 (81-1.7-140)
ATTCAACGTACGGAAACTGCTCCCTAAGAAATAGGAAGAAGGTACTCATTTTTGTAAAAC
AAGGCAAGATCGCCTACCCGT
>CL9763Contig1 (80-1.8-140)
TTTTGCAGCAATTTGGGCTATTTCAGCGTTACACGACCCTTTGTTCGCTGCACAACGTCG
ATTCATTTATATCAATCGAC
>CL9771Contig1 (77-1.8-140)
TAGGGTGCCGCCTCAGAATCACGTTTGAGATACAAATGGTGGCATAATCTCGAAACATCG
GGTGGTAATCGTGACCA
>CL9774Contig1 (72-1.9-138)
CTCAATGGGTAGAATTTGGATTTGACTGGCTAATATTAATGGGACGCATTTGCCATTTAC
TGCTATAGAACT
>CL9778Contig1 (76-1.8-140)
TCGGTTAAAGGAAAGTGATACAATCGCACAGTGTGACTCTTGCATTCCATCGTTCAAGTA
AAGACCCAAATGGTTG
>CL9782Contig1 (75-1.9-140)
AATTTCTGTTCAATTTATGACATTAAGTATGGTCCCTCTTTTTTGCAATGTTAGCATGTT
ATCGTAACGTTAATC
>CL9787Contig1 (79-1.8-140)
TTATCTATGTCCGTCATTGAGTGATGCGTAGACAAAACCAACACGCTCAAGCGACAAATG
TGGTTTAGATTTATGCTCA
>CL9789Contig1 (83-1.7-140)
AATTTCCTTGCTTTTGGTCAACCGATACACTTCTTTTTGCAGAGGACACACTATTACAGA
TGCCGTTCGCAAATGACAATCCT
>CL9793Contig1 (75-1.9-140)
TCCTATGACTGCCTCACATACCGTAAACAACTGATTCCACTGTCATCTAACGTAGTTAAT
TCACACGTGAAATTA
>CL9798Contig1 (76-1.8-140)
GTCCGTAAGATTAGTGCACATAGCCTTTTATGCTACAAGTGTTCGTTGAAACCCTACAAA
CTCTCTTTTCATTTGG
>CL9802Contig1 (81-1.7-140)
CAGCTGAAAATTGTCTAGGTGAAATTAAACACCTACTTGTGAGGCGGTCTAAACAATGCG
TCTACTAAATGACATTCGAAA
>CL9806Contig1 (82-1.7-140)
TAGGGGCAACCCCACTTTTGGATTTTAAATTCGTCTAGTAATAATGTTTTTTAAAAGAAT
GCTTGAATTCTTTTATTCTACT
>CL9809Contig1 (71-2.0-140)
TGACATTCAATGGAGTAGTGGCGAGACGGCTGTGGTGGCAGTTGCATGTGGTGCGGCGCT
TTGTGGGGAGG
>CL9815Contig1 (83-1.7-140)
ATGTCTAGTTGTACAAATTCTCTGGAGTTTGCACCTTATGGTGATACCCCTACCATAAAC
AGCGGTTTCTTTCTTTGCTAATA
>CL9819Contig1 (83-1.7-140)
CTCTTCCGATGCTCCCATCGTGAAAGGGCAGTGGAATTAACAAATAAGTGGGTGCACAGA
TTGGCGAATGGAGGGGTTTTGCC
>CL9824Contig1 (74-1.9-138)
CAGTGGACGCCGTTTGCCAAGTGCTGATCACTTCTACCACGAAATCAGCTTGATTGGCAA
TACTAGCCAAAAAG
>CL9827Contig1 (78-1.8-140)
TTATGCTTTTGTATTAAATTCGCCGTAAGCATTCTAAAATAACAATTGGCGAAAGAAGAG
GTAACAATTTATGACACT
>CL9831Contig1 (81-1.7-140)
ATAAGTCAAAATTTGATGTGCGAAATAATTTTTGTGTTGTACCGAGAAAATCCCACTTAT
TCAATGGGGAAAATGACTAAA
>CL9835Contig1 (73-1.9-140)
CATATAGTACATTACGATACTCAATCACAACCTGTACGCAGTATTCTCCAATCCAAGAGA
GGTAAACTGGGCG
>CL9839Contig1 (72-1.9-140)
CTTCTACAACTCCCACAGTTCTCTCCACTTTGCCGAAATAAATATGATGCTTGGTGTGGG
TAAGGGCATTTA
>CL9843Contig1 (78-1.8-140)
AATGAGAATTTTCATCGGTGCCACTTTCAAAGTTACCGACGCAGGGTCTACAGAAGATTA
TCAACAAATACGTTACTT
>CL9849Contig1 (79-1.8-140)
AATGCTGTCGTTGAAACTTCACAATGGGGGGACATTTCTATCCGTGAGGTGAACGATGAA
CACAACACGGTCATTCACG
>CL9851Contig1 (79-1.8-140)
AATAAAAACAATTTAAATCACGACACGAAGGTTTTGAGGCAGCTCACAGCTTTGAAATGG
AGACTTAGTGGTTAGGAAT
>CL9854Contig1 (77-1.8-140)
CAAATTAAACTGAAAGAACTGTTAGAAAGAGCTAAATTGGACAATTAAGTCGATTCATAG
GTTGGCTGTCGTACTGC
>CL9859Contig1 (83-1.7-140)
ATTTTGGATAGGTTAGCGACTCCAAATACTCACTTTTGCAAAACTTTTTGACAAACTGTT
TTCAGATATTATTCGCCTTATAA
>CL9862Contig1 (70-1.9-136)
ATGTGGCAAACAACTTATTGTAAGTACTAACTTCCTTGCAGTAGAGCAGTTCTTGTAATT
CCAGACATCA
>CL9866Contig1 (83-1.7-140)
CAAGAGTAAATTTGCGGAGAAGAATATGAAGCAAGGATGAAGAAACTAATAGCACATACA
TGACAAAACTAAACAATGTGGGT
>CL9874Contig1 (72-1.9-140)
TGTGGGATGCTGCACCAGCGATAGTGGTGATGATGTAGATACAGGCGATCCATTAAGTCA
TTGAGGTGCACT
>CL9883Contig1 (71-2.0-140)
CATTGAGAGGATATTTCGTCGACGTTCCTCTACTGCCTTCTGCCTTCTCTCCTCGTTCTC
CAATTTACTCT
>CL9894Contig1 (82-1.7-138)
CGCAGTAACAGCGAATGCCATTCAATATGCCTTATTGCATGTACACAAATAAAACCGGCA
TTTTGGCACACTTGTCCTTCCT
>CL9898Contig1 (76-1.8-140)
CAGGACTGGCGGTGGCAAAGCGTCGATGCTCCGCGATCGGTGAGAGGGTGTGGGTGAGCG
AAGTGAGAGAAGCCGG
>CL9901Contig1 (75-1.8-138)
GGATGGTATTTCAAAACCACATTCTGTTAAGAGAATTGTCGTAAATACAGAAAGAAATGC
GAATACTCAGCTCAC
>CL9905Contig1 (83-1.7-140)
GGGGGCGCGCGTGTGTGTTAATTTCTGGGAATTTTAATAACCTTTGACTTGTATGGTATC
TGTTGTTTGATGCCATTTACTAA
>CL9910Contig1 (74-1.9-140)
TCCTTCTTTTTTCTGCTGCCACTTTCGGAGTTCTTGCAGTTCACCCCATTTTTCACCTCG
ATCAAGAAAACTGA
>CL9913Contig1 (74-1.9-138)
AATATTTCACTTACTATTTTTGTTCATCTATAATGAGGATGCGCTTGAGTTAGAAAGAGA
TCTTCATTTGAGGA
>CL9917Contig1 (72-1.9-136)
CGTCGTCGTCACGACGTCGGCGTACACATCAGCTGTGTTGCCATGGAGAGGAGGGAGGAA
GGAGTGTTGCAC
>CL9921Contig1 (76-1.8-140)
ACAACTTTTGCATCACTAAAGCTTGCATGCTCGCATAATAATTTAGGGATAAAATAGCTC
ACAACGAAATATCACC
>CL9929Contig1 (71-2.0-140)
TTCTGCTCCTTGGGTAGAAATATAAAGTTGTGTTTAAAAGATAAAGTAAACCGCCAGCTA
TTTTGACAAGT
>CL9933Contig1 (78-1.8-140)
AGGACAATTACTGTAGTGCTGAGTTGTGGCAAAACAAATGTATAGGAAAGTTGAAGTGTT
GATTTTTTTTAAAAAAAG
>CL9937Contig1 (70-2.0-140)
TAAGAATACAGTATCAAAAACACTTAAATGTTGATAAAAAAACACAAGAGCAGAAACGCT
GCTTTAGTCT
>CL9941Contig1 (84-1.7-140)
CCATCTCTATCTTACCCGTCCCTTCTTCTTGCCCTTTCCTTAACTTAAACATCTTATCAG
TTCTCTCCGACGGTCAAACTAATC
>CL9945Contig1 (82-1.7-140)
TCAATACTTCTTACTATGGGAAAAAACCCTGTTACTGAATTTATATAATTTACTTCGATT
GTTAATGCCAATCAGGCCTACT
>CL9953Contig1 (73-1.9-140)
CACTCACGTAGGCTTCATGTTTCCGTCTGACTTGCATGAGGGAAATGTAGCGATTGTGGT
GATCGGTGAGGAA
>CL9957Contig1 (72-1.9-138)
ACGTAAATGGCTGTGGAATAACAACTAGCTTCGGCAACACACACGTACGCATATTGCACA
GCACCAAAGGTC
>CL9965Contig1 (72-1.9-140)
GGATTATTCAGGTAAAGAATATCGGAGCAGACAGGCAGTGGAGGACGAGCTGCACTTGGC
AGTGATGATACA
>CL9969Contig1 (72-1.9-140)
TCGATTTTATCCATTTTTTTGCTAACCCCGTACCCTCTTTCGACTGACCGTGAAGGCAGG
ACCTCCTAAGAT
>CL9982Contig1 (81-1.7-140)
TAATTTCTTCCGCCAAATCTAGGTATTTCTGTCGTTTCACCTCCCTTTTGTTCTCCTCCT
TCGCAGATTTATTTAATCAGC
>CL9990Contig1 (74-1.9-140)
GGTATATGTACTTTTCTGCTTACTGTGCATTGTTTTGTGATGTGGTTCCGACTCCCAATG
TAAGAAGCATATGC
>CL9993Contig1 (76-1.8-140)
AGCTGTGTACAATGGTACCAACTTGTAGCTCCGTGTCAAGAAGACCTGATAAGTTGACGA
TACTCCGAATGGCCGT
>CL10011Contig1 (74-1.9-140)
CACTTAAACCCCTATCAATCATAGAATAGAAGGGAACATTACTGGAAAGGCGACTCACTT
CAGCTTCTGTGATG
>CL10015Contig1 (72-1.9-140)
TTCAAGCTTGTCACTTTAACTTTTTGAATTAACTCCGAGCAGTTTTGTAGGTAGTGGAGT
GAACTCTGGGGC
>CL10018Contig1 (78-1.8-140)
AGATCTAAGGCACTTTTTATTCACAAAATATAAGTGATAAATTTTGTTAGCCTTTGCCTT
ATGAAACACTTCTGCAGC
>CL10022Contig1 (80-1.8-140)
GTTGTCAACATCACGAATGCGTGACCCATGTTTTTCACCAGTTTATGAAAACGAGTTGCT
ATGATGGCAGAAGAGCCGCG
>CL10026Contig1 (85-1.6-140)
TTAGTTTTTGAAGAAAATTGGTTAAGACAAGCAGCTAGGTACAAACAATTGTGCATATTT
TAAGATGCGAAAGGTTAGCAACCAA
>CL10037Contig1 (80-1.8-140)
CTACACTCTCCAATTTTGCACGACAATGACATTTGCACAGCCTGGGAGAGAACCGATCAC
TAGTTTTCCTACACTGACAA
>CL10041Contig1 (74-1.9-140)
ACTCCCACCCATTTGTTTGCACCTCATTAACCTACATGGTCTTTCAAGTAGGCATTCAAT
GCTTGAGAAAATGA
>CL10044Contig1 (75-1.9-140)
AAAATAAAAATAACATTGGGAAAAAAATTTAGCCCTAGTGCAATAATTTATTTCAAATTG
TATTTAGCCCAACAA
>CL10048Contig1 (74-1.9-140)
CACATTGGAGCTGATTTGTCCAATAGAGCAAAGCAGCCGTTGTTTTGCACAATTCTGCTC
CACAGTTGCTTCTG
>CL10052Contig1 (83-1.7-140)
TTCCAATCTCAAAGGAAAAGTGTAAACCAGTGCTAAAGCACCCAGACACCCAGGAGGGAA
GAGGTGGCAAGTTGGGAAGCACA
>CL10061Contig1 (72-1.9-140)
ACCGTTATAGGAAACAAACAACGATGAATAAAGATAACTATAGACCACTTCTGAATAAGC
TTTATATGCAGG
>CL10065Contig1 (82-1.7-140)
CCTGGATCAGTCTTATGCTCTTACAGCACTAAGAGTCCTTCTGTTTTCCCATTACTTAAA
ATCGTGAATGAATTCACTACTA
>CL10073Contig1 (81-1.7-140)
TTTGTTTGCATAATTTTGCAAGCGACTCGTGCGATGAGTGTGTGCAATGTGCACATTGCT
TTGATTTATTTAAATCAACAA
>CL10081Contig1 (71-2.0-140)
GAACGATGTAGAGTGTTCCATCCGCAATAGACGATGTTCATTAGTCCATCATTTGGTCAT
ATCCATTACCC
>CL10085Contig1 (79-1.8-140)
GAATTTGAATTTGACTGGTTCCATACTGTGCTTCAGGTTTCACCGAATCTGCGAAATCTT
ACAGTCGCGAAGATGTATG
>CL10089Contig1 (78-1.8-140)
ATTTTTCAAATTAAGTAATTTCAGTTTATAATTATTAGCATTAAAATTTCACATTACGAA
TTTTTTCTGAGTCCTAAT
>CL10093Contig1 (80-1.8-140)
TATTCGGCCCTCACAGTAGTAATGTGACATCTACACTATACTACTCAGCGCAGCAAGGTA
TGAAAGCATTTGCGGATACC
>CL10097Contig1 (70-2.0-140)
GTTGCCGTTCATTTTATGTTTAGGTCAATATATGTCTCCTATGTGTTTGCTACTGGAGCT
TTTTAAGTAC
>CL10101Contig1 (71-2.0-139)
TAGAGTCAAAAATCAGTGCGCAAGCACTGCACTACAGTTGACATACACATTAATGGGTTT
TCATTTTGAAG
>CL10105Contig1 (82-1.7-140)
ATAATCACCTTTAACACTTGACAACAGGTACGCATTGTTCACTACCTCGGATGTTCATAC
TTCAGGCAAATGGACATTTTTT
>CL10108Contig1 (74-1.9-140)
TTCGCCTGCTAGATCCAACGGCCTCATTACTGCCTACGTCATTGAGTGGTTTGTCGATAG
AATGAGGAAGGCGA
>CL10111Contig1 (76-1.8-140)
AAGTGTGTGGTATACGCCACTAAATGTGGGGATTGGTTTTACGGGCAGACTCGTCCCATC
GAATAGCACCAACGGG
>CL10114Contig1 (72-1.9-138)
GTTCGAATAGGCATACGTGACTCTGTGTGATATTTTTACCGGAATACTCGACCGAATTGC
TAAGGTCCGATC
>CL10120Contig1 (71-2.0-140)
GCATTGTTTGATGCATAACCTCGTCACTCCCGAGTTTGTGGGTAAATTAATATGGGCCGC
GGGAAACTGGT
>CL10123Contig1 (79-1.8-140)
GCACTTGTGCACTCCTCTGTTTCCACTACGAGGTGTCCATTTCGCTCTGAAGGAAGGTAG
GAATAAAGGAGGGAAGGAG
>CL10128Contig1 (79-1.8-140)
TCTCCGTTATATACTTCAGAATATATCTTGTAGTTGAGGATTAAAAGTAATTCCAATTTA
CTTAGTACAGTCGACGAAC
>CL10131Contig1 (82-1.7-140)
TCTCCATTGCCAATGTTAACATTTCCTGTTGTGCAGTAGTTTGTTTAGGCAAAATTAGAA
AAAACGTTTCTTTTTGCTCTAT
>CL10144Contig1 (75-1.9-140)
TAATGACCTTGGTTGCTATCCTGCATTTTGCACATGGACTGTTGCTCTAGCAAACACTGG
GTGAATGGGAATAAG
>CL10149Contig1 (71-2.0-140)
AGGAACGCCTCGCTCTACTTATATCTTTTGGCTTAGGCGGCATAGATTTTTTTGTGGACC
TACTAGTTTTC
>CL10152Contig1 (80-1.8-140)
TAAACAGTTGGATGTTCATATGCGTGCCATTATGTGTTCGCGTGTGTTGGATGAGGTTCT
GAATAATCTGTTGGTATATC
>CL10155Contig1 (71-2.0-140)
GCTTCCATTTCATCAAAGACAGATCTTGGAGAGACATGAACTGCCAGATATCCCATTTTT
ACTCCAGACTA
>CL10160Contig1 (75-1.8-136)
GATGCACTCTGGTGCCGAGCACAAGAGCAAATGAGTTCTGGTGTCAAATCCCGACTAAAT
GAAGTGTTGGCACAG
>CL10164Contig1 (81-1.7-140)
CTTTTATGAAGATTAATTTGCCATTTGTGATTCATATTTCGTTTATGAGATTATTAGCAT
CGCACAGTCGTCAAGTGCCTC
>CL10168Contig1 (72-1.9-140)
ATACATTAATCGACCATTTCGTTGGGAACAAAGATGACAATGTGGAGTTCTACAAAAAAC
CGTAGCAATTAT
>CL10171Contig1 (85-1.6-140)
TTTAATTTCAATGAGCTGTCTAATCTGTAGTGCGTGTTAGCAGTTAAATGCACCAGCAAC
CGTAATCTATGTGTAACTAGATTAA
>CL10175Contig1 (81-1.7-140)
AGTAACTACAGTACCGCATAATGGAGGAATTTTATCTCATGAGCACGCGTATCAGCTATT
CGCCAATAAATACGCATTACG
>CL10179Contig1 (70-2.0-140)
GTAGCTGATCAACAAGAAGCGGCCCAAAAACACCATAAAGAATGTCGAACAAAAAAGGAA
ATACTAAAAG
>CL10183Contig1 (81-1.7-140)
AACCAGAAAGAATCATTCCCCAAGTATTTGATGCAAATGAACAGCCAATTTCGTTTCGAA
TCTATCGAAATTCTGGTATGG
>CL10187Contig1 (78-1.7-135)
GTCATAATCGGCAGGTTCCGCTCCCACCACGTGACCAGAGGCGGATTAAACCACACATCC
GTAGGTACAGCAAGTCAG
>CL10191Contig1 (71-2.0-140)
TTTCAGAAAATCTTCTAAAAGCGGAAAAACCTCGTGATGCCATTAATTTTTTGACCAGCT
TTTCGCAAACT
>CL10195Contig1 (73-1.9-140)
CATTGGCTGGCTAATAGCAGCCTCGATTGAAGCGCAAACCAAATCCGCGAGAAACTGGCA
AGCAACCTCCACT
>CL10203Contig1 (79-1.7-134)
TAAATGGCAGTTTTGCATATGTAAGGATATGGTTCCGCTACTGTTTCTCCTTGCCACATA
TTTCCAACTTTAGAGCTAA
>CL10207Contig1 (82-1.7-140)
ACCACAACACTAAACGGATATCCACTGCCTCCTTCCTTCCTCACCACTTCTCCCTCCTTG
CTGATCCCATTTACAACGAATC
>CL10211Contig1 (71-2.0-140)
ACGATATCTCTTAACCCACCTGTTTCAGATGGTGATGAACACAGCCTGTGATATGAGACA
TCGTGAAGTTA
>CL10214Contig1 (77-1.8-140)
CTTGTGCAGCACGATCCTTGAGGCTTATGAAGAAATAGCAGGAGAATTCGGTGAATAATA
CGTTTTGTACAGGAGAA
>CL10218Contig1 (72-1.9-140)
TAAATTTGTCCTCTATTCTATCCATTCAAGCAAATTGCTCCGATCAACGAACTACTTCTC
AGGAACCTAAAT
>CL10222Contig1 (76-1.8-140)
ACGGAACACTTGAATGGATAGTTCCACGTACCCCAAGCTCCGATAATGGTTCAACTGAAA
TAGGTATAGGTGTCTC
>CL10226Contig1 (81-1.7-140)
ATAATGAAACTGAAAATGTGTATATTGCTCGACCTTATAAGCAACTGATGGCGCATCAAT
GTTGTGAGTCATCATCAACTA
>CL10230Contig1 (81-1.7-140)
ATCTTGTCAGTTTCCTCTGACAGCATTATTTTTTTGATAGAGAGAGCAGGAGAGAACACA
AAAAATACACTCCATTGTGTG
>CL10234Contig1 (83-1.7-140)
TAGAGGACATGTCATACTCTTTGGAACTATACATCACAATGCATTGCGATCTTGGGTAGC
AGATATGCACTTGTGAATACATG
>CL10239Contig1 (80-1.7-139)
TCAAGACAGTCGGATGCGCCAACAGAGGGGGTATTGTGGGGGATGCCAAATCTTCGTGGC
CTCGGCTGTTACGCTTAATG
>CL10245Contig1 (79-1.8-140)
GTAGCTTAAACTCGGAGATTTTAGTCCTTCAACTTCGCTCTTATTGATAAAAGAACACCT
ATTGCGTGAGCGATCCTTA
>CL10251Contig1 (81-1.7-140)
TGGTAATGCTTAAAGAATATTAACTTTTAATGTATTCCACCGTGTACATGACCCTTGCTG
ATGTATAAGATGGTTATTCTG
>CL10254Contig1 (83-1.7-140)
CTTGCAAGGGTCTATGTAATTGAAAATAGTATTAAAAAGGGAATTGCTGGTATGTGCAAG
ACATTGACAGAATGATTGATAAA
>CL10257Contig1 (73-1.9-138)
GAAAGTGATGTCACTTTGCCGATCACAATGCTCCACGCCGTCGAGGAGGTGCCACAGCAT
TCCTCCTTTGTCG
>CL10261Contig1 (75-1.9-140)
ATAGTGCCAAAATAGTCCCTCAGAGAAGAGCAGGGACGTTGCAAAATTAGCAAGCTATTT
TGCTTGTAAGTGCAT
>CL10265Contig1 (70-2.0-140)
ACAAGGGAACTTTTAGCAAGGGTGTATACAATTGGGTTAATTTCATTCAGCGTAAAACCA
GTGTGTTAGC
>CL10276Contig1 (82-1.7-140)
TAGGCATGTCGATTCGACGGCAGTAAAGTGACGCAACTCATAAAGCGGCCGAACACCCGC
GCTCGAGCGCCACAGTAGGGCA
>CL10279Contig1 (73-1.9-140)
TTTCTACCCATCTGTATCTCAGTAGGCGATAGCCGCACTGGATGTTGAATCTTGTGTGCA
AATTCGTAGCCAG
>CL10282Contig1 (75-1.9-139)
AATCCACCCAAACATGAAAAGCCATTTAAGTGATAAACGAACGCCACATACCACCCATTC
ATTGCTCTTCACAAG
>CL10292Contig1 (77-1.8-140)
AGTTCAATGTAAATAAAAAATGAAATTACAAAGTATTCGCTTCTTGTGTTCCCCATAAAT
ACAATTGACAAGATCAT
>CL10295Contig1 (79-1.8-140)
CATGATTTGCGCAATCGAAACATGTAGGTGGTGGTGGTGTTGGCGCCGGTTGCAGACGAG
GAATTTGTGAAACCGCTCC
>CL10302Contig1 (83-1.7-138)
CAGCATCTTTGCTGGATGTTTAACCAAACTGGTTAATTAAAGATAACTAAACCCACTCCT
TTTCTTAAATCCCCACTTATGCC
>CL10306Contig1 (74-1.9-140)
TGAGGGAGTTGATCGTTCTGGGGCTAAAATTTTCTGCAATCCGTTCAGCTAACAATTGCG
CATACACTCGACGA
>CL10310Contig1 (72-1.9-140)
CCGTGTCACTGCTTCACATTGTTGAAGGGAATGCACATCACCCAGGCCATCGTTACGCGT
CGAGCATTACAC
>CL10324Contig1 (79-1.7-137)
CGCGCTATCGCCACTGAATTTGCCTCCGACTTCATTCAAATGGGATCGTCAGTTTAAAAA
GCTACGAAACTAACCACCA
>CL10327Contig1 (73-1.9-140)
GATGATGCGGATCCTTCAGTCTGCAACAGTGGATTTCATTTTCCCAGAATCATTATCTGC
TGTTGATGGAGGC
>CL10330Contig1 (78-1.8-140)
TGATGGAATTAAAGTAACGCCAAGGGCCACGATGCTAAAGAATCTGGACCGGGGAGTGGG
GAGAACGAAGAAACAGTT
>CL10339Contig1 (76-1.8-140)
AGTTGTCACCCTCCTAGGTGGCATGCACTCTCATCATATCGTCATCCCTATCCACTGCGT
AAGTCGTGTTAGTATT
>CL10343Contig1 (77-1.8-140)
AGAACAATTAATGACCACAAGGTGCATCCGCCGTTCGTTCATTGCCACTCAAGCGGGGAT
CCTCAACATTTTTGCAG
>CL10347Contig1 (79-1.8-140)
TCAGATCTTTGAAGATAACTTAGCACCCACAAATGTGGCATTTGTTCACGTCTCTGATGC
CGATGTAGGCGAGAATGCT
>CL10355Contig1 (76-1.8-140)
AGAGTGCAAACCATGGTTGCGTAGCGCCGATTGTGTCCACGTGGTTGGTGTCTTGGCAAA
TTAACCATTTCCAAGG
>CL10365Contig1 (75-1.9-140)
ATGCAGGCAGTCGAATGCTTGAAACTCAAGTTAAGCATAGTCAAGTGTGCCAAGAATCGT
TTTCCAGTCACTGTT
>CL10368Contig1 (71-2.0-140)
CACAATTATTTGTCAACTAAATGGTAAACTTTAAGTGTCTCATTTGTAATGGCATATGAT
GGTGAGAAATA
>CL10372Contig1 (77-1.8-140)
AACTACAGACTATGTCGTCGAGTGAGGTAACAACTGCCGAAATTTGAGTGATCTTGAGGA
GGAGGAAGTGGACGATG
>CL10376Contig1 (72-1.9-140)
CGCCAGTCTGACTGGAACACAGTGGGGGAGTTTGTTTCATTTCGCTAATGACTGTGGAAC
ACCAACCTTCCA
>CL10380Contig1 (75-1.9-140)
TTCGGCAGAAACATTGTAGTTGCAAAGTAGGAAGGACTTCTCACACCCGACTCTTCGCAC
ACTATCTAACAGAAA
>CL10384Contig1 (75-1.9-140)
GTGAAGGTCAAATCACAGGTGCATAACACAGGCCTACACAATGCTGCAAGGCATTTGTAC
TTTTCCTCCCTTAAA
>CL10388Contig1 (84-1.7-140)
TTCTTGGAATATCTGCTCCTGAAAAAGCGAAATCTGTCTAACAAACGAAAGGGCCATATC
ATTCATTCGTTGCTGCAAATGAAT
>CL10392Contig1 (79-1.8-140)
AAGCAATGCCATAGGCGATCTTCAAACGCATTAGACTGTTTTCACACTCCAGAGAAGGAG
ACAAGTCTTTTTCACATAG
>CL10403Contig1 (79-1.8-140)
CAACTTGCCTACTCAGATGCAGATTTTCGTACAGACAAAAGGATTGGCAACGCACGTATG
CACAGTACGCAGGCAGTAC
>CL10407Contig1 (77-1.8-140)
GCACAGATCAAGCCTGAAGCCGCACATGCGCAGTCAGTCAGGTTGTAAGACGATAGTGTT
AGTGAATGCGTAAATGC
>CL10411Contig1 (77-1.8-137)
CTAATTGACTTCACCTCATTACACGTCTCGTCTCTCATCTCTAGCGATTGCGGTATGGAA
GCCGTATTCTCCGTGCA
>CL10415Contig1 (72-1.9-140)
AAAGATGACTTATGTGTTAGTGAAGTCATGTCTGGCAGTAAATCTGCCAATTTAAAGCCA
AATATGGGAGTG
>CL10418Contig1 (78-1.8-140)
TCTAAATCTACTCTCTAGTTTCAAATGTGTCTTCGGATTCCTTTTCATAGAATAATTGAA
GAGTCCTTTCTAGTCTGA
>CL10423Contig1 (71-2.0-140)
ATGCCAGCAGCATTTAGATCTCCAAAACAAATGATGCTACGAAGGAGCTCATTGCAATTA
ACAGGCGGCAG
>CL10427Contig1 (75-1.8-137)
AAGCAAAACCAAACGCTCTGGTAACGAGGGACGAAAAGTACCGAAAGCAAACCCCAGTTT
CGAAGTGAGACACTT
>CL10430Contig1 (84-1.7-140)
GAATGCTCTTTGCTACATCGGTGAATTTCTGCAGCAACTTTTCTCCTATGTACACGTTTG
TGTGAACAGAAGGGTATTAGTTTA
>CL10435Contig1 (83-1.7-140)
TCATTATTAATTCAATATTTCTAACCTTCTGATCGTTAGTAAAACTTGTTTTTTAGCCAG
GCATAGCATGCAATTTTAGCGTT
>CL10439Contig1 (83-1.7-140)
AAGGGCCTTGGCCTGCAATTAAATACTCTAAAAGATAAACACACAAAAGATGATACCAGC
AAGCGTCCCTCACGGCTCCTACT
>CL10442Contig1 (76-1.8-135)
GCTCTAGACACGGTCCAGCTCTGTGCATTTGGCCTCTGGGGAGTCACAAAATGCACTAAT
TCAGCACATGTGTCCG
>CL10446Contig1 (80-1.8-140)
AGAAAAGGCAGTAAACAACTCCTGTTTGTGATGTGAAGGGCAACAATATGCGAACGTGGA
TTTGACCTCATGGACGGTGC
>CL10450Contig1 (79-1.8-140)
CGAAAACTTATTTAGCGACAATGTACAGCTGTCAGCTAAATAAATAATAAATAAATAATA
ATAAATAAATAATTATGTA
>CL10454Contig1 (74-1.9-140)
CGTATATCAATAAAGCAAAAATTGACTGCACGTCTAAATCGTGATTTGAAGAATGCTTGA
AGAGTTCTCGTGTT
>CL10458Contig1 (78-1.8-140)
ATTGAAGTATTGCTTAAGTAGGGAGAAAAAATAAGTGTTTTGCGACCTGTGCCATTGCGT
TAACCATTGAAAAGACCT
>CL10467Contig1 (85-1.6-140)
CAGGATTCACAGTCTTCATTTGTTAAACACGCAAAAGAATTCGCAAACATCGTTACTGCA
TAATCACGCATATACGGCAGAAATA
>CL10471Contig1 (72-1.8-133)
CTACTTAAATAAGTAATACAAGTGCGATGGCACTTCATCAATTCAAAATAGGGAAGTGGG
CCACGCTCCAAC
>CL10475Contig1 (78-1.8-140)
AGCCAAACCGTAAACGTCGAGGAAGATGTCGAAGAGGAGAAGGTCGACTTGTCGGACGAT
ATCTCGGTAGTTTATCGC
>CL10479Contig1 (80-1.8-140)
CAATCGTGGTGAAGTTGGACGACAATCTTACCAACCGAATCAGTAGATTGACACTTAGTC
TAACGCCACCGCAAACTACA
>CL10483Contig1 (74-1.9-140)
TTGGAGGGCACATTGGAGAAATGGGAGGAAAATGGGAAAGAGAAGACCCAATGCAAGGGC
AGTCATTCCCTTAC
>CL10491Contig1 (81-1.7-140)
TAACGATGAGTTTGAGATGCTGGAAGTATTTTTGTAACTTCCATAACAACAAAAACAACA
ACAACAATAACATCAACAAGA
>CL10496Contig1 (82-1.7-140)
CAGGTGGGAATGTACATGGGCAGTATCTCCTGCCCTCCTTTATTGTCCTATCTCTTAGTT
TAGTGGAGCATTGCATTAACGA
>CL10499Contig1 (73-1.9-140)
TGCCTGAAATTCATAAAGCCCGTTCCCGGTCTGTTTCTGCAACCTCCACTTGCCAATGTC
CTGACTTCAGATC
>CL10503Contig1 (82-1.7-140)
TTACATTTCAATGTTTACCTCTATGCTTTGCACTGTCCACGCTTTCGTGTTACTACCCTT
ACTGCCTTTGCTCTACGATATC
>CL10507Contig1 (85-1.6-140)
TAAATTTTTTGCTAAAATTTTAGCAATGGTAAATAAAATAGCTCCATTTTGTGATGATTT
AAACAGACAAGACATAAAGCGACGA
>CL10519Contig1 (74-1.8-136)
CAACAGCTTGCCATCTGAATTTAGTAGTGGTCGCGTTCAATATCGCTGTCTATCAGAGAA
TGCCACCGGGTGAA
>CL10524Contig1 (80-1.8-140)
TGTGAAGAGAGCAAAATTTACCTTTTGGTCTTAATCAGAGGGTACGTTTGCAAATCTACT
TTCTTTTTAAGCCGTACCAG
>CL10527Contig1 (84-1.7-140)
TCGTGCGCAAGCCCACCTTACTGACTGGTGCTGCCGACAGGGGGTGTATGGAGTGGTGGC
TCGGCGATGACAAAACACCCACGG
>CL10530Contig1 (85-1.6-140)
TCAATTCATCTATCCAACCACATACACAATGGCACAAAAATCCGATTTCACGTAACGATT
TGTAACATATTTCTTCCCTACAATA
>CL10538Contig1 (74-1.9-140)
GAAGTCCACTTCATCTCCAGTTCCGAGTAGGGCAAAATTGCGTCACCTTCAAGGTTTATC
TACTCCCATTCAAA
>CL10545Contig1 (78-1.8-140)
GGTTTGAGGACAGAACTGTGCCAAAATGTGTGGTCTTTAAGTCCTAACTACCACTCCACT
GGAGTAGCAACGGCCAAG
>CL10548Contig1 (80-1.8-140)
AGTTGCTCACACATATTGCGGCTGCTTTGTGGCTGCCTAGTCTCCAGGACATAGTAGAGT
AATTGCAATTTCAGCTTCTT
>CL10555Contig1 (71-2.0-140)
AATGTCTGCTATTGTGAGTGAACGGAAGTTTACATTGTGAACCGTGAATAAACTTTTCTG
TGCAATTGCAC
>CL10559Contig1 (70-2.0-137)
CTAGGACTGTAAACTATGTATAACATCTATCGCCACCACCACAGCCATTGCTGTGTCACT
GCTAGAATGA
>CL10563Contig1 (73-1.9-140)
TGCGATAATCGCCAAGACTGATGACTGCTAGGAGGTCTGTTACAAAGTTCACACTTCCAT
GCCATCTAAGCTG
>CL10567Contig1 (80-1.8-140)
TTCGAAGCTGCAACTGTATCTGTGAATAGCCTAGGTGGCCCCTACGCTTGGCTTTACCAT
GTTACTGAGAATAACTGGTG
>CL10570Contig1 (75-1.9-140)
AAAAATAACAAAATATCCTTTGATTTTGAGGATTTTAATAAGTTGAACACCTATGCAGTA
TGAGCCCTTTTTGCA
>CL10574Contig1 (77-1.8-140)
AAAGAAGTCTCTGGCAAGGGTTTGTTCTTCCCAATCGATGACTGGATGAGCAAATGTATC
GCAGCATTGGTCAATGT
>CL10579Contig1 (82-1.7-140)
AGTGCACAATGATGATGAATATAGAATGTCTAGCGAATGATGCCAATTTATTCTGTGCCA
TTTCTACGCAACTGCTATGAAA
>CL10583Contig1 (76-1.8-140)
TCGAAGCAGGATGGTGTAATAGCGTTGGCTGCTGACCTAGAGCGCTCCTCATATCACTCA
CACTATGTCGTTGGTA
>CL10587Contig1 (70-2.0-140)
TTTGGCGAAGCAACTGACAAAATTGCCCAGTGATTGAATAAAGTTGTCCAGGATCCAAAT
TGGCGAGCAA
>CL10591Contig1 (71-2.0-140)
CATTACCATTGTCACACGTAACCATACCGGCTACACAATCCCTCAGTACAGCATTACACT
ATTGCAGTGCT
>CL10595Contig1 (70-2.0-140)
CGGTTTATTCTGGCAGTGTTTGCCCTTCTTGTTCTTCATTACCTTTCCCTTCTACGCTCC
AAGCACGTTG
>CL10599Contig1 (72-1.9-134)
TCTTCTCTCGACTGCCTCGCAAACAGACCACCTCGCACATTCGCACACGGGTTCGCTTCA
CCTACTGTAGAC
>CL10603Contig1 (71-2.0-140)
ATAAAAGAATGTTAAGCAAAATTCGCCAATGGATTGGTAATGTGGTAAGGCAAGAATAAA
TGAGGAAAATG
>CL10607Contig1 (78-1.7-133)
ATCATAACCCACTGTGTTATTTTAAAGTGCGTCGTACAAAACATGGATTGGTAGGGTCAT
CTCCGCACTGCCTACTAC
>CL10612Contig1 (78-1.8-140)
TTTCTGCCAATCTAACGAATCTTTTGACAAGAGTTGATTGGACTTAAAGATAGGAGGCGC
TACAGGTATCTCAAGGTG
>CL10615Contig1 (78-1.8-139)
AGCTTGCCTAGATCCCTTACCCTCTCCATTCCTGCTCACTAACTCTCCTTTTCCAAGCTA
TGATGATGTCTCGGAAAT
>CL10619Contig1 (76-1.8-140)
GACACTACATATAAGCAAATTGCGTGTGGATCAGAAATGCTTAACACTGTTGCTTACGTT
GCTTGCCTTCATCCTA
>CL10623Contig1 (71-1.9-136)
ACACTTCTCCTACGCTATCGACACCTAAAACAGCACCCGTCAGAAACTGCCAAGACTTCA
TATTCACAAAT
>CL10627Contig1 (83-1.7-140)
AGAGAGCTACAGAGGCTGAAGAATCTGAGTACGGAAGTATGCAGATAATTCATTCAACCC
CAGTCTTATCTAAAAATCATTAT
>CL10636Contig1 (72-1.9-140)
TGCTGAACGTAGTATATCAGAAGGATGCCGTCTCGCTACTCCACGTAAACGATTTCGGTC
ACAGTCGTTCGC
>CL10641Contig1 (85-1.6-140)
AATGGGACTAGTTATTTAAAACGCGAAAATAGTTAGAATTGTAACTTAAAGAGCATACCA
ACATACTGCATGTCAACAACAAAAA
>CL10644Contig1 (75-1.9-139)
AAATGTCGGGTTTCCAAGTCCTTGGTTGTCTATCAAACTTTTTTCGAGATCTACTGCTAA
TTTATATTAAAATGT
>CL10647Contig1 (83-1.7-140)
TTCTAGAATTTCTGTAAAGTAGGCCACATTTAGCTTAAAAGTATAGACGACAACTGAGGA
AGAATGAGATGCACAGTTAATGG
>CL10652Contig1 (83-1.7-140)
CAGTGGAGATTGGTGCATCATGGAGAGACTCCACAAGACTACCGTATTGCTGTTGGCCCG
GGGAATCGGTCGCTTCAAATAGG
>CL10661Contig1 (80-1.8-140)
TTGAAAAGCGGGACCGCAATTCAGGCATTCACACTCACAACATTTGAGGTTAAATGCAAA
AATTCACTCAAATTTTGTTG
>CL10665Contig1 (79-1.8-140)
GCATAATATTGGGTTGCAGTGCACTTTTTAATGATCTTTTAAGGGAGGATTGTTGTTGAA
GCGGCATTTTTCCCTTGCA
>CL10669Contig1 (80-1.7-138)
GCCAAATTCATTCGGTGATCCTGAAAATTATTGAACACTAATAAAATTTGTTAATTCAAT
GGAAAAAACAGCACATAAGA
>CL10673Contig1 (80-1.8-140)
TGCTCGTTACTGACATGAAGGGAATCAGTTGCTGATGTTGACAGTGACGATATTGTTGTT
GCAAGTGATGGATGATTGCG
>CL10676Contig1 (72-1.9-140)
AGTTCCACTGCTATTCGATACTTGTCAAGGAGCTTCATTGACAATAAGCATAATTTACTG
AGGAAAAACCAA
>CL10681Contig1 (74-1.9-140)
TTTGCAATACGTCTTTAACATCAGCGGAATGGTTAATTCAAACTCTAATCCTGTTAAATG
TTCTGAAGGGCTCT
>CL10685Contig1 (81-1.7-140)
GCCATCTAGAATAGAGGCTAAAAATGGCTTCGAATAAAATACCAAATTCCTACAAAACTA
AATGGAAACAGGCAAAAAAGT
>CL10689Contig1 (85-1.6-140)
TGGAAAAAATTCAACGTTCGCATTGTGGCGTTTTCTTCGTCAATACTGGGTTGGTTGAGC
AAATTTCATTGACGACCCTCCGAAT
>CL10693Contig1 (78-1.8-140)
TAATGTGGCTTCAGAAGAACGGACATGAGTGAAACCAGCCCAGCACCCAGACTGTGTCCA
CAAATAACGACAGGGTAG
>CL10695Contig1 (75-1.9-140)
TTTAACACATATCTCTTGTCATTGTATATTTAGCCATGTAAATCTTCTAAATGAATATCA
AGAAACATATTCCAA
>CL10703Contig1 (74-1.9-140)
ATTGCGTGTGCTGGCCTCGTCGGCTTGCCAACAATTCGAAAGCCTCACACTTCTAGACTT
CGGTAGCCTGCAAA
>CL10712Contig1 (85-1.6-140)
CACTTAGAAGTCACTATTGCTTCAAGGAGAGATGTCATTCAATCTAACTACTTACAGTAA
CAGGCAGGAGTTATGTTCATGATGG
>CL10715Contig1 (70-2.0-140)
GGATCGCTGACACCACTGAGGCACACCGCGTCTTCAAAAAAGTTAATTTTAGACCTAATG
GATAATGATT
>CL10719Contig1 (79-1.8-140)
TAATATAAGCATGCTTGAAGAGGCATTGCTAGTACTTGTTGGGCGCGACCTCTGATTACC
CGAAGCACTTACCTCCAGC
>CL10723Contig1 (82-1.7-140)
CACTTCTCAAAGAATCACCTCAGCCCTGTTTAAATGATACAGGGAAAATTGAAAAGTAAG
GAGGTATTCTTTAAAATGTGCA
>CL10725Contig1 (73-1.9-140)
TACCTCACTTTTACTTCACATTCCAGCTTCAATGTCACAATAAGACAGCTCCAATTACTC
CCACTCAAACTCA
>CL10729Contig1 (82-1.7-140)
ACCTATTTGTCTGTCCACCTCTCCGCCTGCCCACCTGTCCGTCCATTTGTTTGTCAGCCT
AAGTGCCTATTTATTGAGAGCA
>CL10732Contig1 (77-1.8-140)
ATAGGCAGTTGAAGAATGGTACTGAGCGAAAATTGTGAGAAATGGAGGGGGCCGTGCAGC
TAACAAGTCTGAGAAGG
>CL10736Contig1 (79-1.8-140)
TCCATGGTTCATTGGTCCGAATTGTAGTTATCTTTGGGATATTTGGCTCAAAAATTGAAC
TCAGGACCCAGATTGTCTA
>CL10740Contig1 (71-2.0-140)
CTCTTTGCACTCGTGTGTGCATCCCCTTCATCATGACAATGGCATAATCTTGTTGCAGTG
GCACTGCCCTT
>CL10744Contig1 (72-1.9-140)
AGTGGAGTTCTGCTTTGCTGCTTTGATCTCAGCCTTCGTACTCCTTTTGTCATGAAGTTG
AAGCCACTTGGC
>CL10748Contig1 (74-1.9-140)
AAAGTAGGCAGGCCAAACGATGATGTGGAACACTTTCCCCATTTGCAACTCCTCGTTCTT
CTCCTCCCCTCTAA
>CL10752Contig1 (75-1.9-140)
TGCTAACGCCACGGTGAACTAGACAATCTTTGTACAAAGGTTGTCCACTCTCATCAGTCC
AATGCTTGAAGGTCT
>CL10756Contig1 (80-1.8-140)
GGTGTGATTTGAGCTTGAACACGGGCGATGTTCATGTGGCAGTATTGGTGGATGAGATTG
TACACTGGAAGTGTAAAGTG
>CL10759Contig1 (73-1.9-140)
CAGTCTAATTTCTAGTGCATAGGGACAATATGAAGCCCGCTTTGTAGCAGTTAAATGACT
ATTCAACGTCGGT
>CL10763Contig1 (71-2.0-140)
GTATGTTTTTGCAAAATTTGTATTTTACTGATTATATTATCTTTCATAATTACAAGTTCT
ACACCGGCAAC
>CL10768Contig1 (72-1.9-139)
TTCGATAATATTTGGGTGGTGAAGGGTTTTGAGTATATCCGCTTCGCGTGGAGCCTTTTT
CAAATTCTCCTC
>CL10771Contig1 (79-1.8-140)
TCTCACTTAGATTTCTAGCTGCCATTCGAGCTTCGCTCTCGGAGTCTGATAATTACCTCT
TTGATGAACACGAAGATGA
>CL10776Contig1 (83-1.7-140)
GAGTTTGCTCTGAATACATACATGCATATGCATTGAGTGCAGCCCTTTGCACACGAATGG
AGAACTTCTCGCCTTTGTTTTTT
>CL10780Contig1 (77-1.8-140)
CATGAAGTGAAACACAAATGACAACGTATAGTAGAGAAAAAATAAGTAGTATCAACGTGG
AAGGAATGTCAGCGCAA
>CL10784Contig1 (81-1.7-140)
CTAACTGATTTAGTTTATGTTCGCTTTGGATGGCCACCTTTCAATCCTGGGTTTTTTTTA
AAACCTTGTTTACCATCTAGC
>CL10787Contig1 (78-1.8-140)
TGATTACGAGCCTTGGACGTCATCCATCCCCGAGGGGAAAGTGTACTTTAAGCAAGCAGA
AACCTGATTACCGTGACC
>CL10791Contig1 (71-2.0-139)
GGCCAGTCATAGGAGCTTGCATTTATGAGTGAGCCCGAGTAGAGGATGCAAACCTTTTTG
TTTGCAGTGCT
>CL10795Contig1 (78-1.8-140)
AATTGGAGGCACCTGAGAAGGTGGCCACCGTGAAAGTGAAGGGCATGATGGTTGACACAC
TTAGAGAGAATGTGGGCC
>CL10799Contig1 (74-1.9-140)
ACGTTTTACTTGGGGCTGGACAGCGCCCTACAGAGGGTCCTTTTAATATCAGTTCATGGC
GCATTCTCCCGAGA
>CL10803Contig1 (76-1.8-140)
GCGGGTCGGTGTGAAGATGTCAACACCCCTCGTAGAGGCTTGTGACAACAGGAGCAGAAT
ACTCTTGTATTCTTGC
>CL10809Contig1 (71-1.8-130)
TGGCTGCACTAAATTGGCGCACACAGACTGGTGGAGGGCAAATCACCACAATACATGCGA
CATATAGTGCC
>CL10812Contig1 (70-2.0-140)
CCGCCTGGAATAACGATGTCTGGATGGGAATGAACTCCGTGTGACATGAGTTACGGTCAT
TAGGAGTAGT
>CL10816Contig1 (79-1.7-134)
TTTGTTGTTATACGCGTAAGATTGCAGGTGATGCAATCAGACAAGAAGCTGCGTCAGCCC
TGAGTTTTGCGTGCTTGGG
>CL10820Contig1 (76-1.8-140)
TTAACAAAGTGCCCCTTTCTTATAAAAGACTAAGACCCCATTGCCGATTGTAGATCACTG
ACACTATTTGAAGGTC
>CL10824Contig1 (72-1.9-140)
TTAACATCAAATAAATGGCATTACATATTGTCTTCTAAGGTGTGTCAGTACATTTGGCAA
CGACATTTCTTT
>CL10827Contig1 (75-1.9-140)
TACACAGGAAAGCAATACATAATACGACGGGGATTGGGCTCGTCGTCGTTGCAGCGCTAC
TGTATCGATCGGTCG
>CL10830Contig1 (70-2.0-140)
GATTTGGAACTTTTCAGCACCAAAGGCATTCAAATTAAATGTAGGGGGAAGTGGATTGGT
CAATGTACTG
>CL10834Contig1 (75-1.9-140)
CATCGCGTGAAGTACAATGGATTAGCTAACGTCGAACAGTGAGGTCTATAAATATGGATG
TCTGGGCAGTAGTAT
>CL10838Contig1 (78-1.8-140)
CTATTTCAATTGTTTCGCGGCTAGTGGCACTTCAGGAGTTAATAGCGTTCCTGTAGAACA
CGGGACTAGGGTTGTTTC
>CL10842Contig1 (78-1.8-140)
TTAATCTGCAGCAGGCGGTGTAACTTAACTAGAGTTCTTGAAGGTGTGTGAATCTTGCTT
CTAGCATCTAACAAACGA
>CL10846Contig1 (72-1.8-132)
GCCTACAAACACACACACACACACCTACGCAGCGCATGTATCCGAGCATCTCAATTGTGC
GCCTATCTGTGT
>CL10854Contig1 (85-1.6-140)
TTGTCTAATTTGAGTGGCAATATTTAATTCAAACACACGAGTCAGATTTAGCGCTGCAGT
CCAAGCTGCCATTCCCAAGACAAAA
>CL10858Contig1 (74-1.9-140)
TTTCTCTTTTGCCTTAAATCGAAATGTCTGTCTCATCTCGTCGAAAGTTTTGGTCATTCA
GTAGAAAACATTAC
>CL10862Contig1 (77-1.8-140)
GTACTTTTTCTTCCGCAACAACACACTCGCGCTTCGCATTCAGAGCCACCAATTCGGCCT
TTTGAGCGCGGTCAATG
>CL10870Contig1 (84-1.7-140)
GATTATGTTTGTGGTACTCATTCCAGGCCTGCATTTTTGAGAATCACATGTTTCTTCTAG
ATATTTTCTCGCTCCTGTTTTGTA
>CL10874Contig1 (75-1.8-136)
TTTCGGCGCATTTAGTTTATGAGAATACAAATTGTCAATTTGCAGCCTGGTGAAGTAAGA
ATCCGGGATATCATT
>CL10882Contig1 (82-1.7-140)
TTCTTCAGGGTGCCAGCTATGTGGAGCACGAAGCGTGAAATAGCCTTCGGTATGCCATAG
GTGTAGCAGGCATTGTAGCACT
>CL10886Contig1 (85-1.6-140)
GAAATAAAAGAGGAAACTTAAAGAGCAAATCGCAAATAAGCTTGCCAACATGTCCGTTTT
ATCCACCTTCCCATTACATCCTACA
>CL10889Contig1 (85-1.6-140)
CCGTAGCGTTTTGCTTTTGTTGGATGAGTACGGAGTGCATACTAAGGGTTACTTCATGGC
TCTGCTTTGCAGTTCCGATTTCTTC
>CL10894Contig1 (80-1.8-140)
TAATCCAACCATCAAATATTCCTCGGAATTAAGTTATTGGTAGATGAGGGGTGGAACAGA
CTCTACTAAGCGGAACAAGG
>CL10898Contig1 (78-1.8-140)
TACGTAATTAGTTTGAAATTAAATTAGATTAGATAACAACAAAATTAATGCAATCCTAAT
AAGTGTTAGAAAATCCGC
>CL10902Contig1 (82-1.7-140)
CAACTAAATTCAAAATACCGAATAAATAGCGATGGCAATATTTCCCACTCTTTTAAAATA
AGTAGACATACGCGCTTCTGGA
>CL10906Contig1 (80-1.8-140)
GAGATATCAAGCTTCCACAACTTATATGTGATATTTTGAACCAAATTGTAAAAATAGTGC
CGACGGTGATGTTCGAAGCC
>CL10910Contig1 (81-1.7-140)
TTTCGCTGGTTTTTTCGGATGTTGAAACTATTTGGCCTGCCCATAATTGAGAGGCAGTGC
TGATTGTTTCAGTTTCGGCGG
>CL10914Contig1 (77-1.8-137)
TCATTATTCGGGTGGGAAGAGATTATTCTGATTCTAGCAGTGCGCCACGGTAACCCATCA
ATAGCTCTAGGGATGGC
>CL10917Contig1 (78-1.8-140)
AGTCACCGCCGATAGCTGGACACGTTGACGTCTTCATGTAGTGCACAAATGCTAACGAGT
TGTGTCAAATAATGATGA
>CL10921Contig1 (76-1.8-140)
CATTTGATTTTATTGAATCACACTCAAAGCACAACACCTACTAGGAGTTTTAACCGAATT
AAAGCAACGGTTATAG
>CL10924Contig1 (76-1.8-140)
AGATGCCTGTAAGGTGAAAAGACAAGCTTACATTGGATACGAAAGCCTAAAAACAGGGAA
GCTGAAACAGAAATGT
>CL10930Contig1 (75-1.9-140)
GACTGCTCAGTAATTAATGATGCCGAGATGGAGGTTTTAGATGTGATTGTACGAGCAGAT
GCAGCTGCACCTACA
>CL10934Contig1 (83-1.7-140)
TCATCTCGTTCACCTTAACTCATATGAGCTGATCGGGATAAGTACCTACTCAATCAAGCC
CATCGTGGAGAAACTGAGGCACT
>CL10938Contig1 (83-1.7-140)
GCTTAGCAAACTTTATCTCCATTTTTTGTTCTTCCAGCCATTTTGTAGAAAAGAGTTTGA
CAAAAACTACCAAACACCACAAG
>CL10942Contig1 (71-2.0-140)
AAACTTTGCAGAATCTAACCATGCTATGCGTAGCATTACTGAACTGTTGGCAAAGCTCTG
ACTGCTCGACG
>CL10950Contig1 (78-1.8-140)
ACTTTTCTGAAAATTCACATAGAGGGCTGATTTTAAAAATATTAGAATTAACGGTGCTGT
TTGTGTCAAAGCAAATGT
>CL10954Contig1 (82-1.7-140)
GATCCCATGTCCCGTGCCGGAGCCGGCTGCTGCAAAGCACTCGCCTTCGTGCGGCAATTC
TTGAACACCTTCAGGTCAAACC
>CL10957Contig1 (73-1.9-140)
GTCAATCGGTGGCTTTCAAGCATGCACAGTCATCAAGCACTCAGCTTTCACCACTAAGTC
TGTGTAAATCACC
>CL10960Contig1 (75-1.9-140)
AATTGTAATATTTTGTCATCTGACAGGACTGTGCTTAGCTACGGCAGAATGAGAGTAATA
ATTTGAGTTGTTTCA
>CL10966Contig1 (82-1.7-140)
AAGCGATATGGGCCTAAGGAATGCGAACTTGTGTGGAGATGACTAGTGATACAGTGGTTC
ACTCAGCTTTGTAATACAAAAT
>CL10969Contig1 (78-1.8-140)
TTATAGAATGACATACATATCAGTCAACAGATCCGCTTACCATGGTCTGACAGGGTCCAG
AGTTCAACCAATTGTGTT
>CL10975Contig1 (79-1.8-139)
TTCAAAAAATATCCCTCCTGTCGTTCTGCCAAGGGTAAGTGTGTTGTGCGGTTTCATTTC
ATAGTACTAGTATCTTTAT
>CL10979Contig1 (73-1.9-140)
TTTTACTTTTCGCATTCGTAATGTTTGCCAAAATTTGTTTTATTCATGGTATTTTGCTCC
GCTCTTGTGACAT
>CL10983Contig1 (85-1.6-140)
GACATTACTTGCATCAGCTCATCAATCAACCACGCAGAATCCCAGCTCTAGCTGAGTTTA
TATGAAAGTTGATACACCACAGAAG
>CL10987Contig1 (84-1.7-140)
CATTGAACACCACGCGAGAAAGATTTGGATTTGACTTATCTGCAACTAACTGACAAAATC
GTGCAAAATCGGCTACGGTAGCCT
>CL10991Contig1 (71-2.0-140)
GACCCACTTCGATAGAGGTGGACCTTTGTACAAAAAACGCAATTCCAAGGAAAGACGCGA
AATTCTTGACG
>CL10999Contig1 (79-1.8-140)
GCTAACCAACATTTGCATGATCGAGTGATCCAAATCCTGCCGACCTCCCAATTAGGCAGT
CAGCAGGTGAAGACTTCGG
>CL11007Contig1 (82-1.7-140)
CATTTTCTTTCTCCTTGAGGACATGGCCAAAGTAAACCGCATGTATGAGACAGGTCTGCC
ACAGTTTCTCGTACTCTTTAAC
>CL11011Contig1 (77-1.8-140)
CAACCAAATAGGATGTGTTTCCCCATAATCCCAAGTATCTATTTGAATGCATAAGTACAT
TCAATGAAGACCTGTTT
>CL11023Contig1 (76-1.8-140)
TCCTTGCCAGCATGCGTGCTCGTGACAATGCGGACCAGCCCTGCCAGCATCGAATTTCTG
CACAACTCAGACGACA
>CL11027Contig1 (77-1.8-140)
TAGTTTTGCCGATCAAAGAGAAAAATTCCGAATTCTAGCAAATAGACATTTGGACTGAGC
AAAACCTCTTTGATAAA
>CL11030Contig1 (74-1.9-140)
GTATCATTTAGGGCGCGCAATCGACTTAATGAGTAAATAAGAAGGCGCTAATTAGCGCAA
TAAAATGTAGACAA
>CL11034Contig1 (71-2.0-139)
GCATCTGCTAGTTTTGAATTAACTGAAAATATCCCATGGGTAGTTGCTTTCTCCCAACCT
CATCTCGTTAC
>CL11038Contig1 (73-1.9-140)
ATAAACTGCATCCTAGGTGACGATGTTGGAACCTCTCTCACCTACGAGCCATACTTGAAA
ATCCATTGGGCTC
>CL11042Contig1 (82-1.7-140)
CGAACCCTTATGGGTGTGTGATGAAATGTCCAAATAAACAGGCGAGACAGTGTTGGACCG
CACCTCGTCTGCACTTTTTGTG
>CL11045Contig1 (76-1.8-138)
GAATTTGTCCTCCATAGACTTAATCAATCCCCTAATTTACTGGATGTCGACCCAATCATT
TTCTATTTAACGGAAG
>CL11049Contig1 (71-2.0-140)
CACAATGATTCTAAAGAACTTTCGAACAGTGAAGATACGATGTATGAAAGGAGAAAGCAT
TACAATGAGAT
>CL11054Contig1 (72-1.9-140)
AATCCGTAGGCCACTGCTGTAGATGATTTTAAACAAGGGCACATTTTATCCGCCCATAAC
CCCAATTTTCCG
>CL11058Contig1 (74-1.9-140)
AGAGGTAGGAGTGAGCGGTTGAGGTATGACATTGAGCAAACCACAGTGTCTGGCTGAAGG
CGAACAATGGCCTA
>CL11062Contig1 (84-1.7-140)
AAAATAAGTTGTTGGATCAGGCTACTAACAACTAGGGCATTGGGACCTAGTTTCCACTTT
CGCTTTTCCAAATTTTCCCCTTTA
>CL11071Contig1 (82-1.7-140)
ACCAACATATTGATAAAATGATACAATTTGAGGACAATGTCAGGAAAAAACAGAAAATTA
GCCTTTAAAAAAGTAGTCGGTA
>CL11077Contig1 (77-1.8-140)
ACATTCCCTTCTAGTGATAAAATCCCCACAATCAATGGTAGATGCAACACGTTCAAAATG
CCCTCCTGTCCTCCATT
>CL11078Contig1 (78-1.8-140)
ACGCTCCTACGCTTTGCACACGACTTGGTAAATCTGGTGAAAACCACATGGGACTTGGAG
GTGTGGAATATGAAAGCG
>CL11086Contig1 (76-1.8-140)
AGTTGATCTGCATTAACACCTCCCAGTGTCCACTTGGTCGCAAACTTCATTCCTCATCAC
ACGAGTGATAAAATAG
>CL11090Contig1 (73-1.9-138)
ATTTATATGGCTATTTAATCAATTTTCAAAGCTATTGGAGCATTCAGTTGTGCACTTCTA
ACAATTTAATAAG
>CL11094Contig1 (71-2.0-140)
TTCAGAGGAATTACCGCTGTGCAGGTGGGCTGAGAACCATCACTAACGGGCCACCCTACA
ACGCCTGATTG
>CL11098Contig1 (74-1.9-140)
TACCTATATTTTGTATTTTAGTTATGTGTTAACCGGTAATCGTGAAGGTGTGATACACTA
GTTGTTTAACTCCC
>CL11106Contig1 (85-1.6-140)
ACATTTGCTTACACCTACATCATATGAAAAGATACTGATGAAAGCCACTACACTGTCGGT
TTTACAATGTAAAAACTTTCAGAAA
>CL11110Contig1 (71-2.0-140)
TCGAAGATAAAAACCATCAACGTTATATAATAGGCTCACTAATTCGAGGAAAAATTAAAC
CTCTTCCTTCA
>CL11116Contig1 (85-1.6-140)
ACTCACCTATCTTGAATGGCATTGACGTACAAGTTGACAAACCAACTGAGTGAGTACTGA
TACATGGGATCAATGTTAGGGAGAT
>CL11121Contig1 (81-1.7-140)
TCATTGATTGCGTAGATTGTTCATGTTCAAATGGCAAAACCGATAGCTATATTTTCCGGT
TTCTGAGTAGGGATCGAGAAG
>CL11123Contig1 (75-1.9-140)
ATTACCACTAAATTTGAAGTGCTAAGAATCTTAAAGTGAATAAGATACACTTTCAATCGC
TTTACAATTTGAGAA
>CL11127Contig1 (76-1.8-140)
GAGGGGATTTAATCCTTGCTGCTAGCAGTAAAGGTTCAAGTACTAGATCACTTAACAATG
GTTTGAAAGGTGTCTC
>CL11137Contig1 (79-1.8-140)
GTGCTGCCCTCACCTAAGTCTACTCACGCCTTAAATGATTTAATAGGCAGAAGAAAAGAT
GACATTAGATATGACGGAG
>CL11141Contig1 (76-1.8-137)
TTACCTGATTGGAAAAGGGGAATTAGGCAGAAGGAAGGAACAGCTATGGATGAACGGAAG
TGCTGGGTTGTATTCA
>CL11145Contig1 (84-1.7-140)
ATGCGTCACAAAATCACAAATTCACCTTTTGATCTGTGCTCAATATTTTATTGCGAATTG
TAACTCGTTGAATGGGCCACATAA
>CL11148Contig1 (82-1.7-140)
CATTTATTGAATCCTTTGCTTTGGTTGTGCGTACACTTAAGGCTCTGCCTTTGTACTTCT
GTTTGGCGGCGTGGCCTCCGGA
>CL11152Contig1 (81-1.7-140)
TTATTACCATGCTTCTACAATGAGCAAATGACGCAGCAAGTAAACGTGATCCAGTGCATC
TGCTACTGATTGCACGTTTGT
>CL11156Contig1 (78-1.8-140)
TATCCATCGGTCACTGCAGACTACCTATACACCCACCCACACCGTCCAGTTGTGGTGTGG
TGTGGTGTGGTGTGGTGT
>CL11160Contig1 (81-1.7-140)
ATTGGATTAAGGAATAGAAGCTAAGGAGGCGCACCATCTGCTCCATTTTCCTACTCTGCC
AACATATTTTCCTTTTACTTT
>CL11164Contig1 (76-1.8-140)
GCGAGACCAGACCTACACTACTCTGCAATGTCCTTCAAGTCATTCTTGCCATATCACTTC
TCAATTCATCATTCTC
>CL11168Contig1 (72-1.9-140)
CAGGAATTAGCATTCTACCTTAGCACTGTGCCTCCTCTTGTCTTCAGAGAAGTCTTGAGG
CGGAGCAGAAAG
>CL11173Contig1 (75-1.9-140)
CAATTTCTGCCACGCAAGACCCATTGGCGAGCATTCATTTCACCATAATTAGCGTTTTAA
ATTATACAGTTCGTC
>CL11178Contig1 (70-2.0-140)
TATGATGCCATGTTAAAGCTCAGATACTGGGTTTGAAAAACTTCCAGCTCATTGATCATC
CCTTGTTTGA
>CL11181Contig1 (78-1.8-140)
CAGCATTGTCATCTCCGAGGGGGCTTGCAGCTGCACCGGGACAGTATGGGCTCGCAGTTT
CATCTGAACACTGGGTTG
>CL11185Contig1 (79-1.8-140)
GGCACACCAAGCCTTAACGGATTTTAACACAGAGAAGTGCATTCTCTTGTCAAATGTGTT
AGCAATGGTAAATCCGTAA
>CL11190Contig1 (82-1.7-140)
TCGCCAATCACTTTGTCTTCAGCAGTAGTCAAACAGCAGTGCCTCTCTCTTCCACATAAT
CCTTTCTTCTAATCCGATCGCA
>CL11193Contig1 (83-1.7-140)
TGTGGTTGTCTAAACCTGACCCAATGGTGAATTGAGAGTCCCTGATAATTTTTTTCGGTG
TGCTCTTAAACCTTAGTTGGGCT
>CL11197Contig1 (76-1.8-140)
TACCACTTGCCGTTAAATTCAGGGTGATTTGGTAGCAGGAAAAGGGATGGCAATGGTATA
CTTAGACCCCACATTC
>CL11201Contig1 (73-1.9-140)
TAAGGATGTTTTGCTCTTTTGAATTTCTATAGTCTTTTGATCAACTACAAATGCGTATTC
AAAACAGCAATAC
>CL11206Contig1 (84-1.7-140)
TTTGTTAACACCAACGCGCATTCGCATCCTCCCACGCCTGTCTAGCACCGTCTTCCCAAG
TGAATTGATGGTTGGGTGGGAACG
>CL11210Contig1 (70-2.0-139)
CATGAAGTCCGATTTCAGCGAAGGTAGGTGTGTTTTCGTTGGCCTCTTGAAGGTGCACGC
ATGGCAAGGA
>CL11214Contig1 (78-1.8-140)
GATTGTGCTATTGCTTTATAAGTGCCAGTTAGAGGCTTTAAATACCAAAGGAATGACGGC
CCCGCTTTGTACTCTACG
>CL11218Contig1 (81-1.7-136)
AAGTAATCGCTGGAGAATTGTTCAGTATAACAAACAAAGAGAGTTTTGTATGTCTTAGGA
AAAGGCAAACACGAGAGCAAA
>CL11221Contig1 (83-1.7-140)
TATCGTCTTTTACATTAGGTACAATTGCCGAAGGAAGCATCCAGGTAGAAGTCCATGCTA
AAATTGGGCATTGTGTGTTGGCA
>CL11227Contig1 (71-1.9-137)
TTGGAAATGGATTCACAATGACGCCCTTAGCACCAGATGAAAAGACAGGTTTTAGCTCAT
AAGAGTTAGCC
>CL11231Contig1 (75-1.9-140)
GTGCTTTGAATAACTGTTTGTCATGTTAGATTTAAGCCACTGCTAATTATGCCTCCAGTC
TGAATTATGTTAACT
>CL11235Contig1 (72-1.9-140)
TCGGGCAATTTCATTGTTTAATTTTCTTTATCAAGTTGTGAATTGCACTCAGAAATGTAA
GATTTTGCGGAC
>CL11239Contig1 (78-1.7-136)
CTCCTCATCCCACCACCGTCTCTCTCTCGCATTCGCCAAACACTTCTCATCTCTCTGCTT
CATCGTCACCACCAAAAT
>CL11244Contig1 (81-1.7-140)
TCCTGTTTTAATAGAAGCTGATGTCATAGTCTTGTTCTCAGTGCTTAATCTTTGCTCTTA
CGTCATCACTCAGTAGAATAA
>CL11248Contig1 (75-1.9-140)
TCCTGCTTAACGTCTAAATGAACGGCAATGTTGTAAAACTTTGATAGCTATTTCTAGTAA
CGCATTCAAGTATGC
>CL11252Contig1 (72-1.9-140)
TGCTGTTTTGATAGAGCACTGCCATAATAAACCTAGCCAGTAAGAATGATCCAAAGACAT
GAAGATTATTGA
>CL11261Contig1 (81-1.7-140)
TTAAAGTGTTAAAATAGGTTATCAAGCTAATAGCAGTAGTGCTTTAGCATAAAAGTTTTT
TGTTAATGTCACTACTTTCAA
>CL11267Contig1 (75-1.9-140)
GTCAGCACTCCATCACAAAAACTAAGGTTGTACAGAAGATTTCTTTAAGGATTTCATCAT
GGTACACATTCACGA
>CL11270Contig1 (84-1.7-140)
TAAAAAAGAGGCGACATTTCATTTAGTACCAGAGTCACAAACAGATTGTGAGGTACTGAA
ACAAGAACGCAATAAATACCAAAA
>CL11279Contig1 (84-1.7-140)
TCATAGATTTCTTCCCCACTCCCATGGTCGAGCATGCGCCCGTTAACGCAGAATGCAACG
GATGCAAGTGTTTGAAGAAATATG
>CL11287Contig1 (76-1.8-138)
CTGTGGACCAAAGCGGTATTGCAGTATAAATCAGGGTGGCAGGCCTCATAACTCGCTACT
CGTACACACTAACTAC
>CL11291Contig1 (79-1.8-140)
CATCACAGACACTTTAACGCGGAAAAGTTAAACCTTGCTAGCCATACCACAACTAAAATC
ATCATGCATGTATGAATGG
>CL11296Contig1 (73-1.9-140)
TTTTTTTACAGTCCGTTGCCTGTCACAACTTTATGCATTTCAAGAAAGTAACGCTGAATT
TGATGATTACTTG
>CL11299Contig1 (85-1.6-140)
ACACACGCAATTTCAAGTTTCGTATGACCTATCCTGCACATAATTTGGTTATGGAAACTA
AGGTGAAGAGGAGAGAGTGAAAGAA
>CL11303Contig1 (73-1.9-140)
TACTAGGAAAGATATTTAAAGTGCATAATAATGGCCTAAGATTTTTCTTATAAAATTAGA
CTAAACCCTTGAA
>CL11307Contig1 (79-1.8-140)
GCGATAATTTTTTAAGCAGAATTCTCCATATTAAAATAAGGAGCTTACTATTCGTATCTG
CAGAGTTAATTCTAAAGCA
>CL11311Contig1 (83-1.7-140)
ATTAGTGGTGCGAACGTGATTAAGTGTTTAATGGATGATTGAGTGTCTCAAAGTTACTTT
ATTTTTCTAAAAATTAATGACGA
>CL11315Contig1 (78-1.8-140)
CAAAGCACTTCAGATGCATTTGGTAGAGCTGGGTCGCGAGGTGTGTGGCGTTGAAAGGAG
ACAATGCGACAGTAGCAA
>CL11319Contig1 (78-1.8-140)
AGAACACTATCAGTCTTGAAGCACTCTTCACGTAGTCTACATTCGATGTGAAATATCATG
TCCTGGCTATAGTCGTTG
>CL11322Contig1 (84-1.7-140)
CGGTGGGTAGGAGCGTACGCGGGTGTGATGCAATAACATGGAAGTGTGGTGGGGGTGGTG
GTGGTGGTGGTTGCGGCGTGGTTG
>CL11326Contig1 (75-1.9-140)
CCGTATGGCTGCGTGCACACTTTCAAACCGAACCAGAATGCAGTCAGCAAGAACGGAGTC
CACAAATACGTGGAG
>CL11330Contig1 (72-1.9-140)
AATACCCCATTTAGAGCAGAAAAGAAAGCGACCTACGCAATGATAGCGTCTTTGGGAGTG
ATGCGCGGTCGT
>CL11337Contig1 (80-1.8-140)
AACCTATGTGCAGGAATAAGGAAGGGAAGGGGACGGGATGTGGGAATGCGTGTAGGGGTA
GTTGTGGTGACTGCGATGAT
>CL11341Contig1 (77-1.8-140)
TTTGTTGCTGGAGGAGAGAAAGAGCAATTTGTTCCTCCACAGGTTAGTTATATCGGTTGT
TCCTTCAATAAGATTTC
>CL11345Contig1 (80-1.8-140)
GACGCGCCCAGATGCGCTCGGAGAACCTGAAGAAATGAAAAGCAGTGTTATAGTTATGAT
TGAAGTCATCTTCTCTGCCG
>CL11348Contig1 (82-1.7-140)
TCTATGACCAGGATTCTGTTCATCTCGATATATATGGAAGGTTTGTCAACAAGGCTTTAT
AGTGACAGATTGCATAGACTAT
>CL11352Contig1 (73-1.9-140)
GTAGCTTTTCCTCTGGCAAAATATTGTGGACAGCGCCTGAGTTAATTTTAAAGGTAGTGC
AAAGTGCAGAACG
>CL11357Contig1 (85-1.6-140)
AGATCCACTGCAAAAATATTAAGCTTCCAAAATAGGCAAGGGAACTCAATGTCCAGTATA
ATAGTTGTAAAACTAAAAATACTGA
>CL11367Contig1 (85-1.6-140)
GTGACCAACCTACAGCCAGATATGGGTGATTAATTGACACGGATATTCTAATTACATCCA
AATGAGAATTGGCTATGGTTTTCGT
>CL11370Contig1 (77-1.8-140)
GTTACTGGTCAAATCGAAAAGTGCACTTAGAGTAAGCTGGTGCGATTTGCCTTTTGTATT
GGGTAGAGGTATTATGT
>CL11374Contig1 (82-1.7-140)
TCGCATGCAATTGCTTGCACACATTAAGCAAAGTCAATCGCCTGCGCTCTCGTTGGCCGC
CAGGTTTGCGTACGTGTGTGTC
>CL11378Contig1 (82-1.7-140)
AAGGCAAGCTGGTGATGCAGAGATGCTGAATGCGTTTGAATTGGGTTGAGGCAGAGGAGG
ATGTTCCGAGCTACGCTAGGAT
>CL11382Contig1 (71-2.0-140)
TGCGCCCCTCATCCCTCATGCTTGGTAAGACACAAGGTTGACAAATAGCACGTCCTGATG
CACCTTCAACA
>CL11386Contig1 (72-1.9-140)
AGTGCATACTTAAAAAAGCATATATTTAAAAATTCCCAAATATTACTCGAGTCCCTATGC
ACATCAATACAA
>CL11394Contig1 (82-1.7-140)
AAAATTGTGTTTCACTTATCTAAATCACTTAATTTATGTCCTCTACGGAAAATGGATTAG
CTTTGTTGAGTCTTGCCCTATT
>CL11398Contig1 (76-1.8-140)
AAAACAGAGATGAAGGATCGGGACGTAGACACAAGGGAAAGGGCGGGAACACCGACAATT
CCTGACGAGGAAATCA
>CL11407Contig1 (71-2.0-140)
CCTCTACCTGTTGCTAGAATACCTTGCAGTTGAGCACTTTAGATACCAAACCGATAGCTG
CCCTTTACACA
>CL11411Contig1 (77-1.8-139)
TCCAGAACGTGCTTTTTCTTTGAAGCAAAATAGCTCGGAAGAGAGATACACGCCTTCACA
TCCTAGGCAATCGCAAT
>CL11414Contig1 (78-1.8-140)
GCTATCTTCTGATAAAATGCCTGTACCACAGCACACTAACGTCACTTACTGCCAATGCCC
ATAACGCCACTAAGCACA
>CL11418Contig1 (72-1.9-140)
TGATGTCGGTTTGTCGGTGGGTGAGCAAGATACCATGGCGGGGATTTTTTGGACTAGAAT
ATAGACAGGGAT
>CL11426Contig1 (79-1.8-140)
GTGATCGCCTTTTTCATTTCGGATCCATTCGTTTCGTTTGGTCCCGCTTCACTATGCCTC
ACTTCGTTTGCTATGCATT
>CL11429Contig1 (80-1.8-140)
AACTTCTAAATGGTCTCAGTTTCAAAATATTCAGTGACAAAATTAGGGGACTCGTCATCG
TTTATTCGTTTAGGTTTCGA
>CL11435Contig1 (80-1.8-140)
ACCGGTTGTTGACTTTAAAACCATAGCTATTATTACCCCATTTACTGTCAATTTTAAAGT
ATTTCTCTTTTATCATAAAA
>CL11439Contig1 (84-1.7-140)
CTCAAAACACACTAGAAATCAACTTGAGAAATATATTGTCTGATAACACCTTTGCGTTAA
AGTATTATTTAATATAATTGTAAT
>CL11443Contig1 (79-1.8-140)
TAATTATGCATATCCACGTGTCATTACTTCTACGCAACTGCAAGGAATTACAGCTGCCAT
TGTACAAGCCCAGGGGAAT
>CL11446Contig1 (78-1.8-140)
TACTGTGTAGATTTCCTTGCATAACCCTCCTCCTACTTATCACTCATCCCAGAATCAAAT
GATGACGCCCCTTAATGA
>CL11451Contig1 (82-1.7-138)
GCAAACATTTTACTGCATTTTTGACACCAATTGGTGGCGGATAGGTGGAAGTTAAATATC
GGCCAGTGGAAGGAAAGCTGCT
>CL11456Contig1 (77-1.8-140)
TGCAAAAGAATTGATTCGGTAAATAAGTAGTGACAGTGTGAAACGCATGTGGGAAAGGAC
CCCAGAGCTCCAGGACA
>CL11460Contig1 (70-2.0-140)
TTTGTCCCTGTCACTCGTCCTCTGGGCATTCTTGCTATATGATTTCGTCAAGCAGTCATT
ATACGATTGT
>CL11464Contig1 (81-1.7-140)
AATGTGGTTTCCCTCTACCACAGAGAAGGCCATCCCCATGACCGGCCACATTGCAGCACC
GCTACAGACGGCCATGCACAC
>CL11472Contig1 (79-1.8-140)
TGATAAAATCGTCGCTCTGTGCACACCCTTCTCCCCGTCGCACATTTCTCCTCTCAAATG
TCGTGGCTTGTGTGATGCT
>CL11476Contig1 (71-2.0-140)
GAAAAACCCTAGCCCAAGTTACACCTTAAATGAAATGGTGCTAAATGCATCGATGTGATA
GCACCTCAAAT
>CL11480Contig1 (78-1.8-139)
AAATGAAGCGTATTTTCAGAGGATGACGATAAAATTCTGCAGAAGCGTAAGGTAAAATTT
TGACAAAAAAAAAAACAG
>CL11483Contig1 (71-2.0-140)
TCTGTGCTCACATACATCTTCGAATAAATGCCTTTTTGATGAGAGGTGTGACTATAGAGG
TATTTGAAAAA
>CL11487Contig1 (77-1.8-140)
ATTTGCCCTGAATTTGCTATCGACGAGAGATGGAAGCGTCTACCGCATCGATTCGAGAAG
AAAGGAGTCTTTAAGTG
>CL11491Contig1 (72-1.9-140)
GTCGATGTGAATGAAATATGCGACATGCTGCCTGCTGCTACAGTTACCACCATTAGCAAC
AACGATGTCATG
>CL11494Contig1 (82-1.7-140)
GTCACCCCTCTAATCGTGGCGGCACAAAATCACAAATGCTTGAATACAACCTTAACTTTG
CGGGAAATAGCAGACATTATAG
>CL11498Contig1 (74-1.9-140)
ATAGGGAAAGATACCGGGTAGATTACTTCGCCTTGCAGAATCTACCGATCAGCTATCGCT
ACGTAGCAGCCTGC
>CL11502Contig1 (79-1.8-140)
CCAAGTTCCAGTCTTGCCAACTGACCTGTGACGGGCTATACTAGACTGATTTGAAGGGAT
CCAAACCTGCAGCAAGCGC
>CL11505Contig1 (70-1.9-135)
TTGTTTTTCTCCTGTTTTACAGGAGAAATTCATAGGAAACATCTCACAATTTGCGTTATT
CTTAAAGTTT
>CL11509Contig1 (71-1.9-138)
GGAGTGGGAGAGCGGCTGGGATATTGCAAGCAAGAGCAAGCTTGAGACCGTGAGTAAGTT
GGATAGGATAT
>CL11513Contig1 (81-1.7-140)
GAACGATTCAAAATTCTGACAGAGGAGTTTCGTCATACCCTGTCTGTTTTCTCGTGCAAA
CTTTAATGCTAATTTCCACCA
>CL11517Contig1 (71-2.0-140)
ATATACGCAAGTCAAAAGATGTCTGAAGGTCTTTTGGAGCCTCTACGCTAGTCCAAAGAA
GTATATTAATT
>CL11526Contig1 (73-1.9-140)
ATAAAGTCGAATAAAATCCATTGTTGTATTTGTTTCCTTTATGTAAGCACACAACGCACC
CATTTGAGCTTGC
>CL11530Contig1 (77-1.8-136)
TACAACATGAATTATTGCAACCGGCTATCATAAAGTAATAAAGACCGTATCATGAGTTTG
TGACGGGGGGCTCATAT
>CL11533Contig1 (80-1.8-140)
TTCCCCTTACATGACTGTGTCTCAAGTTTTCCTAACCATCAACTAGATGACTGGCAATTT
TGCACAAAGAGGAGAAAGAC
>CL11537Contig1 (70-2.0-140)
TGTGGTTGTTCCCTCCGGCGTGCTGGAAGACTCGATAACAATTAAAATATTTCAGCACTT
TATCGCCTCC
>CL11546Contig1 (77-1.8-140)
ACCATTTGGAGATGACCCAGCTCAATAGCGAGGTTAAGTGGACAGACACCATCAATCACC
ATACAAGGATTGACATC
>CL11550Contig1 (71-2.0-140)
CCAAAAGTTATTTTTTCTGGGCTTGTTTTAAGTTACCTATACACGATAATCTTAAGTGAC
CGTTAGAAGCA
>CL11553Contig1 (83-1.7-140)
GCGCTTGAAGAAGAGGAGAGGGACAGGAGGGAAGCGCTTGACCTCAAAAGTCGCAAGCGC
TAAAACAATACGCAACCTTCGCT
>CL11557Contig1 (73-1.9-140)
TTTCCATCATATGTCAATGGACATCTTTTTTAACCAGTCAACAAGGCGTTTTATGTGTTA
TTTTGCTGTTTGT
>CL11565Contig1 (72-1.9-140)
ATTTAAAATATACCGTTATAGCGATTCACAATCTGTGTATCTTCTCTTTGTCACCATTGT
CTACTTTTTGGT
>CL11569Contig1 (74-1.9-140)
TGCCATTATACGTGGATATCTTTTTTCTTTCTCTTTTCTTGATTCTGTTTATGATCATAT
TTTTTGCCTTAATA
>CL11577Contig1 (74-1.9-140)
AGTGCTCGTCACTGCTGTTATCGAGAACACTACTACTGATGGCCCTGCTACCACTGCTGC
CTCCTAGCTGCCTA
>CL11581Contig1 (72-1.9-140)
TGTTAGTCTTAATATCAGTGTAAAACTACCAGACACGTGAGCTGCAGGCGCAACTGGTAG
AGCTGTTTCACA
>CL11586Contig1 (81-1.7-140)
AGCTGTCATAGTTCCAGGTAAGGCAAAGTCCTCGGAAATTTGGAATTATTTCCTCAATTA
GTAAAAATGATTGCTTGGCTT
>CL11589Contig1 (79-1.8-140)
TCTAGCTTCAACCAAGTTCTCCTAGTAATGCAACAATCCGCGAGTGCCTTTTCCATTTCG
CAAAGTCTTTTCTTCTGGT
>CL11593Contig1 (81-1.7-140)
CTCCATCCAGTGGTAAAGCTACAACGTTCATGTAAAGGGTTGGGTGGCAATTGAAACAGA
GTTGGTAAGAAGTACAATCCT
>CL11597Contig1 (82-1.7-140)
ATGGATGGGACACATGACTCCTAAGTGTAATGGCCATGTGATTAATTGTGCAATTTAAGT
AGCGTTATTGGAGGTGATTGAA
>CL11603Contig1 (81-1.7-140)
TCGTATATGCCTAAATATTGTGGGCATTCGACGGGGTTAAATGTTTATGAATGCATGGGC
GGAATCTTGGTGCACGTTTAA
>CL11607Contig1 (74-1.9-140)
GCAAATATTTTAACTTAGGTAATTATGACTAATCCTAAGAACAATTAAATTCACAGTTAA
ACGGTTAATATGGC
>CL11611Contig1 (74-1.9-137)
TTCCCACGTATATGCTACTCAGCGATCGCAGTGAGGTACCAAAGAAATATCAAACACCTT
TATTCCTCACGTAA
>CL11614Contig1 (76-1.8-140)
TTGGCTGCATATGAGCAATCTGAGAAAAGAAATGTAGGATGCTTGCAAACAACTTATTCA
ATGTAACACCATTGAT
>CL11618Contig1 (72-1.9-140)
ATCAATGCAAGGAAGGCCTTAGTTGACTATTTACAATATGGCCTTGACCAACCTGTTGCC
TAGAAATAGGTT
>CL11621Contig1 (78-1.7-136)
CCAGTCGTGTGCCTTGAAATATTACCAGTTGCATTAAGGTTGTTCATTCAAAACTTGCGC
ACAACGATCACTATATGT
>CL11625Contig1 (74-1.9-140)
ACTATAAATTTGTGCGAAACATAACCAGCCGGAAAATTTCAGCCACCCACCTTGAAGGCA
CTTATGTGCATGCC
>CL11628Contig1 (74-1.8-136)
TTTCCTGACGACCATGGGCACAGTTGAGTAGATTTAACGAAACTCATTTGCATGCTGCAA
AATTGCACTTGAAT
>CL11632Contig1 (74-1.8-130)
TTTCCGTTATGCTGCGGCTCGCAGACAGACAGTAGCGTGCCAATTCGTATTCGCTAATTT
ATCTCATGAGTTTT
>CL11637Contig1 (72-1.9-140)
AAATCTGCGCCAAAATGAAAGTACAATTGGGCGGAGAAACTCATTACCTACATCGAAACC
GGAAAATATAAT
>CL11640Contig1 (85-1.6-140)
TCCGAACTGCTGGAACAAATGCTGTTTATCTTTAAACTCAGCTACTATGGAAAAAATCGC
CTAATGCACCGTCTCTTCATGGCCA
>CL11644Contig1 (85-1.6-140)
GTTTGTATTTATGAGCTCAGAATTAGCAGCATTGAAGAATGAACAAAAGCAGGACAGATA
TACTAAAATCGCCTAAGAATGTCAA
>CL11647Contig1 (83-1.7-140)
GGGAAGAACGGAAAACGATGCACCATTTAATTGGAAGTAAGTGCCAACCGTACAAGCATA
AAATCTAGTTTTATTTGACAGCC
>CL11651Contig1 (81-1.7-140)
TTCTCAGCAAGCATATTGATATTCCTTGATAGGATTCCACTAGACTTCTTACTTTCTGTC
AGGAGCTTTTTAAAGACTTTT
>CL11659Contig1 (85-1.6-140)
ATAACCTTCTAATTATCCAGCGGTTCCGTGCGTTTGAATGAACACGCATTTATCCATGCG
TCGGGACCACATGTTAGTACCACCT
>CL11667Contig1 (75-1.9-140)
ACAAAAGCAAAGGCATTTTAGATTGGTCTCACGTACGCTCGATTTTAACCCATTCTACCC
TGTCATATGGCATGG
>CL11671Contig1 (76-1.8-135)
GGAAACCCTTGTCTTTGGCCTTGGTTGTATGCGAATATCATGAGTAGATTTTATTTTAAG
GGTTAAGGGTTCAAAT
>CL11675Contig1 (72-1.9-136)
GTATCCTTAAAGCGCATTGCCGAGTTGGCACTGATCTTTTGTTTTATGAGTGGTTCAATC
TAAATAAAAACT
>CL11680Contig1 (73-1.9-140)
CCCTCTTGGCAATTCTACTGAATCTGGAGTTCCGCCCCGTTTAAAAAATTCCGTTGGGAG
ATAAGGAAGGTGC
>CL11683Contig1 (85-1.6-140)
TCCCCCTTCTCCTCCAGTTTTGACAGTCCATTGATTTGCGCTCTCCTAATCTTCCCTGCA
GAAGCTGTCTGTGAATATGAATAGC
>CL11687Contig1 (78-1.8-140)
TCCAAATAAATTTTACCTGCATTTACCTGCTTTTGTCGACTCACATAACCTTAAAGTAGA
GAGGGACTTTGATACCGT
>CL11692Contig1 (77-1.8-140)
TTTAAAAGAAACACATCATCATCTACACAAGTGCCAAGTTTAACAGGCAAGTGAAAAAAA
TGTGAGACCGAATCCGA
>CL11696Contig1 (74-1.9-140)
TGGCCATTAGTGGGCACTTTTACTTTGCAACCGCATTACGCGAGTCGAGGTAGTTAACAA
AAAAACATGTAAAG
>CL11700Contig1 (74-1.9-140)
AATTCTACCGAGCTCTCCGGGGAATTTGACTAAATATGCGGTTTCGGTGCAATGGAGAAC
TGCATTAAGCGATG
>CL11704Contig1 (70-1.9-134)
TGACTCAGCCCCATAAGAACTACTAGTCTGGAAGTGGCTTCGTTATCAATGTGAAGAAGA
GTTAGGAGAC
>CL11708Contig1 (71-2.0-140)
CTAGACAGAATTACAGTCAAAAGTGGTGCTGCTGACCGCAGCTGCTACTCGTGTTAATGA
TTCTCTTTTCA
>CL11717Contig1 (77-1.8-140)
AATTTTTTTTTCAAATCACAAAACCAAGTGCATATTGTGAGGATGTTTAAAGGCAGGGGC
ATACTTTGATGAGTAGG
>CL11722Contig1 (77-1.8-140)
CTCAGATACCACCAAATTCCTTTTGAAAGCATCGCTTTCTACCTGGTGGAATGACAGTCA
TGCGTCTGTTTATTTAC
>CL11725Contig1 (78-1.8-140)
ATAAGTGACGGAACCATTTTCAGACTTAACAGGAAGTTTGGACGTCTCTTGTCACGAGTC
ACCGATGTTTGCACTAGC
>CL11729Contig1 (71-2.0-140)
TAACGCATAATGGACGCGTGGTTTTCGCATCAGCCCTCATCAACATAACCCGGATGCACT
CAAAGTACGCA
>CL11733Contig1 (78-1.8-140)
GCTTCCTATAGTCTACGTACAGCAGTAGACATTGCCATTCTTCCTTGCCAGAGCAATTGA
AGAGGTGTGTGGTGACTT
>CL11737Contig1 (81-1.7-140)
CTCGAAATTATGAAGACTTATGATGATGAAATGCGCATGTCATATATGGCGCTCCTAAGC
AAGTATACGCATCACCTCCAC
>CL11741Contig1 (78-1.8-140)
TATTATCAAAAGTTTAAGGATTCTCGTCATTAAATCATATTTTTCACTAATTTGATGGCA
TATTATTCCATTATTTTC
>CL11746Contig1 (80-1.7-139)
ACCAGTTGGAGACAAGTAGTGCGTCATGATGAGACACAGCACACCGTGCGAGGCTTGTGC
TTGACAATCACTGGGCATCT
>CL11749Contig1 (78-1.8-140)
TACGTACATAAATCGAGTCGACGTTAAGAACCGAATAACGTGAAATGTGAAACATGTAGC
ATTTAGTGGCACTGACTC
>CL11758Contig1 (78-1.8-140)
TGACCAATTTCAGAAGTTTAATGTAGATGTCTCACTAATTCCGACTATTCTTGTCCTACC
TTGCAATTGCATCGCATG
>CL11761Contig1 (83-1.7-140)
ATTCTTTCCACTTCTTTGATTGTTTGTTTAGCTCCTTAATTTGGTTTTGTGGGCCCTCTT
GTGGCATCCCGGGACTCCCTGAA
>CL11766Contig1 (79-1.8-140)
TTACGACCTTACCCTCCTCTGTGTGTGATTCGCCTCTCACACAGCTCTGACGAAGTCACT
CACACTTCTGGTCCTCCAG
>CL11770Contig1 (82-1.7-140)
ATTCAAAGCGCTCTGCAAGTCACTCAATTTGGAAATATGAACCGCACTACAAATGTCAAT
AATTGGGAGGTTAGTTTGTGAT
>CL11774Contig1 (76-1.8-140)
TGCTAGTAACTCCATTTGATGTCCAACAACAGGCGTCGTGTCTTCATTATTTCCTATATT
TCTGTGTTTTGAATAA
>CL11778Contig1 (75-1.9-140)
TTCGACTCTTCGTGAAGACCAGGAACACTTTTCTCATGTTTCTTGTGAGGAGTATGTGGT
ATTGTAGGATGAAAA
>CL11782Contig1 (74-1.9-140)
TTATCAACTACAACTAAATCGGGAGATTCAACCATACATGGGTATCTGCACGTCACCGTG
ATAGTAGTTATCCA
>CL11790Contig1 (74-1.9-140)
CAAGACGATAGGATAAGATAGGTTGATAGGATTACCTGTTCTATCATGCATACCTCATAG
CTGCTACCATGCTC
>CL11794Contig1 (83-1.7-140)
ATCATTGAAATGAGTGCTTAGAAGCGCACAGCTACCAATTTATGAAAATATTATTGCATT
CAATTGAAAGGACGCGTTTTCTT
>CL11798Contig1 (72-1.9-140)
TGTATCTCCATCTGTTTATGAGGAATTCTGATGAATCCTATCATACAATCATTAACGTCG
GATACATTTTCA
>CL11802Contig1 (82-1.7-140)
AATACATGCAGACTAATCAAATTTTAATGTATGTTAAGTTAGCACAAAGTTTTGCATGTT
TTTTATCTTGCTCAATTTTACA
>CL11803Contig1 (78-1.8-140)
AAATTTTGTAATGTGGTGTTCTTGTTAAAATATGGGAACGAAGTAGTGATATTCGAGCAA
CGCCATAAGCCGCTTAAT
>CL11809Contig1 (80-1.8-140)
ATTTGAGAGGTACAGACACGAACATCGTTTATAACGGAATGCAGTTTCGGATAATTTCTT
ACCAGGTTTTTTTCTAGGGG
>CL11813Contig1 (75-1.8-137)
CTCAAAGTGTGTTCGTCTTTCCCATCCCAGATTAGGTAGCTGTCCTTACTTTAATTGTGC
AATGTAGAAAAGAAG
>CL11817Contig1 (85-1.6-140)
CCCTCGGAAAGTTGATGTAGCTGGAGGAGAGGTAAGCAAGTTCGGGTCAACATGCCCATC
ATCGCCTCTGTCTTTACATTTCGCC
>CL11823Contig1 (80-1.8-140)
GCGAAACTTGCAGAAACATGACATGCTGCCATCTGTGTCTTGCTCAGGGCCTTTAAACAG
TGTCGCATTGCGCACTGAAG
>CL11826Contig1 (75-1.9-140)
CAGTTCATCACACACCACATACACACACAAAGCATAGTCTTTTGGACACAAAGTGGTGCA
CGCATCAGACCTGTG
>CL11830Contig1 (83-1.7-140)
TTGATGAGCCCTATACATGAATTCTCCAAGCGACAATTAAAGGATTACCTATGGCTAATT
TTTGCCAACACCTCTTTTGTGCC
>CL11834Contig1 (73-1.9-140)
GAACAACAAAGGCCAGCTTCCCCAGTGCACTTGGAACCAAAATGTTAGAAGTTCAGCCCT
ATTCACATTTAAG
>CL11838Contig1 (72-1.9-140)
TACCCGTTTTCGTCAACTGGCTTGGAATGTGATTTCTGGTACGGATTTTTCATGTAATAC
TAAGGCGATGCG
>CL11846Contig1 (77-1.8-140)
CGCTTCGGGATCATTCCCACTCTTGATTCTCGATTCCACGTTTCGATAGAACAAAGGTGT
TGCTAGACCTAGCTCCT
>CL11854Contig1 (83-1.7-140)
CAATTTTTCCGATTTGCTTTGACAGTAACTTGATTTATAGGTGCTTCTCCTAAATGGGTT
TAAAGCTTTTTGTTTTGTGGTTG
>CL11858Contig1 (75-1.9-140)
TTGGTGAAGAACATATTTATGTGTATTTGACAGACGTGACTGAGAGCGGTACAGCATGGG
AGGAAGTGGAGACGG
>CL11866Contig1 (75-1.9-140)
AAGGAAATTAATAAACGAAACCAGATTGGACCTTTGCATGTTTGTAGAATCACTCGTCTA
CGAGTACTTTAACAC
>CL11870Contig1 (84-1.7-140)
TAAATGAAGCGGTTGAAGAACTGAAGCTAACGCTCTGCTCCGCACTGATTCTAGCGCTAC
CCAACTTCAGATCGAGCGCTCCAC
>CL11874Contig1 (72-1.9-140)
GAAATGCATTGATGTTCATGTGCAGCGGTAAAGTCAAGAGACACTAGAGAGCATAATCAT
GACAATCAACTC
>CL11878Contig1 (74-1.9-140)
TCCAACTCCTACCACCACATCGACTACGCCTGATACCACCACCTCTACTCCTGAGACGAC
TACGCCTACCACCA
>CL11882Contig1 (84-1.7-140)
CTCTATAAGACAGGAAGTTTGGGCAGTTTGAGATGTTATTTTTTGCCAAACAGAACCGAA
CTATGAAGTTTTATTAACGTTGAA
>CL11887Contig1 (83-1.7-138)
TTCTACTCGTTGAATGGCATCACAGCATTTCCCAGGAATTTTGACCTATTGGAGGCCCTG
GCCAACCTCCAGTTTTCCAATTT
>CL11890Contig1 (72-1.9-140)
CTTTCATCACTCAAAATACAACCCTCTCCCAGTGCTAATGGAATGCGCAATATACTTCAA
ACGGCAGGACAG
>CL11903Contig1 (73-1.9-140)
GCAGATAAGAAGGAGGTAAGTGGATAGCATCATGGTTTTCTACTTCTACCATGCGTGTTA
CCATTTCTGCTGA
>CL11910Contig1 (78-1.8-139)
AGTTAACTATGAGCCGCCAAAACTCGCTGTTACTACTGCAGTGGAGAATTACACCTGTGA
GCAATATGATAGGTTGGG
>CL11914Contig1 (79-1.8-140)
CAGATGTAATGGTTATTTGGTGCTTGTAGGGACTTGTAAGGTACGCAAGATAGACATGTC
GCCAGTCTATTGGTGGAAA
>CL11919Contig1 (78-1.8-140)
TTCACCCTTAGAAAGGACAAATAATGGGAGGAAAACGTGTCGGTTCATGTTTTCCCACGT
TGGCAAATTAGGCTTTCA
>CL11924Contig1 (80-1.7-139)
CCGTTAAAAAGGCGAATGAGGAACCGGAACGCGAACATCTTCGGACGAATTCTAGCATGC
CCTGATGAACAGATACGTGC
>CL11926Contig1 (80-1.8-140)
ACCAAAATAATGGGTTTCCTGCACTTCCTTCGCTCGCTACTCGAAACAGCTTATTTCACA
CCCATACTGATAAACAGCTT
>CL11930Contig1 (74-1.9-138)
AGTTCAGTTGCCCAAATGTTGCCATCATCTTGGAACAATGAGGCATCAAGACCGCTTTTT
GATTGATTTTGCCT
>CL11939Contig1 (71-1.9-137)
TGTATCATAGCAATATGGGAACACGTGTTCCCCAACTGCGTTGCATTCGCTACAACTAGG
TCAACAAATAA
>CL11944Contig1 (84-1.7-140)
AATTACTATGCCCATGGCACTATGAGTTACAATGTCTAAAAATAAGAAGCACCAAAAATT
AGCCTGCTGAAATTACTTCGAGGA
>CL11947Contig1 (82-1.7-137)
CTCGCATCAGGTGTGGACTAATGACTAGACCCCTCCTCCACTTCCACTTTTCTCACCTTC
AGTGGCTTAACACAGCGGCTCA
>CL11955Contig1 (82-1.7-140)
AATTACTGCCAATTTCTACCTTGACGAACATGGAGGGTTCTGAACTTAGTTGTCTTCTGA
CGGAAAAATTTTGATTTGAAGA
>CL11964Contig1 (75-1.9-140)
CGGCATCATCAATTGCGAATACCTCCAACTCCTCAACACGTTCAGATTCACATAACCCAT
CACGCCTGAGCAGAT
>CL11968Contig1 (70-2.0-140)
GGTAGGTTACCACGATCGTCGCAGCTCTAAGGTTCTTCATAATGATAGCATAACATTCCT
CTTCATCTTA
>CL11976Contig1 (70-2.0-140)
CTGATCAATGATTTGGTAAATAAACTGCAAGTCAACATTGCAATTTAGATCACTTGAACC
ACACTTGAGT
>CL11980Contig1 (85-1.6-140)
ATATTTCAGTTTTGGAAAAGATTTCCAACACAGCGAGTGAAATGGAAGTAGGTACGCAGT
ACTATTACGTACATCAATGCGCTTC
>CL11984Contig1 (80-1.7-137)
GGTTAATTCACATAATTAGAAAATTCCATTTGTTAGTTTAACTTTGCATAATTGCGGAAG
AATTTCATAGGCCACAAAGA
>CL11988Contig1 (75-1.9-140)
AACCAAGCATCGTATTGGCGTTTAAAGTCTCAGACACAAAGAGAGCCTAAACTGAAGTTG
CAAGCCATAGTTGGA
>CL11993Contig1 (73-1.9-140)
ATTGTCAGGATCAAAATTCGCAATAAATTAGAGCCTCTCCAAGAAACAAATGATAGAATG
CAACCGTGGTTAC
>CL11997Contig1 (72-1.9-139)
CCTCAGTCCATTCCAAATCGCGCCAACGTAACTGTTGGGTTCGTTGGTAAGTACGCATTT
GATAAAAAGAAT
>CL12001Contig1 (75-1.9-140)
CATATGTGACGAATCTGGTTAAAAAAGAAAATCAGTTGAATTAGGAAAAAAGATAAAAGC
AATTAGTGTTGTGAG
>CL12005Contig1 (83-1.7-139)
GTTTTATTGTTCTTATTAGGTTTTAGCCAACTCAATCATTGATGAAGGGAAATAAATGCA
CAGGTCTCCTCAGCCAATAGTGA
>CL12010Contig1 (76-1.8-133)
CATACGATACGTCCTGGTGAAGGCACTCCTCCACTGTGGTCGAAGCACAATGTATGTCCT
CCGAGAGAATGCGATT
>CL12014Contig1 (81-1.7-140)
CGCCTATTTCATTCAGTAGTGACATCCATTTATTTACTCACCATGATCAACCAGTGATGG
TCGTCCTGAACATGAGTGGTT
>CL12018Contig1 (70-2.0-140)
AGAGTTGCTTTGTAAAGGAAAGGGTTTTGCTCCTCCTGAACCGCATATTGGTATTAATTG
CTCTATTCTC
>CL12022Contig1 (74-1.8-136)
GGTATATGTTCACTCTTCACTCCTGCCTGCAGATCTCTGTGTCACCATAGACGAAATTTA
TCCCCATAGTTAAT
>CL12026Contig1 (79-1.7-136)
GCGTACTCTTACAGCATGAAGAATTATTGACAACAATGATAACCCACTGGACTTCCATTT
TGAGTGCGAAATATTGAAG
>CL12030Contig1 (83-1.7-140)
GAAAATGGAAAAAGGTACATAATATAAGGTAGAGCTGGCGTGACGAGGGGAGGCGAGTTA
GGGGGAGGTACTACTGAAGTGGA
>CL12038Contig1 (76-1.8-140)
GTCATTGGAGTCTGCACAAACAAGTGAGTACATGGCCAAAACCAGCAAGTCCGACGAAAG
GGTGCAGTTTCCAATG
>CL12042Contig1 (74-1.9-140)
TATTGTTTTTTTTACTTTGTGGATTTACTTGTTGTCGTCCAGTAATGAGATAACGTGAAA
TAATGTTAAAATAA
>CL12046Contig1 (77-1.8-140)
GAGATCAGGGATGATTTGACAGACACATTAGAATCTGTTGCACCCTTTCAAACATTAGTC
TAGGTTGTCATCGAAAG
>CL12049Contig1 (72-1.9-140)
TTACTTCAAAGTTTGACTAGGAGATACTGTATTCGATCTTAAATAATACTTGAACTTTAA
AGCTGATAGAGC
>CL12053Contig1 (85-1.6-140)
TTTCTTAGTAAATGATGCCACTAACTGCTAATGGCGATATCAGTTGTTGATTCAGGGAGG
CTTTCTTTGACCTACCTGCGATTTT
>CL12057Contig1 (84-1.7-140)
CAATGGCAACGAATCTAACAATTCTGCAGGTTAAATCTCAAAGCAGTTTTTCTGTACTAT
CTAGGACAAAGCTGGAAAAGACAA
>CL12066Contig1 (82-1.7-140)
ACTGTGTTGATATATTACGATACATTTATTAATTTTTATCATATTTTAGGCCTAAAATCT
CCTATTTTTTAGTAAACAATTA
>CL12070Contig1 (80-1.8-140)
TTATTGTCATGCAAGCAACGTCATGGAATGGATCGTCTAATAGCGACATTTGTTTCGTCG
GTTATTTTCCTCGCTTTTAC
>CL12074Contig1 (77-1.8-140)
GGTGGTAACGTTCGACAACGGCTGCACCGGAGTGAATACCTCATGTCTTTCCACCGTCTT
CAGTCCCTCTCATTAAA
>CL12078Contig1 (83-1.7-140)
GGCACAATCAAGACTGAATTAATTTAACCCAGATGCATGGAATTTGACTTCTATTTCAAT
TTTATGATACTGCTTCGTAATTA
>CL12082Contig1 (73-1.9-140)
AGTACAATAAATAGACATTCCACAGATGTCCTATCACTTTTTCTTACTAAGGAGGAAATT
GTTTTGCTCATAT
>CL12086Contig1 (74-1.9-140)
TTAGAGAAGGATTCTTAAATCTTCTTAAATTTTTTAATAGAAGAGAGACTTTGCTCGTTG
TTAATTAAACAAAG
>CL12090Contig1 (70-2.0-140)
GCTGTGCATACCTTTTTTAAATTTAAGTAAGTGACAATCATTCGTCATTTATTTGATAGT
TTATCTGATC
>CL12093Contig1 (74-1.9-140)
CAAATTTGACCAGAATGAATTAAGCGAGGCAAATGAGACAACTGGATTAATGACAACCGG
TGTGTGGGTGGGTC
>CL12100Contig1 (72-1.9-140)
AATGGCTGCTAACAACACGTTTAGCAGAATTGCTGTTATGAGGCCTCTATTGATTCCTGC
GGGTCCGCTGTG
>CL12104Contig1 (77-1.8-140)
TTGCACTGCGTTTTCAGTTCTGCCTCTGGTGTCATAAGGCTGCAGCGAGCTAGAAGGAGT
GCATAATAATTTTTTCT
>CL12108Contig1 (76-1.8-140)
TTGATGCCTCTACTTTCTCGCTTGTGAGCTTTGCTAACAGACTGCCTTACCCTTATGATT
TGTAACTGTATTGTAT
>CL12112Contig1 (80-1.8-140)
GCATCTCTGCACTCAATGGCACTAATGCTTTGACGAATATAATTAAGAGTGCTGCGCATT
TCGGAAGCCTCCATACCTTC
>CL12116Contig1 (76-1.8-140)
TTAGTGTCCCAATGTTTGTAAAAACTCTAAGTTTGGCGTGCATTTTGATTAAGTGGATCA
CTGTCTTTTTTAGGAA
>CL12118Contig1 (81-1.7-140)
CTGCTTCGGGCAATTTGCATCGACCAAACTAGCGATTAAAGAGAACAGAGGCAAGCGTTC
CAGCGTCTCGTGTCTTTCTGA
>CL12122Contig1 (84-1.7-140)
AATGAAGGTGGAGTAAATTCAAAAACTTTGTCAAACCCTAGAACTTGTCTTTTTTGTTCC
CAATTAATGCTAATAATTTGAGAA
>CL12126Contig1 (78-1.8-140)
AGGTCCTCCCTGACTACGGGCCACAACTGAGACCGTTCATGAAGTTGAAATACAAATGTA
CCACCTCACTAAATTTAC
>CL12130Contig1 (74-1.8-131)
ATGGGGTGACAGGACATCTCTCGCCCTCTCTTTCCCTCTCTCCACGAGTTCGCCCCATCC
TTCTGCCTGCTGGT
>CL12135Contig1 (75-1.9-140)
ATTTCTTCTAGATGTGGACATCTCTCCTGTTTGCAAACTGCACCGATGGCGGGAGGGTGA
AAGGACAAGTTCCAC
>CL12139Contig1 (75-1.9-140)
GGCAATATTTATAATTGAACACCGCATCGAGTGTTTTTTGCCATCATGTGCACTTCCAAT
AACATTTTAACTTCA
>CL12143Contig1 (85-1.6-140)
TTTGAATGTGTGGAGGCCTTGTAAGATAATGACGTCTTCTGCCACATTCGCTCAAACTAC
AGACGATTGCGGCATCACGCTAACC
>CL12147Contig1 (72-1.9-140)
ATTTCCTCTTAATTGTTTTCCTTCTCAGTATCGGCAACAAGTATGACTGAAGGTTTCATA
TTGTTTTAAATC
>CL12155Contig1 (72-1.9-140)
AATTTCCCACTCTAGTCAGAACCCCACCAGCAACTGTCCCCATTCTTTCACTGTTTTTCA
CCTGCCATTAGC
>CL12160Contig1 (72-1.9-137)
ACGTAAGCCTACTTTCTTTTGAGCACAGTGTTTCATTGAACGTTTGTTTATCTGGCCATG
AAAAGCACTCAG
>CL12164Contig1 (72-1.9-140)
TGGCTATCAAGCACACACACCATACTTTGAATGGATGCAATTACCATTTGATCTACAGCA
GATTGCAGTCAA
>CL12168Contig1 (76-1.8-140)
CTTAAGACTATAGGCGTGACCCCAACATCCCACCACTGAGGGAGAGCGCAATCTGCGAAA
TCTGAAAAGCCGGTTA
>CL12171Contig1 (76-1.8-140)
TTCGCCTCCGCCCTCGCCTCCAACTCCACCTCTACCTCCTTCTTCACGTCCACACTCACC
ACCAAACACTCTCCAT
>CL12175Contig1 (79-1.8-140)
ATAAACTGATGAAATACTTGTCCCATTTCATCTGAATTTGTTACGTTTCGTCATTTGAGT
AATGGTAATCTGAAAACTT
>CL12183Contig1 (76-1.8-140)
GTCAGATTTGACGTAAAAATGAAAAGTACTAACATCCATGTGGCATAGAGCCCCTTTACT
AAATTGTCTTTAAGTA
>CL12187Contig1 (72-1.9-140)
TTATGAGCTGTTCTTCCTGGCCTTATGAAATTAATGCGAGGGGATTAAGTCAAACTGAAA
GGATTAATGTAC
>CL12191Contig1 (84-1.7-140)
GGATATGAATGATCACTAGCACACATCCCTGTCTCACCAGTACAATTCACCAACAGGACA
AAGCACTGGATCTAGTGGAACTAC
>CL12195Contig1 (84-1.7-140)
AATGGAAAATGAAGTGTACAAGATTTATTAAAGGAGGAGGCAACCGACTCTGAATAGAGC
ATTGGAAGGTGCGGCTGAGAAGAG
>CL12199Contig1 (74-1.9-140)
TTCACCATAGATATATAAAAGTGGTGGCTTAATTCAAGAGATCAAACACACTGTCCACAC
ACCTAATTTAATAG
>CL12203Contig1 (84-1.7-140)
CACTTGTGCACTTGGGGGGACAAAGTCAGTTTTATCATAAATTTTAACCTACACATCAGC
ATATCCGAAATAGTTAAGGCAACG
>CL12207Contig1 (80-1.8-140)
TATTTGATGAGGAAGGATTCCTTCCATTACTGAGTCGACAGCCACATCAGACGGTGCACA
TTGGCAACCTTCCCTGATTT
>CL12211Contig1 (83-1.7-140)
GACATCAGCAACAGCCTCCTTCGTTCCGCCGGTAGTCCTGTGGTGGAGCCAAATCCCGAA
CGCCTCGCCCTCCGCACGCGTCC
>CL12214Contig1 (73-1.9-140)
CCAAACGATGAAAACGCACTGGCAATGTTTGGCTTCCCCGCAATGCTCCGGTAAGCACTA
CGCAAATGCAAAA
>CL12219Contig1 (81-1.7-140)
TCATGTGCTCGGACGCATCGCCAGAGAACCGACTGCCTAAGTCGAAACACCCAAACAGAA
TGTTGGCCTGTCAAATGACAG
>CL12222Contig1 (79-1.8-140)
CCTGCCTTTACAAAGGCAAAATTTTCCGCAAGAATGGCACACTTTCTTGATGTGATTCAC
CTCTCTAAACAGAACCGAA
>CL12226Contig1 (72-1.9-136)
TAATCTAAAGAAAGGAAATTATGGAAAAGTGTGCAACTAAGGGGATAGAATGGCCACCTA
GAAGTCATAGAC
>CL12234Contig1 (83-1.7-140)
ACACTCCATTGGCGACACCTACCATCGATGGAGCCAGAAGTACGTGGCCCTTCACGACTA
CACGGCGCGGGTGGAAGATGACC
>CL12239Contig1 (80-1.8-140)
AAGCTTTGATATTTTTGCACACCCACCACGAATCAATGCATTTCTACTGCTGCTTTATTG
CAGTCCACAAAAGGTATCTG
>CL12242Contig1 (75-1.9-140)
ACAACCAGTGGCTTTTAGCAACGGCAAGACTAGTCATCCAGAGACTCATCCCTCAACAAA
CCCCTAATAATTCAT
>CL12250Contig1 (77-1.8-140)
GCCGCGCCGGTGCGGGGTTCGCCGTGCCTGGAACCGCATAGTCACCGAGCGTTCAGTCTG
TCCTGATGCTGGCGTGC
>CL12254Contig1 (72-1.9-140)
GGAGATTCAGATATGCGAGCTACATATACATGTACTTTTTGTGAGCTATATCGTCCCACA
CTGCACTGTGCA
>CL12259Contig1 (73-1.9-140)
TATTTTGAGATTGAGTAATCGGAAGGGTTGGCTACTCATTTGTAGTTGCTATGATTCCTC
TCCTTATCACGCT
>CL12263Contig1 (77-1.8-140)
CGCAGGCACTTGGGGCTTCGTTCATATACTTATGATGGGCAGCATGGACAGCGAGACATG
CCAGAAGCCCCATCCCT
>CL12267Contig1 (73-1.9-140)
AAGCCACGAAGGTGAGGTGAGGAAACTTGAGTCTTATTCCTTTATGTTACGCGTATAAGC
AGGTATAATAAAA
>CL12275Contig1 (84-1.7-140)
CTCCACAGCGGCATTTAAAAAAACTCTTCATCTAGTTAACTAGAGTTGGACCCTAGGTCA
ACAGCATCACTGATTCAGCGGATT
>CL12279Contig1 (77-1.8-140)
AATAGTTAAAAATTACTTTTCATTTATGAATATTTACTCGATTCTAGGATTGCACTCAAC
AACGACAGGTAGAGCAG
>CL12282Contig1 (81-1.7-140)
CGAATGCACTGCGGTGCCCTATTAAGGAAATCCAGTGACGAGTGGAGAAGTGAGACCTAA
CAAGTACGACTCCGGCGGCAG
>CL12287Contig1 (79-1.8-140)
ATCTTCACTGTGCCTAAACTACTGGAAGCCCATAAGGCCTATCATTAAAAAAATTTTAGC
TGTTTTTCAGACATTTAAT
>CL12291Contig1 (76-1.8-140)
TCACACAGCATGCTGGCTTCTCGCATTTCAGCGCCGTAATTCAATGTGGGCAAAGCACTT
ATGAGCCTGTCTCCAG
>CL12295Contig1 (76-1.8-134)
GTGAATACACCGTCTAATGAACGATAAAAATAGACGCGTGACTTGGTGCAAGCGGCGTGT
GCTCTCAGCGCGTGCT
>CL12299Contig1 (73-1.9-140)
GAGTAAAATGTTTGATTTCTCTACTTGCAAAGCACAGTTTCAATGTCTGAGGCTGTTAGG
AGCCAACAATTAA
>CL12303Contig1 (79-1.8-140)
ATTATTCATCTCCACAGCTCTTCTGAAATAAAACGGGTTCGCCTATGCAAGGATCGACAC
TGCCGAGAATTCACTCATC
>CL12307Contig1 (72-1.9-140)
GCAAGGCCCATTTGGCAACCACCCAGACGGATTCCACCTCCTTTGCTAAAAGAAGTAAAC
CGTTTGGTTGAA
>CL12311Contig1 (72-1.9-140)
TAGTCCCTGGCTCATTAATACACGGACAACTCAGCCACGTGGGTGATAGAAAGATGCTTG
AGGCTTGACGAT
>CL12320Contig1 (77-1.8-140)
AATCGGCAACAAGTATAACTGAAGATCTCATATTGTTTTAAATTCATACCACCTTTGAGA
ATATTTGCGCACAGGTG
>CL12324Contig1 (81-1.7-140)
TTGCCCGCTAGACATGTGCGTAATCACCCTATTTGTGTTGGCGCCGACACCACAGCCATG
AAGTCATCAACTTCCCCGTCA
>CL12328Contig1 (72-1.9-140)
CTAGTTACAGTTCATAGCAGACTTCGTTCGGTAGAAGTGAAGCCACACAACAGGAGCAGA
ATGTGCAGCAGG
>CL12332Contig1 (78-1.8-138)
TTGCTGCTGACACAGCATTCGAATTCGCATGCTTCATTGGTTCCCTGGTTGTTTTGACTA
TCTATTCGACCCTAGTTC
>CL12336Contig1 (71-2.0-140)
TCATTAAAATTTTTGCATGTACTTATTAAAAAACTGCAAAAAATTGCAAACCTAGTAGTA
GAGCACCTTAC
>CL12345Contig1 (72-1.9-140)
TGATGAGCACGCCAAGTTCAAAACACAATTACCGAAACACAACTTCGTCCAATGCGCGGC
ATTAAGAAATTT
>CL12354Contig1 (83-1.7-140)
ACCACATATAATGTCGTCTCACCAATCTCACATGGAGCCCATATATACCTGATGTAAAGA
AACATTGCAACAGGCATGCAATA
>CL12359Contig1 (85-1.6-140)
ATCGCGGTGTTGAGGTGTTCTTCACATCAGCTCATCAAGACTCATGCATTTTTGGCATCT
TCAAGGCAGACTAGGGAAGCTGTTT
>CL12362Contig1 (79-1.7-134)
AATCTCATAGATTCTGGATGTAATCCTTAGTTAATATGACTTTGATTTAGGTTTGTCTGG
ACATGGCCACGAATTCATA
>CL12370Contig1 (71-2.0-140)
AGTCAACGTTTTAATCGAGGTTGACAATCATGCATACATTTGACACCGGCAAGTGAGGCG
TTTGCTAGCGA
>CL12374Contig1 (80-1.8-140)
AAAGTTCACATTGCATGAGGGAAGTGGAAGCACTCCAAACTGTTGTGCCTCAGATATGCC
GACACCCAGAAACATGCGAG
>CL12378Contig1 (77-1.8-140)
GTACAGGATGGGAACGACTAATCACCTCTACGACTTTCGACTCGGCCCTTGAGCCATGGC
TTCGGCCATCTCGGCAG
>CL12382Contig1 (81-1.7-140)
ACCATTTATTGTGTTTAACTTCCATTATTCACTTAAAAATTTTGCAATAGACAATGAGTG
GTGGAAATGTAAAAGCGGAGC
>CL12389Contig1 (78-1.8-140)
TCATTTATCCGGCAAACTTTAATATCATTCAATCATTTTGCAAGTTTTTAAGAAAGGTTT
TAACCTGTTGTCACATGT
>CL12393Contig1 (70-2.0-140)
ATTTTTCAATCTTTCGTATTTAACGACCACAGTCATACAATAGCTGCGAAATGGGCACAA
AGCCATTGCA
>CL12401Contig1 (78-1.8-140)
GCTTTTTTCTATTAAAGTTCTTGTTACAAAAAAATTTACTCCTTATGATATTTCTTGTCC
TTCTTTGCAACAAATTAG
>CL12406Contig1 (82-1.7-140)
CCCTGTGAAATTTGACATTTTGAATGTGAGGAGACGCCCGGTGCAGTATTTTGCAAAGTC
ACTACTACGATGTCTGCCCACA
>CL12409Contig1 (71-2.0-140)
TGCACCAACAAAATCACACCCGCTACCCTGCGCACGGCCTTTTGGATCCCCAAAAGCGAT
CCAATTTTCGC
>CL12414Contig1 (71-2.0-140)
TCGTGTACAGGAGCCAGCTTACTTTTATATCTTCTATATCAAGTTCGTCTAAGCAGTCAT
TCCAAAGTCCA
>CL12417Contig1 (82-1.7-140)
CAAAATGTATATATTCGTGCATTTGTGTACTTTATGATCATCTCTTCTTGCCTTGACTGC
TGTCGTCCAATGGATGTCCTTA
>CL12421Contig1 (74-1.9-140)
TAAAGACCTTCATTGCCTAACCCGAAAGCAAGCAAAGAAGCCTAAACGTGATCGGACTTT
TTCCTCTCTAAATG
>CL12426Contig1 (72-1.9-140)
CAGTTTTAATTTTGTGTGTCGCATAACCACGCTTCTTTGGTCACCGCCTTCCATTCGCAC
TGGGACATTTAT
>CL12434Contig1 (73-1.9-140)
TTTTTGCAACAGTTAAATTCCCAGTGAGTCTATCTCAATGAGTGGGAAAAGACTGCCAAC
AGGCAGTCTAAAA
>CL12442Contig1 (79-1.8-140)
GACCAGCCCATCACCATCACGCTAGTTCAACAAATGCAGTGATTTCTGCTTCAAGTTGCA
CCAGCTTGAAGCCTTAACC
>CL12445Contig1 (75-1.8-136)
CATTTCATGATAAATGCCACCAAACTGTACAATAAAGTAGAGAGCGATATAGTTATTTTA
TTTGACCACCGACGT
>CL12449Contig1 (79-1.8-140)
AAGTTTGGTTATATATTTTACACGCCCAACTACTTATGATTTGGGTTGCCCCAAATAGTC
CGCTTTCTAATCGAAATTC
>CL12455Contig1 (80-1.8-140)
CTGAAGGGTTAAATACATAATCAATGGAACAGCAGTATTCATACTGACAAATTACCAGGA
TTTGGGAAAACTCATGGATA
>CL12458Contig1 (80-1.7-138)
GGTCCCATAAAACATCAATCGCTAATAGTTCGAACTAAATCGCACATCTTTATCAAGGTT
TGTCCATATGAGTCCTTCAA
>CL12462Contig1 (82-1.7-140)
TCAAATATCCTTTACAATTCAAGTAACGTGAGAAGCAAAATCGGTTGAACATGGCAAAGA
ACGGTATCCAGAAGGCACATTG
>CL12471Contig1 (83-1.7-140)
CATTCATCGTTCGTCCTACATCCATCCATCCCACACTCAAGCAAATATATGTAACACGAC
TCCATCTATTCAATATCTGGCCA
>CL12474Contig1 (75-1.8-136)
TGGCAGTTCGAATGTACCTCGTCATCGTTGCTACTATTCTCATCATTCGAGTCGCCGTAA
TTTGCAGCAAGCCTG
>CL12483Contig1 (78-1.8-140)
CTCCACACCGCAGTCGTGAAGCGCACATGACCCTGTGTGTCAGTAAATACCATAACACGC
CACTCCATTACCGCTGGT
>CL12488Contig1 (85-1.6-140)
ATAAGGTGCATGATATGAAGGAGAAGAGGAACGAATTGCCTTATATTTTGACAATGCACA
CTTCCTAATCGAATAGGTCCAAGTC
>CL12491Contig1 (70-2.0-140)
TAAGTTGACTTAATTATAGTAAACACCATATTGTAAACTTTGGCACCAACGTACGTCACT
ATTACCATGT
>CL12495Contig1 (85-1.6-140)
ACAAATAAAGCGCCTAGATTCAGGTTTATCAACATAAGATGATGAAATGTCAAGCGAAAA
CCCAGTCTTAACGGAAAACGGTGAT
>CL12504Contig1 (72-1.9-140)
TTTGGAGACGGGTTCAATTTCCTTGCAAAACTAGAGATTTCTTTTAAGATCTGCGTATTG
GCAGCTTCCATA
>CL12507Contig1 (83-1.7-140)
CCTATTTGTCGCACTGATCGCCGCAAAATGTTGATATTCGTACACCAATTCCAACTTAGC
CCAACCAATGGATGCCCAATTTT
>CL12511Contig1 (72-1.9-140)
CACATTTGGTGAAAAAAAAACAAGTTCTAAATGGCCGCCAGTGTAAGGAAGTTTATGCCA
TGAACAAAAACG
>CL12516Contig1 (81-1.7-140)
TTGCAGCTCTCATGCATTGAATTACTCGTATGTATGCCCAAGCACCTTGCTGTGAAGCAC
ATTCATGCTTCCTAGTTCAAG
>CL12520Contig1 (79-1.8-140)
GAGAGACAACTGACTACAGACTATCAATTATATGGCCACAGTTGACATTCGTGCACGCGG
AGCACTCTCTGACGTTGTA
>CL12529Contig1 (77-1.8-140)
AGCCAGAGGAAAGGACAATAATTCTTCACGGAATGTTTAACATTTGAGCTAATTGGGCTG
CCCAAAAACATTTATTC
>CL12533Contig1 (73-1.9-139)
ACACTCCAACACACAAAACTGCACCTGCGTGACCTACTTCAGCCCACTCACAAGGAATGG
TACTTCGTCGTGC
>CL12537Contig1 (73-1.9-140)
GAGTTCTGACTGGAGGCAGCAGTTGTGGAGTAGCAGACAAGGAAGGCACTAGTACGCCCT
CCAGTGAGGGCGA
>CL12541Contig1 (82-1.7-140)
TTTCTTAAATCATGCTCAAGAAAAGCGGGAACTAAAGCGATTTTGAAAGAAAAGGACATG
AATGATTGCCCGATAAATAAGT
>CL12548Contig1 (77-1.8-137)
TTCATTTTGAAGGTCCTTCTTGCAGCCGGTGAACCCGAACCCTCCTCACCATCCCCTCTG
CCTCTGCGGCAGATCTG
>CL12551Contig1 (73-1.9-140)
GGAATCGGAGGAGCGCTGCCCGTTGCTACTCCAGCGGAGTGATAGTTAGGACTTAAAGAC
CACACATTCTGGC
>CL12559Contig1 (81-1.7-140)
CAGATGGTTTGTAATGCCAACTTATTGCATGAGTTGTAGTGGGATCGCTTTGAGTTATAA
TTTGCTAACATTCTTGCTTTA
>CL12562Contig1 (84-1.7-140)
TTGTCCGTGAGGGGTGGGGGAGGATGCCACCATTCTATCCTCTCGAATAAGAATAGGGCC
ACAGCGCCAGCTGCTACACTGAGG
>CL12570Contig1 (74-1.9-140)
GGTGCATTTAAACAAAAGATTTTTGTAGAAATGAAACAGAAAGGCAGGCCTATTTTTTCC
CTTCATGATTCCAC
>CL12574Contig1 (72-1.9-140)
CCAGGGACGACACCACACTGCAACACAAGACACCACGCGACACGTGTCACCGATCGATTT
GCAGACGTGTCA
>CL12578Contig1 (76-1.8-136)
CTCAAGAACTCATTATTTGGTCAAAATTAGGGGCACCACCTCTCCTTTTATAATGCATAA
GTCTTTCGTTAGGTCA
>CL12582Contig1 (78-1.8-140)
TCTACGCACTCGGACGAACGCGCAATCACCAGTTCAATGTGTGCAGGCAGACAGCGAAGG
CAGCGGACTACCTCGACG
>CL12586Contig1 (84-1.7-140)
TCCGTAAACTCATGAAGTGCAATGCGTGAATTAAGATGAAGCCATTTCTCTTACTAAGTA
TTAAAGGTTGAGTCACCAAAATTC
>CL12590Contig1 (78-1.8-140)
CGCTAAACGGGGCAAAGAAAAAGAAACAGAATACAAATGAATACAGCCATGAAAACCTAG
TAGATGGGATAGATGGGT
>CL12598Contig1 (81-1.7-140)
AAAGCCACATGTCTCAAACAGTGATTTTGCTGGCAATCCAACAAGGAAGTAATTTTGTAT
TTTCAGCGTGACCTAAGTAGT
>CL12602Contig1 (71-1.9-138)
TCCCGTCACATTTGCTATTCTCCCAAGCAAAACTTACCGGAAATGATATTCGAAGATTGT
CATTGCTATTC
>CL12606Contig1 (81-1.7-140)
AGTAGAGAACTGCCACATTATTTGTAAAAACCTAGTTTTTCCCAATCTTTTTTGAATTTT
AGGCATGATTATGAACAAAAT
>CL12610Contig1 (79-1.8-140)
TCGTAGTAGCCAATTCAGATCAGATATCATGCTTTACAAATCACTAAACCCTTCAATTCG
GTTGGTGAAAAATCATGCA
>CL12617Contig1 (79-1.8-140)
TGGGGGACAAAGTTTACAACTGTTTTGTGGGGATAAGGAATCGCGTCTATTCCTCCTCGC
TACTTTGGTTTCACTTCAG
>CL12622Contig1 (77-1.8-140)
TGAATTTATATGTTCTCCAATTTGATCGCATCACTGTGGTTAGTTAATTAAGTGAAATGG
CAGTTGCAGAAGCAAAT
>CL12630Contig1 (71-2.0-140)
AATACGGTGTTAAGCATAAACTGGAGTGGATACGTAGGAAGGCTCACAAACTGGAGGCAA
GAATATTACAG
>CL12634Contig1 (81-1.7-140)
CCTCCAGTTCAATAAGAGGTCCAGAGTGGAATGTTGAATAGATTTCAAAATAACAATATA
GCAGGATTGTCAATAAAGTTC
>CL12638Contig1 (71-2.0-140)
ACCAGTCATTACTTCTTTGCTTTCTTAACTCCTTCTTGCAAGTTAGCATGCGCCCAGCAA
TATCATGAAAA
>CL12642Contig1 (73-1.9-140)
CAAGACTATTTCATTACCATATCGAATTGGTTGCTTTTGAGCCTAGACCTCATTTATGAG
TAGCTGAATTTTG
>CL12646Contig1 (80-1.8-140)
GTCCGGATGGAGAAGATGAAAGGCTTGTAGATTTTAGTTTTATTGCAACACTTCACATGT
CAAGTAGATGTAATCCACCG
>CL12651Contig1 (79-1.8-140)
AACAGCACCCGGTTTGAAAGGTTTGTAACCAGTAGAAGCCAGCGTAAGACTAAATGGAAC
TTCAAGTGACTCCTTCATC
>CL12653Contig1 (83-1.7-138)
ATGCAGCAATAGCACCAAAGTATTAGAGACTAAAGAAGAAAACCTAAGAAGCAAGAAGAT
TAGGCGGAGTGCTCCTGGGAAAC
>CL12657Contig1 (77-1.8-138)
TACTTGCTACTTAAATATAGCGGGTAAAGAGTTAACCTGCTTCAAATATCCCTCAGCTGA
AAAGAAACATGTTTATT
>CL12663Contig1 (74-1.9-140)
GTGATTTGAGTGTTGCTTAAAAATCGACTCGAACAATGGCTAATAGCCAACTGACTATTG
GCCTATAGAACCCG
>CL12665Contig1 (74-1.9-137)
AATTGCTAAGAGGGATCAGTGACATTGCAGTCAAATATCATCTCAGCTGCACTCGAATTG
GATAACTGACACGG
>CL12669Contig1 (74-1.9-140)
GCAGGTATATGTGGGTAGTTTAACTAAATTTCGAATAGCTCTCGTATTCAAAACTAGCTC
AAATCTTTACCGAG
>CL12672Contig1 (73-1.9-140)
GTAATTAAACTGTTTTGAAGAACCATCGCGGTTGCTCAATTGATTGGTATCCCAAGTAGC
CTCGATCATAAAC
>CL12676Contig1 (75-1.8-133)
CCAAATGCGACGAACGCATTTGGTCCTCCCACTTGTCACCCAACAGGAGGGTCACATGTG
TTTTTGAGTGTGCAC
>CL12684Contig1 (79-1.8-140)
GGGGCTACCAGCACCCTCAGAACAGAAGATCAAATCTGCCGCCTTCAACGTACAGGTCTT
TGGAAAGTCGAAATCAACA
>CL12688Contig1 (84-1.7-140)
GTAAGCAAATTAATTATAGGTGATGTTATTCAGAGCACCAGGCCTTGACCGAGTCAGTGT
CTATCCGAGTTTGTCTAACCAGAG
>CL12692Contig1 (78-1.8-138)
CTAAGTCGCGGCTGCAACTATTTCGCCTACACAAAACCTGCAAACGATTTACTGCAAGGT
GTTCTATACAGTTTCAAA
>CL12696Contig1 (72-1.9-140)
TTTGATGTCCTTCACGCAAAACACGCAGCTTTGACAGTCCTTTTACTATGAGTCGCCGCA
GATTCCTTTCGT
>CL12700Contig1 (77-1.8-140)
GTGCATATTTTCGTTAGATCATACAGTAAACAAGTCTGTAGCCGACGCTGTACGCTCTAT
TCTCGCGTTTGAATTGC
>CL12704Contig1 (74-1.9-140)
GCTGTCAACTGGACATAGCGATGATAATTTGGTCCATTTATGATAATGAAGTTTTATGAT
TTAACGCTTTTAAA
>CL12719Contig1 (78-1.8-140)
TCGGAATGCTCGAAACGATGTAGGGCAGTTAAAGCCAAAGTTTTGAAAGCTAAATCTTCA
ACAAACTATGTAAGAATT
>CL12723Contig1 (78-1.8-140)
ATTTTTCGTCTTTCAATTTGTCCGAATAAACTGCAGTGTGTGCAAAAACACTTTAGTTAC
TGTGAATCAGACCTATGT
>CL12727Contig1 (79-1.8-140)
CATTACAAAAACTACAAAAAATATGGAAGATAACTTTCCGTAAAAAATTGACTGATGATG
AAAGTAACAAGCAGACAAC
>CL12730Contig1 (71-2.0-139)
ATCTAAATAACGTGAGTTTTGCGATTTCAGTTGACTGCGAATCTGTCGGACGACGTGACC
CTGGCTGAACT
>CL12739Contig1 (71-2.0-140)
TAATTACGGCGAAGAAACCCATTGAAGAGAGCGCAGAGGATTGAGGATATTCACTAGCAT
TAGAGGTAAAA
>CL12746Contig1 (85-1.6-140)
ATTCTTCGAGCTGTGCCTACAAGTGCATTCAAAACTTGAGCGTCGATCGACTTTTGGGGT
TAACCTTCTTTGTGCCAATTTTAAA
>CL12750Contig1 (71-1.9-136)
GAATGCTTGAATAATATTTGGTGCTTTTATGCACTACCTGCTCCCAGCGGTCGACGCCTC
GAAAATGTTGC
>CL12754Contig1 (80-1.8-140)
TACTCTTGTGGTTGTGTCAATGTGTCTACGTTCCTTGAGATGAATCCGTGCAAACAATGT
GGATGTTAAAAGTATTTTTG
>CL12758Contig1 (79-1.8-140)
TTATAAAAACACTACAATTTATTTGAATTAGAAGTTCAAATGGCGAATCTACTCCTTTTT
GTTTTTGTGCTATTACGAT
>CL12762Contig1 (78-1.8-140)
GACATCAGGCCCTCTCTTCATCTTACACATTCAAGATGCCCCCATGAGGAGGTCAAGGAG
AGCTCAAGCTGTGAAATG
>CL12766Contig1 (84-1.7-140)
TGGATTGTCAAAGAGAAGAATGATGGTGCACCTGCCTACCTAATGACCCTGCTACCTAAC
TATCTACCCACCCACCTAGTTAGC
>CL12771Contig1 (81-1.7-140)
GCGAATTTTTCTCAAATTTGTGTGATTTCTCATAATTCATCTTTGCTCTAGGGTTAGGGT
TAGGCCTGCTGTAAATCTCAT
>CL12775Contig1 (79-1.8-140)
GCTCACAGTCTTGGTCACCAGTCTCACCATCCCGCTTCTCCGGTTGTGTTGCCCCTCGCG
GGGGGACTGAGTTTTCGTC
>CL12778Contig1 (75-1.9-140)
CATCGTAAAGATTATCACGACAGCAGTAGCGAGCATGTCTGCAACACACCATGTATCCAT
ATTCCCTTGGGACTC
>CL12782Contig1 (81-1.7-140)
CTAAAATTTATGCTTTAATTTAAAAATCCTACACGACTTTTATTATTTTAAGCTCATGCA
GTCTTTTGCAACATGCAGTTT
>CL12786Contig1 (75-1.9-140)
AGCAGATTAGCGTGCGCGGTATCGCGCAAGTTGAGAACGTTGCTAATCTAAAAACCTCAT
TCAATCGTCATCTGC
>CL12790Contig1 (71-2.0-140)
ATATCACATGCTTATGAAATTGGGACCAGCCAAGAAAGTTGGAGCATCACATAAGTGACG
CATTAGACGGT
>CL12794Contig1 (79-1.8-140)
AAAATGACTACTCTACTTTCTTCATCTTTTTTTCCAAGAAAGTGATAAATTAGTTGATTT
CTCTTATGCACAGGTATCG
>CL12797Contig1 (73-1.8-128)
AAAAAAGGACCTTACTTACTCATGCATAAACTCTTTCTATTATCTATGTCAGACGCCTTT
AAGGTTTCCATGC
>CL12801Contig1 (72-1.8-129)
AATTAGCCCTTTCCCTACCGGCTGACTAGTGCTGGCTACTTCTGAATTGGGAGGGCCTAC
ATTGCATTCGCG
>CL12806Contig1 (72-1.9-140)
CGCCTAAACCCCTGCGTACTTGGACCCTTTTTCGGAATGAACGATTCGGAAGTAGGGCAT
TTGTAAGCCTAA
>CL12808Contig1 (75-1.9-140)
TGGTACCTATGCACCTAATTTATGGCAAACGCAATCATAGCATCCAGTATGCATTCACAT
GCCACTGTGCCATTG
>CL12813Contig1 (78-1.8-140)
ATATACATACTCAGGTAGGGAAGAGAGTAATATTACCAGTTATGAAATTATTTGTCTTAA
ATTAAATGAGCTTTCACG
>CL12817Contig1 (80-1.8-140)
TCCCGCCCATGGCGACTCTCAGCCTACCTCCTTGGAGGTTAAATATCTTAGCTTGGGTAA
CTTGTCGTGAGGCTGGAATG
>CL12820Contig1 (71-2.0-140)
GGCGTCACGCTGGAGCGATTAGAGCACTTCTCGGAGGCATTTGTCCGCACCGCAGTGGCC
TTCGCACCCTG
>CL12824Contig1 (81-1.7-140)
TCATATAGCAAAGTTGTGTTTATCCATTAATTAATCAATCACGAGTTCCATGAAGCAGCT
AGGCCGTCAGTTAGACGGTCA
>CL12828Contig1 (73-1.9-140)
ACATTGCGTTCTTGAAGAGATGAGTCCCATTTTTCAGGGCAAACGTCTTACATAGAGGAC
GAAAATCAGAACT
>CL12832Contig1 (85-1.6-140)
GTGTGGCTTGCCCAAGGCAATAGGCAGCGGAAGCTGCCTTACAGACTAAAAAAAATATCT
ACTGTAGTCTTCTAAGCTAATATGG
>CL12836Contig1 (77-1.8-140)
CTGCAACGTTCGGGCGGCTAGGTTTACTTCTTACCATTATAAAGATGTGGGATTGAAGCT
GCCGCAGCAAGTGCCTC
>CL12840Contig1 (85-1.6-140)
AATGTAATTTTGCATAAATCATGCTTAAACTTTTCTCAGCATTTTAAATGCACATTCCAA
ATAACAAAATGCGTAAGCTGTTTAA
>CL12844Contig1 (71-2.0-140)
ATTTGCTACTGTCTGGCGTAATTTACTTAAAGATAATGTCCAATTTGTGAATTCAACATA
ATGTGCGATTA
>CL12848Contig1 (75-1.9-140)
CTAATGCTTCTCTGCAATACACATGGAAGGCAGCTCTACGGAAACCGTGTTCCTTTTCTC
TACCGGCACAAATCA
>CL12852Contig1 (78-1.8-140)
GGGAATACACTTCTCCCATGATGCCAATGCCTACACTTTTCCTCGGGAGCTCTTTAACAA
GTGTTTGAAGAAAGCCGT
>CL12855Contig1 (72-1.9-140)
AACAAACCAACTTATTCTACTTTTCAAGTTGTCTTGCATTTCCAGCCCTAAGACTTTATT
TTTTGCAGAACC
>CL12858Contig1 (70-2.0-140)
ACGTCTCGTCACCGTCCCCTCATTTTCTTACTTCACTATGTCGAAAAAACATCCTTCCAG
CTTACGAAGG
>CL12865Contig1 (83-1.7-140)
GTATTCCAATGATGGTGGAATTCCTGCTGTATCAGACGGTTCCGTTTGTCTGCGAATAAA
AAGCAGGAATTAGGATGGAAGGC
>CL12869Contig1 (75-1.9-140)
ATTCGCAAAACCTCAAGTGTTAGATGTTAAATGCTTGTTGATCTTTGCGCTAGGTGCTCC
TCAAAAAATGACAAA
>CL12873Contig1 (80-1.8-140)
AATAGATTTCACAGTTGCATTTAGCGTTTGCCAATCAAAACTTAATGATTGACCTTATCC
TGCTTATGTAAACACCTTCT
>CL12887Contig1 (71-2.0-140)
TCTTATATGTAACTCTAACACTTGCATTACCAGTTTTATTTTCCTCTATGTAATACACTC
CAGCTCTACGA
>CL12895Contig1 (74-1.9-139)
CTTCTTCGCTTAGTTCTTTTATAGAGTACGCCTGTATGGAGACTCTCAAGGCATCATTAA
AAATTTCTTATTTC
>CL12899Contig1 (75-1.9-140)
GAGAAAGGTCCAGGCAAATTCGAAAACAGTTTACAAAAACAGAGGCTCTAAGCAGAAAAT
GACGCAAATTAGACG
>CL12902Contig1 (85-1.6-140)
AAGACAATGCCTCAGGGCGTCATACATCCATTTATGGGATCAGATTACCCTTCGCATTCG
CTTGCACCTTATCCCTATAAACTCA
>CL12906Contig1 (81-1.7-140)
TATGTCAACTTCCCCACACTTGTATCATATTTTGATCTGAGAGAGTGAGCAAATGGAATA
AATTAGGTTGTTTAAAATGAT
>CL12910Contig1 (77-1.8-140)
CCTCATTTTGGGGCGTCAGCGAAATATTACAATTACTTTATTCCTTCTTTTTTGTAGTAC
ACTTTCAAATATTATGG
>CL12914Contig1 (85-1.6-140)
CGCTTTGTTGAAAAATGCCCCTTTTAGGTTATAAAACCTTCAGAAGTTAGTTTTACCAAA
ACCACATCTCCGAGGTCATGGAATC
>CL12922Contig1 (77-1.8-140)
ACATCTCAACTCACTACAGCAAAATGCACGATAATGTCATTCCTCCTCTATCCTCTAACA
GGCCATGTTCATCCGAA
>CL12926Contig1 (73-1.9-140)
AGCTTAAGGATCTAAAACTTCCTGAACATGTAAAAGTATGCTAAACTTCGAATACTTTCC
CAGGGCAAACGGA
>CL12930Contig1 (71-2.0-140)
CCCAAATGCGTCGCTAAGGTTTAACCTAACAATTTAACTCTAAAAACTCCTGATTCAAAT
CGGCCTTCACT
>CL12935Contig1 (82-1.7-140)
CCAATTACTTTTCACCAATTTCGATTTTAGGGTCCACCAGGTGTCAAAGGACCCGAGGGA
GAAGTCGGACCAGAGGGTATTC
>CL12939Contig1 (84-1.7-140)
TTCGGCCCATTCTAGTAGCTTTACCACGATCTGGTAGGTCTGGTAAAGGCGATGCTGCAG
CGAGATCGATTGTTACACTTTGAC
>CL12943Contig1 (83-1.7-140)
CTCACTTCTCAGTCGATTACTGACTTCCACCATCACCCATCTTGATGATAGGCTTCAGCG
TGCCAAGTTTCTTGCTCTTGGCA
>CL12953Contig1 (75-1.8-137)
TCTAAACTAACACTTCATGGGTGGTTATAATCCACATGATACTTCTGATTTGTTGCACAT
CTGTCCGGTTTCTGT
>CL12957Contig1 (79-1.7-136)
TATTTCATGCTGTATTGTGATTGTAATGAAGATCTCAAAGACCAAAGCCGTGTTACCCCT
AGGGTACACAGTTTGACTA
>CL12960Contig1 (82-1.7-138)
TGGTCTTGAAGCCCAATCTAGTGAAATCAAAATTTCTATTTGGGTGTACAGAAGAGGAAG
GAAACAAGGTCAAATTTACAAA
>CL12965Contig1 (74-1.9-140)
AAGCTATGATCGTACTTTCAAGAAAAGCTAAACAATTCCCTTTACAAAAATCTTACAAAA
TATTACTTAATAAG
>CL12967Contig1 (78-1.8-138)
AAGAAGGAATAAATCTACTCACTGGCGTTGAACATCAGCCACAATGTACTACTATCCCCT
ACCTCTCGCTCGGGTCGA
>CL12970Contig1 (83-1.7-140)
GAGAACGCACCTTTTTCCTACTGTAATATTTGATGTGTTAATAGTGCCATTCTCACCCAT
CTTAAAATGAAAGATACGAGGTT
>CL12979Contig1 (80-1.7-139)
ATATCTTTTGCTTGGGTAGAGTGTCCAACGACTTAGATGTTTTCACACGTTAAGAAGGAT
TTCGGCTTATGAGGTCCACA
>CL12988Contig1 (70-1.9-136)
TTTCCGCACCCAAGACCTTTCATTCGATGCTAAAGGCCTAAATGCAAGGCATATAATATG
TTCTAGAAAG
>CL12992Contig1 (85-1.6-140)
AGAATAAAATGGACTTGTCTTTATTTCTTCCCTGCTTTTAAAAAATATAAAAATACGTAA
ATATGGTATATTTTTAGCTCTAAAA
>CL12995Contig1 (72-1.8-132)
TTAGTAATGCAAAATTGTTGTATTCATTGTTGGGGAAAGGACTAACAAGGCAACATAACT
TGGCATTAAGTA
>CL12999Contig1 (73-1.9-140)
TGCCCGCACATCACACGCATACGACGCATTCAATAAAAAGGAGAAGCATTGAGTTGGGAG
GAAAAAACAAATG
>CL13004Contig1 (75-1.9-140)
AAGCGCATGGCCACTTTGTTGCGGGGTCATGGTAGCATTTATGCACTTCCATTTCAGGCA
CAGCATTTCGCAGAT
>CL13008Contig1 (77-1.8-140)
TACAGCACATTCACATCGCTGGGGGATATAATGAGGATAATCATTCTAGCCACAACAATT
TGATTTGTGATTCGTGT
>CL13012Contig1 (72-1.9-140)
GTTACTTCGCTTTATGAGCCTTGCAAACCAAAACCTATTTCCTCTCACAAATCGGTTAGT
CAGCATACCACT
>CL13016Contig1 (76-1.8-140)
TTTTGTTAGATTTAGGACGGTATGCATAGAGATTCGGAAAACCAACAACGGTTTTTGTTT
AACGATGAATTGATTG
>CL13020Contig1 (74-1.9-140)
GACGTGAAAATTGTCATTAAATCGGGAACAAAGCCGCCATTTTACTAAGGAAGAAAAATC
ATTTTAAGTCAATA
>CL13026Contig1 (73-1.9-140)
CATCCAGCCTCCGAAAATTCCATATACAATGACCTTTTCAATGTTGTTTGATTACGACCG
GATAAAGATAAGA
>CL13028Contig1 (71-2.0-140)
ATTCTCGAAAGGACTCCTAAAAGTATTGCAAAATCCAGAAATTACCGACTTTAACCAAAC
AATTTAATCAC
>CL13042Contig1 (84-1.7-140)
AGGTATGTTGACTTTTGCTTGTAGGGCATAGACCACAATAACTTGTCCACTTTAGGGTGT
ATGTTCTTCTTCCTCTGCAAGATT
>CL13043Contig1 (79-1.8-140)
TCAATCAGAACTTTCAGAAAGTTGGCCTACGAAACCTATTCTAATTATCAATTCGCCTAC
ATTAAATTTGCGTTACTCT
>CL13050Contig1 (84-1.7-140)
CAGGCGCAAAAGATAAACTACGACGATGCAAGTCTGCTGACAGTTGGATTTAAGAGGTAC
AACAAAAGTAGCGCATTTTGGATT
>CL13053Contig1 (70-2.0-140)
ACTCAAACCTCCTACAGCTTTGCAAATTTATCTTCTCACTTGAGCTACCACTGCTGCAGG
ACTTCCAGTC
>CL13058Contig1 (70-2.0-140)
TGGCATTGTAGTAGAAAGTAAGTTGCTGTGACGAGATTGACATTTTGACGTTATTTATAT
AGCCCAACAT
>CL13062Contig1 (75-1.9-140)
CATAAGGAAATAGGCGACATCCATCTTCAGTCATTCATCTAACACTCGAGACTTGGTCTT
GATCACCTCCAACCT
>CL13064Contig1 (73-1.9-140)
ATTCTAGATGAGCATTTACATTTAGACATAACCTATGCTAGCATTAGCATTTGAATGCGA
TGACTGCTGACGC
>CL13068Contig1 (72-1.9-140)
CCTGATGATTTTTGGTTAAAAATATTCTTAGCATTGCAAAACGAAGGTGCAGCATGTACG
GCGCTGGGACCG
>CL13072Contig1 (81-1.7-140)
TACACAACAGCATTCGATTGCCCTTTTTGGTGCTGGAAATTGGAATTTGTTAAAACAATA
GCAAAGCAAATTTCCCAACAC
>CL13077Contig1 (71-2.0-140)
GGGTAAAACCGAAATCAGGATTTAACGACCTACAGCTACCTGACCCGACATCGCCATGTC
CTAGCATCCAT
>CL13081Contig1 (74-1.9-137)
GAGGTAAAGTGAGGCATAATGCGAGTCGATGGAAAAGAATGAGATTGTCAGAGAAGGGTG
GCACTGGAGTAGGC
>CL13084Contig1 (74-1.9-137)
TGTAGGCGCAGCAGCTGCATTGCTTTCTGATAAGTCAGGAAGATATACATCCCATCTTGA
AACGATTAATTTTT
>CL13089Contig1 (73-1.9-140)
AAAGAGATACACACGTAAACTTATTTTTAATCATCTTTAAAGTTAATGGCCTAAGAGAGT
GACAGATTCCTTA
>CL13092Contig1 (85-1.6-140)
CTAGCCAGGTACCTTCAATGCCTCCAGACTGAACAAATAGAAGTTCCAAAATGGGCCCTA
ATCATCATTGGGTGTCACAATTATT
>CL13104Contig1 (82-1.7-139)
TCCTTTTAGCTCACGCGTGTATTAAAGGTGATCGTAATCTAAAACGAAGATGTATGCTGT
ACTGATCTAATACATTGTCTGT
>CL13109Contig1 (85-1.6-140)
TGTAAAGCATCTGCCTCGGGGTGATTCATCATTTGACTCACGTACATTGCAGACCATTCC
TAAGTGGTACACTCTACTAGCGCAC
>CL13112Contig1 (76-1.8-140)
CGTGAAGGAAACATCTTCGTTAGGAGCCAACATTTTCATGGTGAAGACAATCAACGTCGA
CACGGACACATTGTAA
>CL13117Contig1 (73-1.9-140)
GGCCTGGATACAGGCCCTTCTCTTTCGGGGCGCAGAAGGTGCCATAGCACATAACGCAAA
TTACATGGTAGTG
>CL13120Contig1 (78-1.8-140)
CGGATTGGTCAATTTGAAGGTCACACCTCAAATCCTGATGGAACGGGATGATACAGAAAG
GAAAGGGGATGATTCAAA
>CL13124Contig1 (73-1.9-139)
CGAGTTTGGGCTAAAATTGCACACTATGAGAGTATCAGTGGTGGGGCATATTTATAAAAC
AGAAAAGAGGGAA
>CL13128Contig1 (79-1.8-140)
GACTAATTACTGCTGCTGTTAATGCGAAGAAAACAAGTTTAATTGTCAGCAGTAAGCAAC
TGCCTGGTTAACGATCACC
>CL13131Contig1 (82-1.7-140)
TTTCAACGCAGTAGATAATCTTTCAAGATTTTAAAGTACAAAAGCAAAAATTTGCAATAA
ATTAAATGAGCCTGCCATCAAT
>CL13135Contig1 (71-2.0-140)
CTTATAAGAGAATATACATAACACCTCCATTCTAATTTTTCTACGTTTTAAAGGCGCTTG
CCACTGCTTAC
>CL13139Contig1 (76-1.8-139)
TTGGTTAACACATCAACGCAGAGAGCAAACACGCATAAATTCCTTCATTTACATGCTATA
TTTTTGTCGTCTAAGG
>CL13143Contig1 (73-1.9-140)
AAATTTGGCCACTTTAAGCAAATTATGAGGCTACGTTTATCGGAATGGAATTTAGCAGTG
CCTTTCCAACTTA
>CL13151Contig1 (83-1.7-140)
GTGAAAATAGCAGCAAAATGGGGGTGAAGTTGCTACCATCGTGCCAGTAATCAAATATGC
TAAGCTTAGCGATGTTTTCATTG
>CL13159Contig1 (75-1.9-140)
CTTGCCCTCGGTTGTACAGTCTGAATGAATGCTCCATTGCTCAAATTTACTGCTCGTTTG
GTGGTGGTAATTCCG
>CL13163Contig1 (72-1.9-140)
CTTCATACTAGGTAATTTGACGAAAAATCATCTTTGCAATTTGTTTATTAGCCATAGGTA
CTAATTCTAAGG
>CL13168Contig1 (73-1.9-140)
AATTTTGGGACGGCTTTAGTTCTATTGGAAAATGTCCCAAGACAGATCTGGGTGCGTGGG
ATATTTCAGCATT
>CL13172Contig1 (73-1.9-138)
TGATAATTACCTATCCGCAACAACATTAAGACCAAATCATATAAATAATATCTCCCAAAT
CACTTTAGTAGAA
>CL13175Contig1 (81-1.7-140)
GCCTTGCAAATCATTTCCTCTCACCCCAATTAAATGCCACCAACCAGATAATGAGTGGAC
ATGACTTAGGGGCAGGTGTCC
>CL13186Contig1 (74-1.9-140)
TGCCCTAGTGAAGTAGTCTCGCGTCTGGTAAAAAGGGAAGTAAGTAAAGAAGCCGCTATT
GATGTAGACCGTCG
>CL13189Contig1 (84-1.7-140)
GCTTAGCCAAGCGACAAATATCGGAACTGGATATGTGATGGAGGTTACATAAGTGTTGGC
ACCACCAAGAACTTGGAAGTGTTA
>CL13196Contig1 (80-1.8-140)
TGCATTTTTTCATAAAAATTGTATAAATGGAAAATCAGCTACACGATGTTGTACTCAAAA
ATTGGTATGGATAACCCGAA
>CL13202Contig1 (73-1.9-140)
GAATCCAGTGAAAAAGCCTGTCACACATACGCACTATAAAAAACACGTTGTCTTGACCAA
TGCCCAAAAAAGG
>CL13207Contig1 (75-1.9-140)
AACACGCCCATGTGAAGTGTACGGAAAGAGTCTCCATGGAGTAAACTGGCTGAATTGAAG
AACAGCATGAACCAG
>CL13212Contig1 (80-1.8-140)
ATAGAATTCTCGGAATTCCTTTTGCTCGAATGTTGCTGATTTCTGGATCGAAGTTGGGTT
CTGTAGGTGTCAAAGCATGA
>CL13218Contig1 (74-1.9-140)
CAGTATTCATGCAAAGTGCTACATTAAAAAATTTCCAAACTCCCCTTCGTGTGCTCTCTA
TCCTTGACAAATAA
>CL13223Contig1 (74-1.9-140)
GCGCTAGACAGGTGTATTTATTAGCCCAAGTAACCCACAAGGCTGCATCCCCTGCAACCC
ACTAACAGCAACAC
>CL13227Contig1 (76-1.8-140)
CGTCAAATTGAATTGTGGTGTCGCAGGTGAACACCACAGGATGGCAAGAAGCGATTGTGC
TGGTGGGACCCTAACA
>CL13231Contig1 (71-2.0-140)
CCGAATTTGCAGACTAAATTATTTGCGTTAACTTAAGTGGAAGCAAGTGCAGGACAGCTG
GGAGACTGGTA
>CL13235Contig1 (84-1.7-140)
AAATTTCCCATTAACCCACCAGCATTTTAAATGCACCTATTATTTCAGGCAGCACAAACA
GTTCTTTCTTCGCTGCTACCAATT
>CL13243Contig1 (81-1.7-140)
GTTTTATTAATGAGGTAGATGACGGTTAAATGCATTTTATAGTTTTTATGCAGGAATTAA
GATAGTCTGAATAATTTCCCT
>CL13247Contig1 (75-1.9-140)
AAATATATAGATTCCTTAAAATTGTCAAACCCATGTAAACGCATTGTCTATCACGGTTTG
ATCAAAAGAATGTTT
>CL13251Contig1 (80-1.8-140)
CAAGCCTACATAATCGGCATCTATTCACAAGTTTTAAGGCCAAATTGCTGCTACAAGACG
TATAGCAAAAAAATGCACAG
>CL13255Contig1 (73-1.9-140)
TTGGAGCCTCAATCCAACCTTCTGTTCTCAATTTCTCCATCATATAGCACATCACACAGC
GATATCACAATTG
>CL13259Contig1 (83-1.7-140)
GAATGGTAGAAGTAGAAAATCACAATGCCATCCCCTTACCTCCTGCTCATCTACGAGGAC
ATCAATGGCAGGCAGTTTGATGT
>CL13263Contig1 (71-2.0-140)
ATCGCTTAGAACAAATACAGCACGCGTTGTGCATTGCAACTATTTTGTGGGTTGGAAAAA
TTGCTCGTGTT
>CL13267Contig1 (80-1.8-140)
GGAGGCGTGCCTATTGGCGAATGCTCATTCACGTGGTAACAGTGTGCCAAGCAGTGGAGC
GTTGAATGAGAAGGTTGAGT
>CL13271Contig1 (82-1.7-140)
TGCTGTTTGGATGGATCAAGCATTTGCAACCTTGTACTAAGTAATCAACAGTCATCCACT
TATTTACACAATAAATTCCATT
>CL13275Contig1 (79-1.8-140)
TTGTTAGTTTTTTTTCTAGTTTCTCCATCAGAATCGGAGGATTCAATCCTTTGCCGTTGA
ATAATGGAATTAGAGAAAT
>CL13279Contig1 (81-1.7-140)
GCTAAAAATATACAAAAATTCAGTTCTTTTTGGTAAATAAGGTGGACAGCTTGAGACACA
TTTTTTTGCCTTACTAGGGCA
>CL13283Contig1 (77-1.8-140)
TTATTTCATAGTATTACCTCAAGTTGGTGCTATTATTCATGCAATGAAAAAGTGTTGACA
GGCAGTGAAGGCATGTC
>CL13287Contig1 (75-1.9-140)
AGAAATGCTCATACCATTAGCTGCCCATGGTCTCATCGTGATCTGCTCTAATTGATGCAC
TTTCAACCAGCATCA
>CL13294Contig1 (72-1.9-140)
TCGAGGTAGGATAGAAGATATGAAAAGGTAAGGTGAACCTCTGAAGTAAGATAATAGTGG
GCGAGTAGGATT
>CL13299Contig1 (72-1.9-138)
GTGGCCGTTAGCAGCCGCAAGACCATTAGTCTCGCGTCACCGAGTGGAGAGGTCGCCTGC
CTTCAGAGTGGA
>CL13303Contig1 (76-1.8-140)
GTGATCGAAAGCAGTCTGCTTGATGCATGAATCTGGATGATGAAGTGAATGCCTAGGAAG
GTAGATTGACATATTC
>CL13308Contig1 (78-1.8-140)
AAATAACAAAATAAAGGAGGACAGGAAAAAGGCGCAAGCATGTGATTTACGTAGCCACTT
AGGATGATGAATGTGCGG
>CL13312Contig1 (81-1.7-140)
TTTGATCTTCTCGTTATTTCTTCATGCCGCATTCACAATCGTTGTTCTAGATTGTCTGTT
CACTTACTGACCATTCCACCT
>CL13316Contig1 (79-1.8-140)
CAATTTTCACCCCCAAATAAATGTGTTTGCGCAACTTTCATTTTTTTCTTTGCTATGTAC
ACAGCCACGCACAGGATTT
>CL13323Contig1 (71-2.0-140)
GGTGCTAAACTGCAAGCGCATTGCACTTCCACTACTGCATTCTGAGGCATGCGTTGGTAA
ATTGTAATGTT
>CL13328Contig1 (79-1.7-135)
ATCAATCAGGTTGAGAGAAAAATGCCAACGCTGAACCTTATTGGTGGTCATTCAGTGGCT
GAAAAGTGAAATTCGCAAA
>CL13332Contig1 (77-1.8-140)
ATTCTTTTAGTATCTGAAGCCTCTTACTGGCACACATGAACAAAGAGCACACTCCCACTG
CGGCATTGCGGAAATCA
>CL13336Contig1 (74-1.9-140)
ACGGAGACTAAGGTAGTTAAAACAGCATTAAAAGAAGAGGAAAACAAAAATAAAGGAAGA
ATGTAGAGTAATGA
>CL13340Contig1 (76-1.8-140)
TCAGTTCACTATCACAGATTTTTCACCTTCTCAGTCCCATGATGTTAGATTCATTCGCGC
CTTAACTACCCTCCCC
>CL13343Contig1 (70-2.0-140)
CTGGGTTAAGTCATTGACTCCATATTCCATGTTCAGTTCTCCTTCCTTTAAAATCCCTCT
TGCTTTTTAT
>CL13347Contig1 (74-1.8-130)
GCATCATGATGGTGAACACGAAGAAGACTTGGAGGAGTCGAGGTCAGCACGCCACGAGGA
AAGCTCACAATCTT
>CL13352Contig1 (78-1.8-140)
GTCACCACCAATGAAATTTCACCATGGCTTCAAAGGTCACAGAAACTGTTTTGGTTATCG
TACGATTACAGCAAATCA
>CL13356Contig1 (74-1.9-140)
GGCTGAAAAGGGGGCATAAACACAGAGGAGTAAGGGGGATGTGGGCTGCGATGGGAAATG
CTGAGCAGCAGTGC
>CL13364Contig1 (71-2.0-140)
TTCCATCCTTTAGATGTCTGCTCGGTTGATCCAGCGGATCCTCACTCTGCACTACAGAAT
GACCTTCACGC
>CL13368Contig1 (73-1.9-140)
AGAAAGCAAATGATATAAAAGGGATAGGTGAAGTGATGAATGAGAAAAAAGTAACTATCC
TGAGGAAAAGAAG
>CL13372Contig1 (84-1.7-140)
CGAGCCATCCTTTAAATGAATAGGTGATGAGTGAAAAACAGTGCTAATTAAGTCTACCTC
TTGGTTTATGCTATTGCCACAGAT
>CL13377Contig1 (73-1.9-140)
TTTTTATGGACGTGTTGAATTCAGCAGAGTCATTGCTTTCAAAGACGAACGCTTGCAGTG
TCGAATGGTGAGC
>CL13381Contig1 (85-1.6-140)
GTTTCGACTTTTGCAAATTTCCCTCCAACTTCCGAACATTTTGGGAGGACGCGATCTCGT
TCACTCCTCCTGGTTAGGAAATATC
>CL13385Contig1 (85-1.6-140)
TCTCAAATCGATCTTAGTGCAGAATGTGAGCAAATCGGACTTTTCTCATTACCTTTTATC
GTCGCTGTAAAGTTCATCTGATGAT
>CL13389Contig1 (83-1.7-140)
AAGGATTCGTTTCGACATCAACAACAATTTTTTTCATCAGAGATAGAAAAAAAGCGTGCA
AGACAAAAAACGAGCTCTAGGAG
>CL13395Contig1 (78-1.8-140)
GGTTGCAGAGGTGAGGTGTGGTGTTATGCAGAATTAGGAGTGGGGTGCGGTGCTTTCGTT
CCCTCTCTGCCACTCACT
>CL13397Contig1 (83-1.7-140)
ACTTCTGCACCTCGAATAATGATGCTTGAGCCCATGCTTACTAATAACCCCAGTAACAAT
GTTAAGACAGAATCCTAGCAGTT
>CL13409Contig1 (80-1.8-140)
CACAATGAATGCGCATGGCTTTGCGCTGGGAGGCTATGACTGACAGCCACAAACGCGACT
CCATAAGGCTGATAAAGCAG
>CL13417Contig1 (70-2.0-140)
CTCTACATTGGGCCACATTAACACAGTAGTGGTGAACCCGGGAGGTTTTGATTAAAAGCA
AAATCATTGT
>CL13420Contig1 (73-1.9-140)
TGATGTAATGGTTGACGCGGGAGAATGACCAAGTAGTGCGCCAGGGAAGACGTTTGAAGG
AGGAAGGAGGCTG
>CL13424Contig1 (80-1.8-140)
GAGGGCTGGGAAAATTTGTCCCAGTTCACCTTTTTACCGTGTTCCCCACTAGCCCGTTTT
AAGGCTTCTTTTGACAACAT
>CL13428Contig1 (72-1.9-140)
AGTATGCTAACATTGAGAAATAATATCTTGTTTACGTTAATTGCAATCGCTACGAAGTGA
ATCATAGGTCGT
>CL13433Contig1 (81-1.7-140)
ACCAGATGGACTGAATAACTATTGGCAAAGAGTTACCACTGAAAAGCCGTTACTCAAGTC
TTACAAAGAAGGAGGGGAAAA
>CL13438Contig1 (76-1.8-140)
TTATTTTAGCTAAGCACATGCGAAGAAATCGGAACTGCAAAGCAGAGCCATGAAGTAACC
CTTGGTATGCACTCCG
>CL13442Contig1 (75-1.9-140)
CCAAGTTAAAGTTGTGAATGGTGTTGTTGATTCTGCAAGTAAAGTTTTTGTGGCGCGTTG
AGTTCTTCAGTGTTA
>CL13446Contig1 (74-1.9-140)
TGCCAAGCTTACGAATCGCCATACTTCGAGCAAGATAAGTGCATCGCCATCCCCCAATCT
ACAGTCTTCTAGGT
>CL13451Contig1 (72-1.9-140)
CCTTGGGTGAACTGGCTCCAGACATCATATCCGTGATGAGAGGGGGACTTCCATCACCAA
TCCCCACCATCA
>CL13455Contig1 (70-2.0-140)
TTGCCGATGTACTGAAATTCCTTGAATATTGCTGCATACTTGTCTGCAAGCGATCCAAAT
GTAAAATCGG
>CL13459Contig1 (84-1.7-140)
ATGCGGGTTCGATACATCCAAACATTTCGAAGGCCATCCAATCATCTGATGAAACTAAAA
CCAGCAACTTTACAAAATTAATTC
>CL13468Contig1 (79-1.8-140)
TAACTGGAGAGAAGAGCCCAAGATTAACTAGTGTGCAACCCAAATTTTCTCGCAAAAGTC
AAATCAACAAACTGGTAAA
>CL13472Contig1 (70-1.9-135)
ATACTAACAAATTCATTTAGTAAAAGCTGGCCCTAAACCACTGAAGTGAGCATGATTTTG
CTCAAAACCA
>CL13477Contig1 (80-1.8-140)
GGCAAATGGAGGTGCAGATGTTGCTTGCTACACATTGATTTCACCTACCAACGAGAGCAA
ACAGTACACAGAGCAGAAGT
>CL13481Contig1 (74-1.9-138)
ATCCTGCGATATAATGAAAAGAACAACAGACCCTTCCCCGGCCTCATTTCTACACACTCA
CTCCCACTGTGACG
>CL13485Contig1 (72-1.9-140)
AAACAAATTAGTGGTCTTTGATTCTCGGGAGGATGTAAAGGTTAGAGGAATCAAGGATCA
TTTTGCTGCAAT
>CL13488Contig1 (70-2.0-140)
CAATGGGTGCATGAGGAACATACATTATCTTCGATCAAATGGCAACACAATTGCTGTGAC
CTACCAATAA
>CL13492Contig1 (76-1.8-140)
ATGATGGACCATCTTTGCATTTAACAATTGCTCCATGATATTCCGATTACTTCTTATGGC
TACCAAGACACCCGAG
>CL13496Contig1 (79-1.8-140)
AAATCAGGATATTGGGACATTCCTTGTGCTCAGAATATTTGACAACACAGATGGACTAAA
TCAAAACCCAGGCCTGACC
>CL13502Contig1 (73-1.9-140)
TACTAAATGCCCCTAGCATCAGACCTTCCAGTCACCGAACAACATTGTGAAACAACTCCA
CCAGTTCCATTAT
>CL13505Contig1 (71-2.0-140)
CATTTCTGGACATATGAGTTCGTCAGGATAAGGAGGTTCCGGAAAATCAAGAGATTGGCA
TACGTAGGCGC
>CL13510Contig1 (84-1.7-140)
TTACAATATGCTAGAACCTTCAGAACTGGTCTAATTTCTCGAAGTGCGCAGTCGCAAGTA
TGTCGTAAAGCACTAGGAACTACT
>CL13514Contig1 (84-1.7-140)
GACGGGATATGAACCAGGCGGTTGAAAGACTGAAACGAATAGAAGCACAACATGACACTC
TGAGTCGTCTTGGCAAAGAAGGTG
>CL13519Contig1 (85-1.6-140)
CTAACTTCCTTGCAGTAGAGCAGGTCTTGTAATTCCAGACATCAAGTAAATAAAAGTGCT
TTAAGTTGATAAATCACCCTCTTAG
>CL13522Contig1 (75-1.9-140)
ACGAAGTAATTAAATTCATTGGGTGTATATGTGATTATAAGTGCAGTAGCAGATTAAATA
AAGACATTCAAGAAA
>CL13525Contig1 (73-1.9-140)
TCTTTCCATCCAGTCAGGACTGACGACGGCGAGATCCGAATTGCAAGGCACCTGCAGCTT
ACACTGCAGCATC
>CL13530Contig1 (79-1.8-140)
AAACATTTCCTTTAAAACTCCTCGCTTAAGAATTCAAATACCCAGTATGAGAAACTCGAG
GTAAACAAGCTGAATTGAA
>CL13534Contig1 (80-1.8-140)
TCTCAGCCTCTCACACACACAGACACACGCACCCACACTTTGAGTTGAGGTAATAACGCT
GCTTGCTGCATAAAACTTTT
>CL13539Contig1 (79-1.8-140)
CTCTGCCTCTAATCCGTAATTCAAATTCGCTGGTACTGAATTCCAACGTCTGAGAACCCA
TACAGGAGCAGAAAGGACT
>CL13543Contig1 (85-1.6-140)
ATGCTACGGTAAATGCCAAATTCAAAATGCAATTCCGGTCATCCTGACACTGGTTTGCGG
ACAGCAGTGCATTCAAATTGTCACT
>CL13545Contig1 (75-1.9-140)
GCGTGGCTGCCGTGTTGCCTGCAGAATGCGGGCTCGCCGGTGGTCCGTCGTCGCGTGTCA
CGGTGAGCGGCTTCG
>CL13554Contig1 (84-1.7-140)
AGTTTTATTGCAGTCATGGAAAATTAAGCCAAGAATTCATTTATGAATATGAGTTTTATA
GTGGAGCAGAGCCGATGACAGCTC
>CL13557Contig1 (81-1.7-140)
CTTGACACGAAAGCCAAGATATCAGGTAAAACAGGCCTGTAGAATTAAATGTATCGTGAT
AAAATAAGCGTTTGACAAACA
>CL13561Contig1 (75-1.9-140)
GTCTGGTGGGTTGTGCCCATATAAACTGATCAAGGGAATGCTAGCAAAGAGGATGTTGTT
GCTAAGGCGTTGTTA
>CL13565Contig1 (77-1.8-140)
ACCGCCGAAATATGAAACTGGTCAGGGAGGAAGCCCACAGAAGGACGGCTAGAAGAAGGG
GGACTATGCCATGCTTT
>CL13573Contig1 (71-2.0-140)
CACTCGCCTACTTGTAGTGTGCTGCCACCTGCCTTCGGTGGAGCAGTGGTACAACAAAGA
GGCGACCGATT
>CL13577Contig1 (82-1.7-140)
GCGTAATTTAGCTAATAAGAAAGAAATTCACATTAGAGACAAATAAGCATTGCTGGATTT
GAGACCCGTCAACGGAGTGATT
>CL13581Contig1 (78-1.8-140)
ATCTAGATAATAAAACACCAAAAGCAAATAAAATAATCCAATACGAGGCCTTCCGCATGA
TATCAACCTAATCGTCAG
>CL13586Contig1 (80-1.8-140)
GTCACAGTTAGCACGGCTACTCAACTACCATATAGGGAGTGAACGCGCCAAATTGTCGCA
CCTAGAGAAAGGCTAATTCA
>CL13590Contig1 (79-1.8-140)
CCTGGTGTGGTTTAAAAAGTTACCTGAAAATACATTTTATGAAAAATTAGGGCAAGATGT
CACATCGGTCTGTTTCATA
>CL13593Contig1 (71-1.9-137)
GTCTATAACCCCTCCAAACGCCTTAAGTGTCCACTGCCTTGAGGTCAAAGCTGTGGCATT
TGACTAGCAGA
>CL13597Contig1 (73-1.9-136)
CTCCAACACCTCTCCACCTACTTATTCTGCTCATCCATATTTAACGTGCATCTCTTAACC
CTCCTTGTCTCCC
>CL13601Contig1 (77-1.8-140)
ACGGTAAAGCATTGGAGGCAGGGATTGATGACGATTGTCATATCTGAATCATTTGAAGCA
TTCACTTTGGTAAAAGA
>CL13605Contig1 (79-1.8-140)
CCGACGCCAAGGCCACGGGGTGAAGCGCAGCAGCTGGGGGCAGGCCTTGGTAGCAGCGGC
AGGCCCACAGCTAGTCCGC
>CL13608Contig1 (77-1.8-140)
CATCTATGGGGATGAATTTGTGATGCTGGAGCACAAACGCACACTCGTAGCCCCTACTCG
TGGTACCCAGCGCCTGA
>CL13613Contig1 (82-1.7-140)
TGGTGTCAATGGACACTTCCCCTTTTATATGTAATCCTCCAGTGCTTATTTGATTGGGTC
AAGTAAACAGGTCTTAGGGGAT
>CL13616Contig1 (72-1.8-127)
GGGTGCATATTCGAGGTAATGGGACTGGCTGAAGCGACGGTGGAAGGGAGTTGTCAACAA
GGTGACTCCCGA
>CL13620Contig1 (74-1.9-140)
GCACAGGGCCATATACGCTCGCGTCATCTCTGTACGCAGTCATTTGCCTATCGGGCATAT
TTCGGAATGGGTGG
>CL13625Contig1 (83-1.7-140)
TTCACCCACCTCAGTTCCTTCTTGTTGCCCACGTTCAACCACTGCAAAACCTAATTATCT
GCCTTTCTGCATCAGTTTCCTCA
>CL13634Contig1 (78-1.8-140)
CCTCTGATAAAGGTAGCTCAATGCCAAAGGAAGTCGGTCGTCGGACAGGCACGTGCATAC
CATATCCGGGTCCGCATT
>CL13638Contig1 (79-1.8-140)
TGAAGTTTTTATAATTGTGCCAAGAAGAATACTGCTTTTACAACTCCGGTAGAAGAATAG
AACTCTAACAGGTGCATAA
>CL13642Contig1 (72-1.8-133)
TTGAGGGGTGGACGGGCAACACCTCCCTTTGTGGCACTTCATAGACATTGGGGCATTGCC
AGTCATGAGCTA
>CL13646Contig1 (81-1.7-140)
TTTAACCACTTTATTTATCCTGATCCCTAAGTAATTTGACTTTTTATTTGCGTAGTTATT
GCATCGCCTGATACATAAAAA
>CL13650Contig1 (74-1.9-140)
TTTGTGGACTTAATTTCCGCTCAGAAAGGGAGGATCAGTTGCAGCCAAACAAGTGGGACT
GGCGCAGTAGATCC
>CL13654Contig1 (75-1.9-140)
GATGGAATACCTCTTATTTCGGTGGAAACTCCTCACTGTGCCTTGACCCACCTTATGTCA
GCGTATGATCTAGGT
>CL13659Contig1 (80-1.8-140)
CTCAAATAAAATTATGGCTCTGCCTATTTTTTCCCAAATCTCCCCTACGCATGTGTTTGC
ACATTCAAATACGTTTTAAG
>CL13663Contig1 (70-2.0-140)
AAGTAAAGTTTAAGGATCAAGTTCTCCTTCCCCACCCTTTCCTTACCTCTCCCCACAAGA
ATTCAAGCTA
>CL13667Contig1 (81-1.7-140)
TGTCCGAAAGGTCCAACAATGCATTACAGCTAGTGTTTGATTTGATAAGTCCTATTCCTG
CATAAACGTAAAGGCCAGCAC
>CL13675Contig1 (78-1.8-137)
ACATAAGGTCAAATCTATACGTACTTTTCGACAAAGTTCTCTTTAGGTTTTACTGATTTC
CTCAGCATGGTAAAATTG
>CL13683Contig1 (72-1.9-140)
AATGAAATCAAGATGTATGCGACAAAAAAGGGGAAAGTACGGAAATCCCAAAGCAGTATG
ATTGATGGCCTT
>CL13687Contig1 (82-1.7-140)
GAAAATTTTGGATTGCCATTAATTGTATGAGAAAAAAAAATAAGCCAACACGGAAATGTG
TTAGACCCAAATTATGTTGCTT
>CL13695Contig1 (73-1.9-140)
CATGTGTGAGGCAATAAAATTGATTGTTTTCGAGGTGACGGGTTGAAGAAAGGTGCTAAC
GCCCTTTTTTGAT
>CL13699Contig1 (73-1.9-140)
GAAAGTAGAAGATACTGATTCCTTTCTAGGACTTTATAAATAGTCTCATCCGCATACTTT
TTATCAGTTATGA
>CL13703Contig1 (74-1.9-140)
AGTATTTTTGTTCTCTTTCACAAAGAACTCCTGTTAGCTTATTTTTCGCAAAGGTGTGCT
ACCAGAAAACATGC
>CL13707Contig1 (74-1.9-140)
ACCAATGATTCGAGAACCACTAGGTTATCACAGAACCTGACACCTTCCTGGTCCAATAAC
ACCTCATTCTGTAC
>CL13711Contig1 (71-2.0-140)
CCCACAATTTACTCCGAGCGCATGAAAGGCGCAAGCACCGAAGTAGGTGACGCTGCATTT
AGCTTACACTT
>CL13715Contig1 (79-1.7-138)
AACAGATAAACGTTTAGTCTACCCAGACAAAGCATTTACAATGAACAGCAGTCGGTAACG
GTCCGCTTACTTCTGAGGT
>CL13723Contig1 (83-1.7-140)
GTCTGGCTCGTTCCACCTGCCTACCTGAACGTTCCCTCTTGCCACTGCCAAAACTAGCCT
CATTCAGGTTGGCTTCCATTAAT
>CL13727Contig1 (82-1.7-140)
CTTAAACCTTTTTAGTAGCTCAACTGTCAACCTGGATTCGAAATAAAAATTGGGTTCCAC
CATTTCACCTGCACTCAAGCTA
>CL13731Contig1 (77-1.8-140)
CTGATTTGCTCCTGATTTATGATGTGTCAATTTATAGAGAAAGGTACTTTAGCGCACACA
TGGTAGAACGGTGCAGA
>CL13735Contig1 (72-1.9-140)
GAATAATTGGAGCAAAATTCATGAAGTGTATAAAAACGAGATTTTTTAAAGAACATGTAT
TTCATTGCTTAA
>CL13739Contig1 (77-1.8-140)
AAGCACTGTCAAGCCAAAAACAGCTTCCGTTGTTAGCAGAGGCCCCAGTTTTCTATTTGG
GCACACATGAGTAGTGC
>CL13747Contig1 (82-1.7-140)
ACGCTGCCTCCATCCCACCTACACACCTTCCTACACACAGATCTGCATATTTGCAAACAC
ACAAACACTTCCACCGAACCAC
>CL13751Contig1 (74-1.9-140)
CACTCATCCCCTTTCGTTGTTTATGCACCTTTCTTGGTGAAGTAGACTGTAAGCGCACCA
CGACTGCGGTTCAG
>CL13755Contig1 (79-1.8-140)
TGACTAATTAATAAATACACTTCGTCCAGTGCTAAGTCATCCAATTACACCTGTTTTTCT
AACATTTAAATGTAAAGCT
>CL13760Contig1 (76-1.8-140)
GCATCGTTCAGCCTTAGGTGGTGTTAAAGCCAGTTGTTAATTAACTCAAAGCAATGTACT
GTGGAAATGCAACCAT
>CL13764Contig1 (83-1.7-140)
AAACCCGAAGACTGGCATGCAGAGAAGAAGATAACCAAACGCAGTTCGCCCCATATGACG
ATTAAGCGCATTTCATTATGAGT
>CL13768Contig1 (74-1.9-140)
TAAGACAAAGTGGGTATTACGTCCATGGCTAACCGAAGCATCCGTGGTCCGCTCAAGTAG
GCTTCACTTCCTCA
>CL13771Contig1 (72-1.9-140)
CTGCTAGCAGAAAATGGAATGTTAAGGGAACCTGCAAGGAGTGAAAGGAGAATAAATGTG
TCACTATTCTAG
>CL13775Contig1 (71-2.0-140)
GTAAAGCTATATGGGCTCCATTCTATGCCCATAGACATGGCGGCAACGGTCTTGTTGCTT
CTATGCCATAT
>CL13783Contig1 (73-1.9-140)
AAATCCCTTTAATCTCTTTCCTCTAGCCTAGCAACTTAAGCACTTCCTTTTTATTTTGGC
CCTGCAAGACACA
>CL13792Contig1 (78-1.8-140)
TCTTGCCTTTGGCTTTGGAGTTTTAGTGCTAGGAACTTTTTTTCTTTTTATTTGTCGGAA
TTATGTTTACGATTATAC
>CL13796Contig1 (72-1.9-134)
CAAAATCGGGTGTGCTTGAAGTTTAAATTGTGAATGCTCTGTTAATTCCAACTAATCTCT
TATCAATCCCTC
>CL13800Contig1 (78-1.8-140)
CCGCAACGATACGTATTTCCTTGCACATGCTGATAAGCCATTATACTTCGCTTATGTGGT
ATCGTGAAGGGCATTTCA
>CL13804Contig1 (74-1.9-139)
TCAGTATTACATACGTAAACTTCAGCTCATCTTCTTAAAGGTTCCTCATAATTCTTAAAA
AAGGCCTCCTGAGA
>CL13807Contig1 (78-1.8-140)
CGAAACCACTAAACATATAAAAATAGAATTCTGCAGGCCAGATAATCCAAAACACAAGTG
CTCTTAAGGTGTGTGAAG
>CL13811Contig1 (82-1.7-140)
GGCTAAACACACTGATATGGATGAAAAAGCATATTAGTGCTATCGTCCAAATGGTCAGTC
ATCATGGACATTGTGAAATAAC
>CL13816Contig1 (73-1.9-140)
CACAGGCGTGACAGCACCGACGAAGGAGGTTGTGAGCACAGTGACATCAGTGTCGAAGAA
AGCCATGCAGACG
>CL13819Contig1 (76-1.8-140)
AATGCAATTGCTAGCCATATTAGTAACATACACTATGGCATTTCTTTAAAATTGAAACTC
ACCAAAATGTATCATA
>CL13823Contig1 (81-1.7-140)
TGGTAATCTTCCCCTTGAGTGTAATATACAAACTATTCCTTGCCTTTTAATACATGCCAA
CTTGCAGACCAGGGTTAATCA
>CL13826Contig1 (85-1.6-140)
TTCCGGCGCCGCAGATGGCATTTGGCATTGCTTTGGTGCCATCTGTGACGCTGCCTCTGT
GGTCAAAGCGTATGCATGACCGTAA
>CL13830Contig1 (76-1.8-139)
TGCCCCTGCTAAACGCTCTTCCATTGTCTGATAAGGAAAGGGTGTTCCTAATCTAGACTA
CTTTGTCTTCTGGCTA
>CL13835Contig1 (74-1.9-140)
AAGGAATTGGGCAAACACCGGAATTGGAAATGCTGACATTCCTGAGGCATTTGTTAGTAC
ACCCGTCGACGTCG
>CL13839Contig1 (74-1.9-140)
ATCACAAGGCAATGTCCACCAACCTCGGCAAATATCTGACGGGCGGAATCTCGTGGACTT
ATTCTACACTGATC
>CL13843Contig1 (84-1.7-140)
ATTCTACTTAAATCCAGCACTAAACCCCGAAATTATTCTTTGCCTTGATAAATGAATTTC
ATGTTGACTGAATTCTGCTTTCTC
>CL13847Contig1 (79-1.7-138)
GAGATGCCATACATGGATCGACTATGCAACACACATACTGCTTTCCAGAATTTCCAGTTA
GGCTGCCACACTCGGAATC
>CL13850Contig1 (74-1.9-140)
GCAACCCCGAAAAGCACCTAATCCTGGTGTAAGCAGGTAGAAGCACATCACCAAAAGTTT
CGTGTGCTAGACAC
>CL13854Contig1 (76-1.8-140)
CATAATATCTAAAGTGACCTCATTTGATAAAATGTTTCATCAGAATAGATGACATCTGGG
CATACTTTGTGCATTC
>CL13863Contig1 (75-1.9-140)
TCAAGTCGCATTCACTTTTGCAAGTAACCTCAACAGCCAGATCTGTCAACGATTCTGACT
CCCAGTTGGCTAATT
>CL13866Contig1 (75-1.9-140)
GTAGGCGAGTGGAATAGAGTGGAGTTGTGTGCAGTTCATTACTCATTGCCTCGAGTGGTG
AGAGGCAGCATTGGT
>CL13870Contig1 (77-1.7-132)
TCTAGCACTTCATCTATTTGCCAAGGCATGAGCAAAGAACATGCAACTTATTCGACCACC
GAGCAGACATTTGCAGT
>CL13874Contig1 (81-1.7-140)
GCGGGTGAAGGAAAGCACGCACTAACTTTGCAATTGTAATGACTCATAAATAAATGCAAG
GTAAAAAACTGCAAAACTGTA
>CL13878Contig1 (84-1.7-140)
TGGTGAGGTAGACAATGCTGGTTACACAATTAAACATGCTGCACATGAGTCAGCAGGACA
AAATTTAGCCTCTCAGATGCTCGA
>CL13882Contig1 (75-1.9-140)
TAATTTGATCCATTCACACTACACTTGCTTTAACTTTCTTCCACCAATGCTATATTATGT
GCTGAAAGTAATGCA
>CL13887Contig1 (83-1.7-140)
AGAGGGAGGTGCGAAGTGGTAGTTAGATGCATTGATAGGAATGGGGGAGTTGGCGGCGGG
AGTTTGTACAACTTGTCAATTTG
>CL13893Contig1 (79-1.8-140)
GAAAATATGTGTGAACTTGGTGGCAATACACTTTTCTTCTTCATGAAACATACTGAAAAG
TGTGCAATAATTTGGTCAA
>CL13897Contig1 (82-1.7-140)
CAAGTATCTCCTCAGTCGACTGGTACAGCCGGATGGCTGGTGTTTCTTTACAGCACCGAC
TACGTTGTAACGGCTGACGTGA
>CL13901Contig1 (83-1.7-140)
TCGACGGTGTAATGAAGAGAAATAAAAAGGTAGAATTTAATGGTCAGAGGCAAATGGGAT
CATATATCTGCAACAGTGATTAT
>CL13905Contig1 (73-1.9-140)
AGTAAAAACTCTAAACAAGTCAAATAGACGGAGAACAAGCAGCACAACACTTGATCAACA
CTTTGCCTAAATT
>CL13908Contig1 (84-1.7-140)
CCATGAGCCAAAAAATTCACTTGCAGTGAAGGACATTTTTTCGTTTTTAGCAAACATTCA
AGATGCCATTCTTTAACAATGGAG
>CL13912Contig1 (78-1.8-140)
CAGTAGAAGGACTCACACCTTTTACTGGGATTAAGACTCCTTCACTGCCCTCACAGTCAT
TTAAGTGTGAAATGTTGG
>CL13920Contig1 (71-1.8-127)
GACCATTTGACGTGGGTGGGCATGGACTGACGACTGACTGACCGACCAGCTGAAAGGTGC
CTGTTGGTAGC
>CL13924Contig1 (79-1.8-140)
CGTTTTTACGGAATATGGGCAGAAATACAACATTCACCGCAATAGCATGAATAATAATCC
CGTCAAATATACCGAGGAT
>CL13931Contig1 (76-1.8-140)
AGAGTAGACGGCAGAGGACATAGGTCTGCCCAATTTCACAGTTGAAAAAGAAGTCTTAAT
AATCCTAGCCAAGGCT
>CL13935Contig1 (78-1.8-140)
TGCCGAAATGCAAAACACTCCAAGCGCTTTTCGCATGGTGCGAGAGGATGCCAATTTTGT
TAACAAAGTCAGGTAGTC
>CL13939Contig1 (79-1.8-140)
TATCGGCTCAGGTGCAGTCCATATCGTGATACGCATGACAATTTCTTCCACTTGTTTGTA
TAACATCTCCTTTGAGGTA
>CL13943Contig1 (75-1.9-140)
TGCATTTTTGATTGCTGATAGTGCTGAGTGACCTTAGCCATCGAGTGGTTTTCCGTTCAA
TTTCAGCATATCGCA
>CL13947Contig1 (78-1.8-140)
AGCATGTGCATGCACTTAAAGAAGCTTAAAAATAACAAGCTCCACCATTTTGGTAAAATA
ATTTTGCATTCTTTGATT
>CL13951Contig1 (75-1.9-140)
CCATGGTACTCATCTGCTGTGGGAAGCATCTCGAATTACGGAACCATGGAGAAAGAGCTG
GCAATGGTGTCAAGA
>CL13955Contig1 (74-1.9-140)
ATAGAATTCGTCTTACAAGTAACGTCGCATCTTTTGGTTTGAAGTCAAACTGCTAGATAC
CTGGAATCGAAGTG
>CL13959Contig1 (75-1.9-140)
CGGTATTGGGATGATTCTGCGCCTCTCCAAAGAAGGAACAATAAGAGCATAAGGTTCATT
ATCTAAGGGATGTGG
>CL13962Contig1 (76-1.8-140)
CCCAACAGAATTTGCACCGGTATGGTTTAGTATAGTCTGATGTGATGGGTTAAGGGAGCA
TAATTTCACCTACCAA
>CL13967Contig1 (75-1.9-140)
CACTTGCTGCAGAATTTATCGACACTATTGTGACTTTTATCACCGAAAAACACATTAATC
AAATTCTCCTCCAAT
>CL13970Contig1 (78-1.8-139)
TTCTTCGATTAAATAGTATCGACGCTAATTACTAGAAGCATCACCGGGATTATCCCCGAG
AAATAAGTGTATACTAAG
>CL13974Contig1 (76-1.8-138)
TAATCAATTGTCACACTACTGTCAAGCAAATTGAGTACGCCTCATTGTGTGACATTTGTG
AGTTGTGAATGATTAC
>CL13978Contig1 (72-1.9-140)
CTAAATTATAACTGTGAATACATGTAAACACACCTGCACTGAGGAAGCACCTAAGTGTGT
TTTGAATTGTCT
>CL13981Contig1 (74-1.9-140)
GACAGTGGACAGTGACTAATTTACGGTGATGAGGAAATTGCTATTGCGTTGTCCATCATG
AAAATCCACACTCA
>CL13985Contig1 (84-1.7-140)
TGAGTTTGAGGCCGCCCTTGAAGTAAATAGAATTGAAACTAGAAAGCAAATCGGTCTTCT
ATGAAATCTTCATAATTTTAGTGG
>CL13989Contig1 (84-1.7-140)
GCGCAGGCCTGTGTGTGCTGCTGTGCCGGGTCTGTGGGCACGGCGGCGGCGGCGGCAGAC
GCATTGTGCCTGGTGGTGTTGATG
>CL13993Contig1 (81-1.7-140)
CAGTTGCCACGCCACTACGGCTGAATTCGAGCGTAAAATTACGTTTGACCCCCGGCAATG
GAGCCGTGACTCCGGGCAGAA
>CL13997Contig1 (71-1.8-131)
TGACGCTTAAATGCACCTCAATCTGCCCAGGGAGCTGCTTCTTATCGTACCAAATGCAAC
ACCTATCGGTG
>CL14000Contig1 (74-1.9-140)
GATGCTGATCAACATAAAGCTGCATGGAAGTGCTGAATTGTCCAGCCAGCGATTTATGGT
AGGTTCAGGTGAGA
>CL14008Contig1 (81-1.7-140)
TGGACTTGGTGGCACTTTGGATAGATTTGCTGACAGCAGTGCGAACAGGTCACCATCGCG
GAGACCTGGGCCTTGCAACCC
>CL14012Contig1 (74-1.9-140)
CTATAAGGAGTTTTCTTTGGCTGTGCTGAAGACCCTTACGAAATCTGGAACTACACTGTG
GGTGGACCATGCGA
>CL14017Contig1 (82-1.7-140)
AGGCACCTACTGACACTCTGCAAGCGAGATAGTGACGTGATGGTGAGAGCTAGGGGTAGG
ATGACTCCTTCTACATGCGTCT
>CL14021Contig1 (77-1.8-136)
TATACCCTCCGTTCAAGTCAAAACAGGATGTATCGTAGAAGCAAAGATGCCAAATTGGTA
GTATCAAATGAGCTGGC
>CL14025Contig1 (73-1.9-140)
AGTGCAGTATCTCACAGGTAAGCTGACACGGTCTCAATTGTTAAAACTGCAATGCAAACT
CTCACAGCCTACG
>CL14029Contig1 (73-1.9-140)
TCTCACGAGCTCACTTCGCATAACTTTATAGTGTTCAGGTTACCCCTGAAGGTGCATAAG
TAGCACAATCGGA
>CL14033Contig1 (77-1.8-140)
TGCGCATAATTTATGGGCGTCTGATTCGCCTTAGCTTAGATGAGGGGTGCGAGCCATCAA
TTACAATTGATCCGTGA
>CL14037Contig1 (76-1.8-140)
TAGGTTATACTAAAGAATCCTAATAAGGGTCCTTTACTTTTTAACAAAAAAGTAGTGTTT
TATTCAATTTGCATGT
>CL14041Contig1 (79-1.8-140)
AATCCTCCATATTTTTGAGGTGGTCCATTGCCACCAACTATTTCGACACAGTTAACCACA
TCCAACTGACTGAGAAATG
>CL14044Contig1 (83-1.7-140)
GCATGATACGGAACGAGAGCACTGCACCGCCGCACTCCACCCAAACCCCTGTCTTAATTC
TGCATAACAACACAGCACCACAG
>CL14049Contig1 (70-2.0-140)
TTATTGAAAACTTTAGCACCATCCTGGAAAACTTGGTGAGCTCGAATAATGTTCATAATG
TTGTACTTGC
>CL14052Contig1 (76-1.8-140)
TCATAAGAGGGAAAATGTTTTTACTACTCATCAACAAAAAGTTTGTAAGGCCAGGTTATA
ATAAAAAACATTTTCT
>CL14056Contig1 (79-1.8-140)
CCTCTATTAAAATACACCGCATCTCATAAGTCTTTTCTAAAGGTGAAAAAGGACATGATA
GGACAGACTAAAAGGCAGA
>CL14059Contig1 (76-1.8-140)
CAACAGCCATACATTACCACTAAGAAAACAACTCTTTCTTCTCATAAGATGCCATAATAA
AATAACTTTGGCGGTT
>CL14062Contig1 (83-1.7-140)
CCGAATCCCTTAGAATGGTCATCAACCAGTATCTAACCCATCTGCCGACACAAAATCAAC
TAAAAGAAAGTCCAGACGGATTT
>CL14068Contig1 (82-1.7-140)
AAAAAGGAGAGGAAGGGCCTGCTTTTGCATCCCTAGGCCTTTCCTTTGTGACAGGCAAGT
AGACCACCCAGAGAGGGTTATC
>CL14072Contig1 (82-1.7-140)
TGTAGGCAAACACAAAGTTCTCAGCGAGGAAACTCAGCAACTCAAAGAACTGCAGTGGAA
AATGGAAATAACTCACATACAA
>CL14076Contig1 (70-2.0-140)
TGCAACCGAATTCTGGTCACTTTTAGCTTGACTGAGCAAACCAGGTTGACGTCCTTGCGA
ATGACCGTTA
>CL14083Contig1 (85-1.6-140)
CACACATGAGGTTTGTTTGCTTCCAAGCAATAGGCGACTAGCCTGACAGTTCGTTACATT
TGAGTTGAATAGTCTGCAAGAATGC
>CL14088Contig1 (85-1.6-140)
CCATCCATCCATCTATTTGCTTGTACCTTTAATTCATAAATTTTTAAAGAAACTTTTTAA
CAATGTCACATATACGTGACACGTG
>CL14091Contig1 (85-1.6-140)
TATTTAAAGGAAGATTTGGTTTACCTGAAAAGTTCCACAAAAGTAAACCTGTCGACTTCT
TTAGAGCATCTCCCTTGCATGGGGC
>CL14094Contig1 (74-1.9-140)
GTCCTCTAATCTTTTTGTTTTACATTAAAATTCACTAAGTACACTCGAACATTTCTGATC
TACTCTTCATTTAC
>CL14099Contig1 (70-2.0-140)
AGGACTGATGGAATGTGAAGTGAAAGGCAGATCAAAGGACGGAGAGAGAGGCTCTCAGTA
TGAGGTGATT
>CL14108Contig1 (74-1.9-140)
GGGACGGAGGAGGAGGAGGAGAAGGAAGAAAGTGTGGAAACGAAATACAAGTGGGACGTT
GATTTGCTGACCAC
>CL14111Contig1 (81-1.7-140)
TTAAGTAAAACTTCTTTGTAAGAAACATGAGGTCTGGATTTCTGTGAAGAATCCGAGCTA
TATTAAAGAGTTTATGCCGAC
>CL14115Contig1 (75-1.8-137)
AAGTACCCAAAAGGTAGCACCAATTTGACTTGGATGTGTTTGGAATCTGCCTTTCCCCAT
TTCCACCCCGCATGA
>CL14119Contig1 (73-1.9-140)
GTACTGATAACTACTGAGGTGCAATTCCGGGATTTGCTTGATTGGGCTGGTAATAACCTT
TTCCTATTTGATG
>CL14123Contig1 (85-1.6-140)
TCGCATCCTAACCGCCATGTATTTGTGCCGTATTGACAAGCAGGGGCCACAACACGGCCT
CTCCACACTGCAGTGTCACAGTTCA
>CL14127Contig1 (72-1.9-139)
ACTAACCACTGTGCTTTACTCTAACGATACATATGACCATTAATGCATTTCCTCCCAATC
GATCTACCTTCT
>CL14131Contig1 (73-1.9-140)
AGGATGCGATTCCAGCTTACCACTTTGTAAATCGGGTTTAATTTGATTCTAAAGCCGTAA
AAACTGGATCCTC
>CL14135Contig1 (78-1.8-140)
GACCCCTCGAGCGCTTAATTGTATGCAAGTGGCGTTAAAAAAGTGAATTAATTAGGCGAA
TACTCTTGAAAAGCTGCC
>CL14139Contig1 (74-1.9-140)
CAATTTTTATAGGCACGACCAGCAGGCGAATGTCAGGTTTCTAATAAGAAAAGCAGTATT
AGTTTGATTCATTG
>CL14143Contig1 (78-1.8-140)
TTGGGTCTTGTGGCCTTCGAATAGGGTGTGGTAGCACAACGCCCTACCGAGATATCGTTT
AAGTGGACAAATTGGAGA
>CL14151Contig1 (73-1.8-135)
AGATTGTTTTTTCCTGTCATTGTAAACACGGCGAATGTAAGTTGCGGTACTGATAATAGA
AGCACTTCAACTC
>CL14155Contig1 (83-1.7-140)
GGGGTGCTAGGAGTGGTGAAGACTGTCCTTGCTTTCAAAGGACAGGAGAGGGATACCAAA
TGATATGTGGAGGAGCTCTTGGA
>CL14161Contig1 (83-1.7-140)
CCTCATTTAAAGTGAGTTGGTTTAATACCTAATCCCCCCTCTTTAAGCTGGAAACAACCT
CAAGGTTTTTGAAAAAGGAAACA
>CL14168Contig1 (81-1.7-140)
ATATGAAATCTTTATAAGGACGTTGATAAGTCGGTGAGCTAGTGTGTTTCATCCGCATCC
CAGCTGGCACTCTCTCAATAT
>CL14171Contig1 (70-2.0-140)
CTTGCTTTAGAACTGTTATTCAAGGAAATAAGTCATTTAATAGGTACACCTGTCCTACAT
TAACCGCAGT
>CL14175Contig1 (72-1.9-140)
CTACTTAAAAACGTAAAAATTCAGAGTAGGCTATGATAAGACAGTTTTAAATGGAAGAAG
AAACGGCGAAGG
>CL14180Contig1 (79-1.8-140)
TGAAGCTGTTACTCTGCCATTCCACAAGTAGAATCCATGCTCTGCAACGGTACAGCAAAA
AAATACCAAAGTCGTGTCA
>CL14184Contig1 (82-1.7-140)
CTAAATTATAAAACTTGAAAAATTCTGTCCTGGAGGAAAGATACATATAGAATAAGTTTT
CGCCTTATTTTAAAGCAGCTAG
>CL14196Contig1 (78-1.8-140)
TGTCAAGATACTACTGCCAAAGGCCGTTACACATTTAACTGCAAGGGCGATTAAATCTAC
TCTACATTATTGTGTCCA
>CL14200Contig1 (76-1.8-138)
AAACGCTGCGTTGGCGCACAGTTACAACCTGCTTATGTGCACAGTGGAGTGCACATTATC
GCCCATGCTATGTACT
>CL14204Contig1 (71-1.9-137)
CTGAAAGCAGTGACTTAGAAAACTCGGCCACACTGCTTTAATTAATCTCGCACCTCCACA
GTGACTTCAAT
>CL14207Contig1 (82-1.7-140)
AAAATAATCCACTTAATCTGGAAGAAACAAATGCATCAGTCAAACATAAATTCTTCTTGT
CATACCAGTTGTTGCTTTTTAT
>CL14212Contig1 (76-1.8-140)
AGTCCGAAAGATTGTGTTTACTTAACTGGGCATGAACGTGAAAGTCGTCTTGGTATCTAG
CTCACTATTTGCGCCT
>CL14216Contig1 (77-1.8-140)
CTTGTGTCTGTGTTTCGACTGAAGGGACTCTCCACAGTATCTGGCTTGCATTTAAATGCC
GCCTGTTGCGTTGATGA
>CL14220Contig1 (85-1.6-140)
GGAACACCATCGAAATTAATGGGATAGGTGGGGACTACAGGAAACAAGTACTGTATAGGA
ATTACACTATTCTTCAGTAAATTGC
>CL14224Contig1 (70-2.0-140)
ACTCTGGCAGAATATGCATATATTTTGCATACGTTAGAGCTTGGGGAGACTGGCATGGCC
CAGAGGCCAT
>CL14228Contig1 (71-2.0-140)
TTTACTCTTGGGTAAACATGGCAACGGAGAAGAAAAGTGATCAGAAATTTCTCAGAAACA
CAGATTCTGAA
>CL14233Contig1 (76-1.8-140)
TTGACCATATTTAGAGCCTTAGAGTTGATGCAATTACTCTGCATATCCGAGATGAGTACA
AGGTGAGCCGACGACT
>CL14237Contig1 (85-1.6-140)
TCGCCAGCAAATTCTATTTTGTCGTTGGAGCATGAGGAGAAAGAACATTTCATTTATTCA
AGGGTTAGTTATAACGCTTGAGTCT
>CL14245Contig1 (70-2.0-140)
TCAAAGGCAGTTTCGCTAGCATTGTTACAGCAAATTATTTGCTTTAGCAGACTGTGAATA
ATCGAGGGAG
>CL14249Contig1 (78-1.8-140)
TCGCACGTCCGGAAGCTGAATGTCAGCTCCACGAAAACCGCCCATATTTATACTCCATTA
AAACAAAGCATCGTTAGT
>CL14253Contig1 (83-1.7-140)
TATTTTAAGCGCATTTGTTTTGTTTGTTTATTTTGTTAACCTACAGCCCATTAGTTGCTT
CTTGTGTATATTGTCTATCGGTG
>CL14257Contig1 (72-1.9-140)
CTCACCTGTGAGGCATTTCTAGAGGATAAATGCACTTGTGCCACAAGGCGGAGGAGAGAA
ATTTGCATTGAG
>CL14261Contig1 (79-1.8-140)
TTACGCAGCACACATTCTTTGAAATCGCATTAGAGAATTTCTTTTGATTCCTATAAAAAC
GAAGATGACATCATTTGAA
>CL14266Contig1 (77-1.8-140)
TATAGCCAGTTGGTATGAAAATTTTATGTTTGTACCAAAAAAAGATTAATGACAAATCTG
ACATCTGAATTTAATCT
>CL14271Contig1 (73-1.9-140)
TACGCGTAGCGTCCCGAGGCTTCCCTGAGGACGAAAGAAGACATACCACTCGGGCGGAAC
ATATATATTCAGC
>CL14275Contig1 (70-2.0-140)
ATTTTAAGGTAGCGTTATCAAGGAGGAGTCAATTTCCCGCGGTTGAAGATCACATACCTT
CACGGAAAAT
>CL14279Contig1 (77-1.8-140)
ATATAATGCCTCTTATCGCCTACCGTCATGAAGGCAAATGGAGGGCACAAAGTTACTTCA
TCACTTATTTGATTTCC
>CL14284Contig1 (81-1.7-140)
GGCGGATATTGCAAAGCCCTGTTGTACTACCATTCCTCGTCCGCCTATTGCTATGAGTGA
CCTAGGTGAGGACGCAATTCC
>CL14290Contig1 (80-1.7-136)
TGTTTCTTCGTTTTAATTGCTAATGCCCAACAATGTCTCCCCGCCTGTTATTTACACATT
TGATGTTACAGAATCGCAGG
>CL14294Contig1 (71-2.0-140)
GGAAAAGTGGTGCTTCGAATCCAAAGCACATTTAAGGACCGCCATTTGTATCTTTGAGGA
CCATTTCGTCA
>CL14298Contig1 (72-1.9-140)
CACGCATCCATTGATGTAGGCGATTCCTGGACGTGCGCGTACCTCTAACATCGGGTCGAG
CCTCATCCATCG
>CL14302Contig1 (83-1.7-140)
CTCTGAAATAAAGGCGGAGGCAGTAGAGGTAAATAAATGGGCAAGTAAGTAAATGAAATA
CAAAGTAAGATGGGGGCGAATAT
>CL14306Contig1 (83-1.7-140)
GGTGGAAGATTTTCGAAAATACAAAGATGCTTACAAAACTACTGATCGGAGACACCACAC
TGTCTTTGCCAGTTAGTTCCATT
>CL14310Contig1 (74-1.9-140)
GTTTTAATTTAATCTTTAGGGTGCCGCAACTCCTTTGGTTGAATTAGGACATTAAATTTA
ACATAGAGGAGTAG
>CL14315Contig1 (79-1.8-140)
CGGTAACGAGGACTCAACACATCTACCAGCTTTACCAGTTTCGATTCCGCACGCTCTCCG
ATTTTAATTCCAATTCGGT
>CL14318Contig1 (83-1.7-140)
CCGATGTGAGAAGGGTGGGGGACGTAGAGTGATTTGAAAGTGTCGGTCCACAGCGATGCA
TCTGTGGGAAGTTGGTCATGTGG
>CL14326Contig1 (71-2.0-140)
TGAAGAAGTACACCCCATCCAATCTTTGTGGGGTCTTTGTGGAGGTACTTGGTGGTCTTG
GTACAACGGAC
>CL14330Contig1 (74-1.9-140)
AAGAGGGCCAATGATTAGAAGGAGGAAAGCTATGAATTGAATGGAAATGGATGGACGCTT
TGGTGCGCAAACGA
>CL14334Contig1 (75-1.9-140)
TCGTGTGTCTATTACAGATTGAATATATACAATGTAAGACACTTAGTGAGAGTGTTATTA
GTATATCCTGTCGTA
>CL14337Contig1 (73-1.9-140)
ACGAGCAATGCAAAGTAAGCTATTTGGTCATTTTTATTTGCAGAATCAGTTAAATTGTAT
ACGCTTTGCTAAT
>CL14341Contig1 (74-1.9-140)
AGTGCCCCATTATTGTTTGCAGACTTCCACAAGATTAATTACGCCTGTAGACTCGCACAG
TCATAAAATGTAGA
>CL14345Contig1 (76-1.8-140)
TGCTTTCTTCGCTTCCCAGTTACGCTTACAGTGTCCCCCCTGAAAAGCTCCAACTCATTC
ATTGTAGCCTAGATGA
>CL14349Contig1 (78-1.8-140)
AAGCTTTCCTTTAATCTACACAGGCACTGCAATATTGTGCAGTCTCATTCGTCATTTGGC
ATGGCAAGAAGTCGAGAG
>CL14354Contig1 (78-1.8-140)
AAAGCAGAATAGTGACCATGATGAACTCTCAAGACGACACTCAAAAAGAATGTAAAAACG
GAGATAAATATCTACCAA
>CL14357Contig1 (80-1.8-140)
TCTTGAAAAGGAAAAATACGTGCAGTTACTTTCATTTCATAGCATTCATATTCCTTCATG
GTGGACGAGAGGCGTATTTC
>CL14365Contig1 (77-1.8-140)
GTTCTGCAGGAAAGCTATAAACAACCGAAACGACACTAAACATGATCCACCTGGAAAAGT
TCGTTACGAAACTGCCT
>CL14368Contig1 (82-1.7-140)
TGTGGATTGGTCCAGTTGTACTTAGCCCGGTCTGGTACGGTGAAGTGCTTTCTAACCACC
ATTATTCATCCAGACAGATTAG
>CL14373Contig1 (84-1.7-140)
GATATTTTTCATCTTCTTCAGGGTTGAGGAGAATCTAAGGGAGCACATAAACATTTCCAC
AAAAGTAGAACATGTAGAGCCATC
>CL14376Contig1 (74-1.9-140)
AATAGTGGTCTTATAAAAAATTAACCAAATCAAGCATCGCTTTGCAACTTAATAGGAATA
GGAGTCGACCCTAT
>CL14381Contig1 (81-1.7-140)
GCATATCCCTGCTATACTGCTAAAGGTGTTCAGTTTTTTCATTATGTTCAATGGCATTTT
GCACCTCGCTGAAATGGAGAA
>CL14384Contig1 (81-1.7-136)
CGGTTTGAACACATCCACACCAACTACGCACGAGGTGTGAGTAGTGGTGATGTCTCCACT
AGCCATTAATGGGGCCCACTC
>CL14387Contig1 (70-2.0-140)
TTACTTCGGGTTTGCCCATTTTAATGTCGATTTTAACCCAAACGTATATTTAATAAGCCA
TGTAATCTCT
>CL14391Contig1 (74-1.9-140)
TGCGGGGGAAAGCCACTTCTCGTAGACAGTCGCAACAGTGGATTCACAAAGTAACTGCAG
CAGCTTTCAATGAC
>CL14395Contig1 (73-1.9-140)
GTCCACACTTTCATCGGCGTCGACATCAGCGATGACGACGACATCGACGACCTCAACGAT
GGCCTACCTCCAC
>CL14401Contig1 (75-1.9-140)
CCTGACGTGATCCGACTTCGAGAACTAAGTCACCAGTTCATGTGGTGTGTGATGCGGTAT
TTAGACCGTGCATGC
>CL14404Contig1 (77-1.8-140)
TATCTTCTTATCATGATAATTATTGTTCCTGTTAAGCCAAACCATCAGTCCAAATATTTC
TGATTAAAAGGTATTCC
>CL14407Contig1 (74-1.9-138)
TCATTCAATTACCTTCCTTTCCTCCATTCAGGTTTACATCTTGCCAATTCTTCTCAACCC
GTCTGAAGTAGTCA
>CL14411Contig1 (82-1.7-140)
CATATATTTGCTTATTTCGTAAGTTAAGCAGGCCTCAGATGGCCAAATGGCCTTCTCATG
AAAGCAAAGCAAACAATGCTGC
>CL14414Contig1 (76-1.8-140)
AGATTTTACAATATTTTCAAATTACTTCCATCAAGGGTGTTAATAGGGCTTTCTCTATCA
TTTGCAAGGCAAAACC
>CL14422Contig1 (74-1.8-136)
GTATAGCACTTAGCTGAGCATACTATTTATGAAGTAAGTTGGGCTAGCTCGTTGGAGTGC
ACTACAACGCAGAC
>CL14435Contig1 (80-1.8-140)
AAAGCAGGTCTAGCTCATTGCTCAAATGTGATTAGTAAAGCCAGATAGCACTTTATGTGT
TCAAGGAGTGAGCAAACCGC
>CL14439Contig1 (74-1.9-140)
CACACTTTAAAGGTTTTAAATCTATATTTATCATCAGGAAGTCTGTTGGTTCGACAAGGC
GCTAGACGCTCTGA
>CL14443Contig1 (74-1.9-140)
AGGCAAAAGCGCATTCACAAGGCTGCGCTAACATTTAGGCGTAAAATTCGTGTCTGTTTC
CATATTTTAAGTTT
>CL14446Contig1 (84-1.7-140)
GAACAAAAGTTAGTAAAAGTGTAAATGAGCTTTGCACCTACAATTCTTTTTGATGGATAA
AGATGGAGTAAGTGACTAAAATTA
>CL14455Contig1 (70-2.0-140)
ATCTATATCATCCAACCCGTCCTTCTGGTTGGCACACCTACGTGAGGTGGTTGAGGCTGA
GAAAGATACA
>CL14458Contig1 (74-1.9-138)
ATTATTGGTGGTATTTACAATATTAACACTAAGAAATAAAATCTTGTTCACGTTCATTGC
AATCTCTAGGAAGT
>CL14462Contig1 (79-1.8-140)
AGGAATTGAATTTCGGCCACATCCCCGAAAATAGTATAAAGCGCTCTATATATCAGGCTA
CGTATGAGACTTTTTTCTT
>CL14466Contig1 (83-1.7-140)
TCATTTTTGTTTTGTCCAGGTAAGACCCCCGCTAGAAGTTAATTTAAGGGACCTCTGTAA
TTCCTTTTTACGTTTTGTGTTTC
>CL14470Contig1 (80-1.8-140)
TTGAATGTAGAGTGGCGTTTGAGTTTGCATGTGCTGCGCACAATTTGAAATAAAAACTGT
AGATTGTCAAGCCCTCTATC
>CL14473Contig1 (83-1.7-139)
GCCAAATGTGAATACAGATGTTTTGCGCCACAGTATCTGTCTCTACAAATGGACACATTA
TAAATCAGGAGAAAGCCAGACCC
>CL14479Contig1 (71-2.0-140)
ATTTGGACTGAATGAAACTTATTCAGGAAACGTGAACCGAACGGAAACGATATGGTTAAA
AGCTACTTCGC
>CL14483Contig1 (73-1.9-140)
ATATGTTTGTTAATCCTAAGACTAGGGCTGAGAGTTTGGTAATTCACCTATGTCTACCCT
AGCTCCGTAGGCG
>CL14488Contig1 (85-1.6-140)
GCAACATTAGGACGTAGTTTATTGGCTCCCGTCAAGGTCGCAGGGCATGCCCTGACGTAG
CAGGCACGTGCCGTGAGCCCGGCAT
>CL14490Contig1 (78-1.8-140)
AAAACTTTGCTAGATGGGGGAATTTGAATGACCCAAAAGCATCAACTCAGCTCAGCACTG
CGCTTATCACCGACGAAC
>CL14496Contig1 (77-1.8-140)
GATAGTATAAAATCAAATTTTTGAAACGCGCTGAAGTCTAACGAACTATAATTAGGATTA
ATTGTAATACGATAGTG
>CL14499Contig1 (84-1.7-140)
CTTTGTGGAACAGTGGGGCTGCCGAGGTGGAGAACCTAAGTGTATCTCACTTTTGTGTAT
GCCTCGTTTGGTGGTCACACTGTC
>CL14501Contig1 (85-1.6-140)
AGCTAACAATATAAACAAACGAAAAAGTATATCAAAAATTGAAGGAAAAAAGGAATATGC
ATAAGGTAAAAAATAGGTCATGAAA
>CL14511Contig1 (84-1.7-140)
CTAGCCTGAAATTGTGACTCAAAGGAGTGGATGATTGCCGAAAATAACTTTCCTTGAAAA
GCCAAAGCAGAACGCGCATCGATT
>CL14514Contig1 (84-1.7-140)
GCTTGGGGACTGGATTTGGGGACGGAGGAATGTGCTGGTAATCACGCCTGTCCATCGCTA
GCAGTAAGAGCACCCAGCTAGAAG
>CL14518Contig1 (75-1.9-140)
ATTATTTGAACTGAATATGAACACATCTGCTATGTTTACATCCTGGCGAAATTTTAAGTA
ATCTTGATGCAAACC
>CL14523Contig1 (77-1.8-140)
TCCTCAAGGGTTCATCCTTTCCTGTATATTTACATTGGAACAAAACTAGTTGCCCCCTGC
ATTCACGATAAGTGTTA
>CL14528Contig1 (79-1.8-140)
GTTTTTGACCACATAGTGGGCCTCACAACGGGCGAGGTCGTAGTAGGGCCACATAGTTAT
TCCAGAAGGGCTGTCGAAT
>CL14532Contig1 (73-1.9-140)
CCTCCAGGCAGAAGGATTCGCTACCTCAATTGAGTGCTTACACAGGCCACAGCTTGCCTT
CCGTTCCGCAGGT
>CL14536Contig1 (74-1.9-140)
AGTGTAACATACTAAAGAAAACGGGTGTTCTCTAAAGAGATTACATGATGCCAGGAACAA
ATGGTCATAGCCAT
>CL14540Contig1 (77-1.8-140)
TATTGCAATGGTTCCATGTCCCTTCAGCTTTTGGATGCCTTTTTGCTAGCAATTATGAAA
CTAAAAAATTGCTAAGT
>CL14545Contig1 (83-1.7-140)
GTTCTTTGGGGATAGGATTCCGCATTTATTCCTCTTTGTTATTCTGTTCTCTCTTCAGAT
CTGGTCAGCTGCGTTGCTCTGGA
>CL14549Contig1 (84-1.7-140)
TAGTGGGATTTTGAGTTCAGACATGACGCCTGTGCTGCACCACGCTTATTCCTTGAGTCT
TTCTTTGGTGCATTTTGGCTAGTG
>CL14553Contig1 (71-2.0-140)
TGTTGCCGCCGCCGCTCCACCACCCCCTCCCCAACCCTTATTGTTATTTTACTGTTCTTA
TACCCTACACG
>CL14556Contig1 (71-2.0-140)
CTTCCGACAGCTGCATTGATTGGAACCTCAATCCAACCTCCTGTTCACAATTTCGCCAAC
ATACAACACAC
>CL14560Contig1 (70-2.0-140)
GCTTCATTTGCTACTCGAAATCGGCTAGAAAATGCTGAGGTCAAATGAGGCTTTTCGATT
TGTCTCCCAG
>CL14564Contig1 (70-2.0-140)
ATTTGCTCAGCAGTATGTGCGTCATTCGTGCTCACACCACTTCTCTCAGTTGTGTTTGCT
TTCAACTGCT
>CL14569Contig1 (79-1.8-140)
CTAAATAACTACTGCTGCCTGTGGTAACAGAGTCCAGTAAAGGAGGAGAAAAGGCTTATA
AACTCTTCTGGCATATTCA
>CL14578Contig1 (70-2.0-140)
AGGCTTATTTCATTGTTTGTACAAACTACGGCGGCACGTCACTTTCTACAGGTTACACTT
CTATCCTATG
>CL14581Contig1 (81-1.7-137)
AGATTGAGGTGACGGGGAAAGCCAAAGCACAAGTGCTGGTGAAAGTGAAGGCGCAGGATA
TCTTGACTGTCGGATAATCAC
>CL14585Contig1 (74-1.9-140)
CAAGTGGGAATGCACCTAATCCTTGAAGCTCGACTTAGAAGTACTGGTGCTGACCAGAAC
CCAAGGCTTTTTTC
>CL14590Contig1 (75-1.9-140)
TCCTGTCATCAGTCTACCGGATTTAAATCGTAGGAGGTCTTGCTACACACCTTCTCTCCC
TTGAGAGTAAATCAG
>CL14593Contig1 (75-1.9-140)
CGGGACTATGTTGTGTCACATCCTTTGTTATTTAACCCTACCTTTAGACCAATGTTCCCA
CGACTAGTTATAGAT
>CL14601Contig1 (84-1.7-140)
TGCATCAGTTGTGCTGTGCAAATCCTTGCCGCAATCGGCGGCCTCCCCTGCGTGTGTGTG
TGTGTGTTCATCATCCATTCCATG
>CL14605Contig1 (73-1.9-140)
GCTTAATTATGTCGCCGCTCCTCATTCTGTAAGCCAACCCACTGTAAAGACGTCTGTTAA
AGTAATTTGTTTT
>CL14609Contig1 (83-1.7-140)
AATGCGGAGAGGCAGCATCTCTCTTCCTCCCCCTTGTATTAGCTCAGGTAAACTTCTCGG
AGGTGTTTATTATGACATTCTCT
>CL14613Contig1 (73-1.9-140)
GAGATTGGCATCAATGTGGCGATCTACTTTCATATAGTGGAGTGGAGGATAGATCACCAT
CACGATCGCATCA
>CL14616Contig1 (76-1.8-140)
GCTTCTATGCGAAAACGAGAAAAGCAAATCATACAGTGCCACCAAAGCATAGGAAGAACG
TGGAACACCAGAGGAG
>CL14624Contig1 (84-1.7-140)
GCTTGAATATATTTAAGGTTAATTAACGTAACCACCCAAGATATGCGGAGCCCAATACAT
CAAACTCTTTTTAGTAAGTAAAAG
>CL14628Contig1 (74-1.8-136)
AACTTTTTTTGGCAAATAATTTTGCCCCTTTCGCAGCCCTTTCGAGGACTCAGCTATTAA
AACTGCCATCCAAT
>CL14632Contig1 (77-1.8-140)
AAACTACTAGAACAGTCGTGGCTAAGTAGCAATAGCATGGTATGGTACACAGAAATCTGT
TTAGATCGCTTTTTAAC
>CL14635Contig1 (82-1.7-140)
GAATTCCATCACTTTTTAGACTCACATTTAAGTAGGGCGCTTTTCTATTTGAATTCGAGG
ACGCTGAGACATTAAATGATCC
>CL14639Contig1 (81-1.7-140)
ATCAATCAGGTGTTTGAAGTCTTTCACTCTGAATATAATTCGAAATGACCACATCTTTGT
TGCTCGAAGTGGTTCAAATAA
>CL14648Contig1 (77-1.8-140)
[truncated: 1,825,018 more chars]
